# Supplementary material for: Fine scale structural variants distinguish the genomes of Drosophila melanogaster and D. pseudoobscura
Source: Genome Biol. 2006 Jul 27;7(7):R67. doi: 10.1186/gb-2006-7-7-r67 (PMC1779558; doi:10.1186/gb-2006-7-7-r67)
Supplement: Additional data file 1 — Tabulated data on all 5,738 tested orthologous gene pairs. Each row of the table represents a gene. The columns of the table are as follows: Column 1 ('CG') holds the CG identifier for the gene. Column 2 ('gene.name') holds the name of the gene, if any. Column 3 ('Dmel.geneINFO') gives the position of the gene within release 4.2.1 of the Drosophila melanogaster genome. Column 4 ('Dpse.geneINFO') gives the position of the gene within release 1.04 of the D. pseudoobscura genome. Column 5 ('num.exons') gives the number of exons in the gene. Column 6 ('Dmel.gene.bp') provides the length in base pairs of the gene in D. melanogaster. Column 7 ('BLASThit.bp') gives the amount of D. melanogaster sequence, in base pairs, included in the set of above-threshold sliding-window BLAST hits. Column 8 ('num.BLASThits') holds the number of above-threshold sliding-window BLAST hits. Column 9 ('num.inserts') gives the number of large insertion/deletions events detected in the gene. Column 10 ('num.inversions') gives the number of microinversion events detected in the gene. [file gb-2006-7-7-r67-S1.txt]

CG	gene.name	Dmel.geneINFO	Dpse.geneINFO	num.exons	Dmel.gene.bp	BLASThit.bp	num.BLASThits	num.inserts	num.inversions
CG3972	Cyp4g1	X:323871..326155[-]	XL_group1e:4360011..4361155[-]	1	2285	154	6	0	0
CG3923	Exp6	X:327874..333414[-]	XL_group1e:4364299..4369537[-]	11	5541	491	21	0	0
CG17896	CG17896	X:347609..350316[-]	XL_group1e:4379331..4382168[-]	3	2708	337	15	0	0
CG17778	CG17778	X:351722..353191[+]	XL_group1e:4382881..4383938[+]	2	1470	77	3	0	0
CG4262	elav	X:374043..380042[-]	XL_group1e:4413302..4419030[-]	4	6000	460	18	0	0
CG7727	Appl	X:388441..434960[+]	XL_group1e:152480..206964[+]	11	46520	3174	133	0	0
CG17829	CG17829	X:482376..484847[+]	XL_group1e:10882157..10883849[-]	7	2472	138	6	0	0
CG7622	RpL36	X:485138..486283[-]	XL_group1e:10880006..10881234[+]	6	1146	138	6	0	0
CG16982	Roc1a	X:504108..505424[+]	XL_group1a:561728..562498[-]	3	1317	77	3	0	0
CG5254	CG5254	X:613009..615544[+]	XL_group1e:151160..153607[+]	2	2536	277	11	0	0
CG5273	CG5273	X:616416..618182[+]	XL_group1e:7605810..7607321[+]	5	1767	108	4	0	0
CG7434	RpL22	X:619377..621960[-]	XL_group1e:7608619..7611179[-]	3	2584	596	26	0	0
CG16785	fz3	X:626849..640132[+]	XL_group1a:6468401..6487321[+]	2	13284	691	28	0	0
CG12311	Pomt2	X:641612..644865[+]	XL_group1a:6490319..6493763[+]	10	3254	277	11	0	0
CG13360	CG13360	X:644670..646910[-]	XL_group1a:6493543..6495303[-]	3	2241	458	21	0	0
CG7413	Rbf	X:653909..658278[-]	XL_group3a:2478881..2483281[-]	8	4370	321	15	0	0
CG7359	CG7359	X:662893..665023[+]	XL_group3a:2487231..2488431[+]	4	2131	139	5	0	0
CG12467	CG12467	X:666352..679112[-]	XL_group3a:2490179..2498194[-]	10	12761	766	34	1	0
CG14632	CG14632	X:748168..751113[-]	XL_group3a:2586726..2594764[-]	4	2946	169	7	0	0
CG3711	CG3711	X:779988..784384[-]	XL_group3a:2660979..2664813[-]	6	4397	492	19	0	0
CG32815	CG32815	X:789287..791580[+]	XL_group3a:2672724..2674815[+]	3	2294	200	8	0	0
CG11642	CG11642	X:792053..794644[+]	XL_group3a:2675198..2677695[+]	5	2592	337	13	0	0
CG3703	CG3703	X:799287..802593[-]	XL_group3a:2683238..2685540[-]	3	3307	169	7	0	0
CG3699	CG3699	X:803474..804305[-]	XL_group1a:5262617..5263334[+]	1	832	139	5	0	0
CG3655	CG3655	X:930719..939260[-]	XL_group1a:5088820..5096031[+]	4	8542	964	41	0	0
CG11378	CG11378	X:1028250..1029563[+]	XL_group1a:4952524..4953556[-]	2	1314	93	3	0	0
CG11380	CG11380	X:1048232..1053493[+]	XL_group1a:4925589..4930029[-]	3	5262	278	10	0	0
CG11405	A3-3	X:1099561..1108477[-]	XL_group1a:4849164..4860387[+]	4	8917	492	18	0	0
CG14622	CG14622	X:1146528..1179177[-]	XL_group1a:4760406..4798021[+]	14	32650	1777	63	0	0
CG11412	CG11412	X:1198906..1201597[+]	XL_group1a:4728430..4729399[-]	7	2692	138	5	0	0
CG11418	CG11418	X:1201695..1206178[-]	XL_group1a:4721356..4725253[+]	4	4484	492	19	0	0
CG11415	Tsp2A	X:1203399..1204835[+]	XL_group1a:4722296..4723953[-]	2	1437	186	6	0	0
CG12773	CG12773	X:1206708..1210797[-]	XL_group1a:4716534..4719738[+]	7	4090	279	9	0	0
CG14770	CG14770	X:1226181..1226874[+]	XL_group1a:4709456..4710125[-]	2	694	108	4	0	0
CG3051	SNF1A	X:1232368..1235678[+]	XL_group1a:4693193..4694911[-]	5	3311	472	22	0	0
CG3719	CG3719	X:1235529..1237297[-]	XL_group1a:4691022..4692047[+]	2	1769	154	6	0	0
CG32813	CG32813	X:1237737..1249672[+]	XL_group1a:4674872..4689231[-]	10	11936	862	33	0	0
CG11448	CG11448	X:1249886..1254159[+]	XL_group1a:4672165..4674813[-]	4	4274	535	23	0	0
CG14772	CG14772	X:1271083..1271755[+]	XL_group1a:4644527..4645117[-]	2	673	46	2	0	0
CG14778	CG14778	X:1326639..1327381[+]	XL_group1a:4569028..4569875[-]	4	743	46	2	0	0
CG14779	pck	X:1327487..1329151[+]	XL_group1a:4567645..4569090[-]	6	1665	139	5	0	0
CG14782	CG14782	X:1335373..1338243[+]	XL_group1a:4558498..4560764[-]	2	2871	351	14	0	0
CG14792	sta	X:1338609..1340234[-]	XL_group1a:4556209..4557787[+]	6	1626	582	25	0	0
CG33513	Nmdar2	X:1343043..1364629[-]	XL_group1a:4524480..4553051[+]	12	21587	2552	114	0	0
CG32810	CG32810	X:1369880..1374441[+]	XL_group1a:4512679..4517577[-]	5	4562	386	14	0	0
CG3740	CG3740	X:1524156..1525435[-]	XL_group1a:4342242..4342929[+]	2	1280	77	3	0	0
CG32809	CG32809	X:1531236..1548703[-]	XL_group1a:4312245..4335852[+]	19	17468	1686	71	1	0
CG14797	CG14797	X:1539826..1540612[+]	XL_group1a:4322288..4322974[-]	3	787	46	2	0	0
CG3100	b6	X:1542782..1546344[+]	XL_group1a:4316105..4319827[-]	5	3563	353	15	0	0
CG14808	Scgdelta	X:1602547..1610195[-]	XL_group1a:4247096..4255799[+]	6	7649	477	19	0	0
CG12598	Adar	X:1629906..1640157[+]	XL_group1a:4146772..4163470[+]	13	10252	690	30	0	0
CG14813	deltaCOP	X:1715299..1717948[-]	XL_group1e:3749595..3752422[-]	8	2650	354	12	0	0
CG14802	MED18	X:1722065..1723040[+]	XL_group1e:3764960..3765977[+]	5	976	92	4	0	0
CG14815	CG14815	X:1722979..1725217[-]	XL_group1e:3766015..3767349[-]	3	2239	139	5	0	0
CG14804	CG14804	X:1730019..1732637[+]	XL_group1a:282858..284418[+]	2	2619	153	6	0	0
CG3848	trr	X:1737463..1745931[-]	XL_group1e:326841..331910[-]	8	8469	461	19	0	0
CG11579	arm	X:1747557..1756796[-]	XL_group1e:337627..347438[-]	10	9240	830	34	0	0
CG3480	mip130	X:1764399..1776090[+]	XL_group1e:357034..368001[+]	2	11692	1014	40	0	0
CG3573	CG3573	X:1779161..1783678[+]	XL_group1e:371911..377011[+]	9	4518	261	11	0	0
CG3587	CG3587	X:1796392..1797697[+]	XL_group1a:2418646..2419737[+]	3	1306	77	3	0	0
CG16902	Hr4	X:1853743..1858696[+]	XL_group1a:2492906..2499652[+]	5	4954	1192	54	0	0
CG32805	CG32805	X:1859138..1860576[+]	XL_group1a:2499560..2500796[+]	2	1439	154	6	0	0
CG4406	CG4406	X:1864060..1865499[-]	XL_group1a:2505934..2507550[-]	5	1440	184	8	0	0
CG4376	Actn	X:1881250..1898467[-]	XL_group1a:2523873..2545126[-]	12	17218	3237	148	0	0
CG4380	usp	X:1894952..1897439[-]	XL_group1a:2542553..2543276[-]	1	2488	168	8	0	0
CG4322	CG4322	X:1900447..1904550[-]	XL_group1a:2548075..2551324[-]	5	4104	321	15	0	0
CG4290	CG4290	X:1912074..1918071[-]	XL_group1a:2559380..2566918[-]	9	5998	401	15	0	0
CG16903	CG16903	X:1934494..1936539[-]	XL_group1e:416809..418706[+]	3	2046	108	4	0	0
CG3981	Unc-76	X:1936768..1949252[+]	XL_group1e:425598..440646[+]	7	12485	626	28	0	0
CG3954	csw	X:1950392..1969821[+]	XL_group1e:440002..468501[+]	15	19430	1228	51	0	0
CG3835	CG3835	X:1997644..2001095[+]	XL_group3a:1843341..1848111[+]	7	3452	245	11	0	0
CG3724	Pgd	X:2001292..2004722[+]	XL_group3a:1849413..1852954[+]	3	3431	414	18	0	0
CG3717	bcn92	X:2004603..2005756[-]	XL_group3a:1852677..1853759[-]	3	1154	62	2	0	0
CG3707	wapl	X:2006258..2015139[-]	XL_group1a:2159964..2169297[-]	10	8882	588	20	0	0
CG3656	Cyp4d1	X:2015298..2018283[-]	XL_group1e:3782421..3785413[+]	4	2986	262	10	0	0
CG3630	CG3630	X:2022971..2028437[+]	XL_group1e:3773437..3778778[-]	4	5467	324	11	0	0
CG3460	Nmd3	X:2038974..2040806[-]	XL_group1a:69273..70786[-]	2	1833	247	9	0	0
CG17776	CG17776	X:2041121..2041333[+]	XL_group1a:70981..71229[+]	1	213	62	2	0	0
CG3299	Vinc	X:2070442..2078615[-]	XL_group1a:118807..129622[-]	6	8174	1151	47	0	0
CG14052	CG14052	X:2080007..2080821[+]	XL_group1a:130004..130738[+]	2	815	92	3	0	0
CG3443	pcx	X:2081867..2094212[+]	XL_group1a:130910..143587[+]	9	12346	908	36	0	0
CG3193	crn	X:2103733..2106137[-]	XL_group1a:156433..157890[-]	2	2405	306	13	0	0
CG3191	CG3191	X:2106295..2108140[-]	XL_group1a:158105..160232[-]	6	1846	155	5	0	0
CG3073	l(1)G0144	X:2116359..2118683[-]	XL_group1a:170875..172438[-]	3	2325	139	5	0	0
CG2924	CG2924	X:2121556..2126912[-]	XL_group1a:175357..180634[-]	10	5357	445	19	0	0
CG2845	phl	X:2196282..2200027[+]	XL_group1a:5961785..5964960[+]	5	3746	199	9	0	0
CG14048	mRpL14	X:2200151..2200793[-]	XL_group1a:5965348..5965865[-]	1	643	92	3	0	0
CG14047	CG14047	X:2224714..2231928[-]	XL_group1a:5994393..6004099[-]	11	7215	1497	69	0	0
CG14045	CG14045	X:2234274..2243820[-]	XL_group1a:6006017..6017161[-]	8	9547	921	38	0	0
CG12496	CG12496	X:2265513..2267055[-]	XL_group1a:6033176..6033525[-]	1	1543	92	4	0	0
CG7925	tko	X:2298463..2300132[-]	XL_group1a:3429161..3430996[-]	2	1670	107	5	0	0
CG32796	CG32796	X:2300320..2326159[-]	XL_group3a:1995748..2030236[-]	11	25840	1693	64	0	0
CG8310	CG8310	X:2435439..2436370[-]	XL_group3a:2177455..2178428[-]	4	932	108	4	0	0
CG13760	CG13760	X:2440448..2441855[-]	XL_group3a:2183509..2184832[-]	5	1408	77	3	0	0
CG17437	wds	X:2442133..2444049[+]	XL_group1a:6917221..6918635[+]	3	1917	200	8	0	0
CG9900	mit(1)15	X:2460010..2462984[+]	XL_group1e:7615044..7616807[-]	2	2975	154	6	0	0
CG13761	Bzd	X:2462835..2464823[-]	XL_group1e:7612731..7614748[+]	5	1989	185	7	0	0
CG8636	CG8636	X:2465399..2466518[-]	XL_group1e:7611197..7612377[+]	2	1120	245	11	0	0
CG9904	CG9904	X:2475956..2478301[+]	XL_group1a:6335892..6337240[+]	3	2346	261	10	0	0
CG10260	CG10260	X:2481174..2489509[+]	XL_group1a:6220949..6231467[-]	10	8336	2160	92	0	0
CG2655	HLH3B	X:2536430..2537879[-]	XL_group1a:6161015..6161807[+]	2	1450	107	5	0	0
CG2647	per	X:2541736..2548936[+]	XL_group1e:590458..599128[-]	8	7201	462	18	0	0
CG2677	eIF2B-beta	X:2560732..2562222[+]	XL_group1e:1979314..1981010[+]	5	1491	201	7	0	0
CG2680	CG2680	X:2562315..2563591[-]	XL_group1e:1980853..1981994[-]	2	1277	76	3	0	0
CG2681	CG2681	X:2564840..2567824[+]	XL_group1e:1983942..1985948[+]	3	2985	154	6	0	0
CG2685	CG2685	X:2567904..2570113[-]	XL_group1e:1986842..1989351[-]	5	2210	154	5	0	0
CG2713	CG2713	X:2586375..2588341[-]	XL_group1e:2002988..2004901[-]	5	1967	108	4	0	0
CG2714	crm	X:2590400..2594933[-]	XL_group1e:2009414..2013236[-]	8	4534	231	9	0	0
CG32795	CG32795	X:2639062..2646098[-]	XL_group1e:2087802..2096564[-]	10	7037	397	18	0	0
CG2759	w	X:2646755..2652622[-]	XL_group1e:2096295..2104670[-]	6	5868	600	24	0	0
CG14419	CG14419	X:2741337..2742067[-]	XL_group1e:2205600..2205801[-]	1	731	46	2	0	0
CG3526	CG3526	X:2748118..2750039[+]	XL_group1e:2213918..2216053[+]	3	1922	199	9	0	0
CG3588	CG3588	X:2775926..2780539[+]	XL_group1e:2246617..2252122[+]	9	4614	275	13	0	0
CG14424	CG14424	X:2782205..2783325[-]	XL_group1e:2253303..2254205[-]	2	1121	215	8	0	0
CG3603	CG3603	X:2804192..2805106[+]	XL_group1e:2279357..2280020[+]	2	915	76	4	0	0
CG4125	rst	X:2808363..2829988[-]	XL_group1e:2284615..2307464[-]	8	21626	2669	114	0	0
CG3653	kirre	X:2956234..2988959[+]	XL_group1e:2477073..2515603[+]	7	32726	2363	97	0	4
CG3936	N	X:2991028..3028418[+]	XL_group1e:2514546..2559816[+]	9	37391	3447	130	0	4
CG4015	Fcp3C	X:3029532..3030390[-]	XL_group1e:2560877..2561374[-]	2	859	76	3	0	0
CG10804	CG10804	X:3332832..3338478[-]	XL_group1a:7420757..7426406[-]	8	5647	384	16	0	0
CG14271	Gas8	X:3347165..3361007[-]	XL_group1e:8791845..8807409[+]	5	13843	703	32	1	0
CG32791	CG32791	X:3367477..3386818[-]	XL_group1e:8769635..8794256[+]	9	19342	2329	103	0	0
CG13021	CG13021	X:3370472..3372216[+]	XL_group1e:8789038..8791077[-]	5	1745	243	11	0	0
CG32792	CG32792	X:3424559..3427956[+]	XL_group1e:8712106..8715985[-]	7	3398	230	10	0	0
CG2872	AlstR	X:3430694..3510945[+]	XL_group1e:8615870..8712258[-]	12	80252	4962	202	1	3
CG13317	Ilp7	X:3513768..3514428[+]	XL_group1e:8615289..8616013[-]	3	661	62	2	0	0
CG12462	CG12462	X:3592398..3592700[+]	XL_group1e:8512464..8512556[-]	1	303	61	3	0	0
CG32782	tlk	X:3625644..3633912[+]	XL_group1e:8448453..8459168[-]	9	8269	1255	54	0	0
CG12632	fd3F	X:3649422..3655746[+]	XL_group1a:6267857..6277624[+]	4	6325	889	36	0	0
CG2904	ec	X:3681333..3702862[+]	XL_group1e:6849826..6869244[+]	5	21530	1248	48	0	0
CG2930	CG2930	X:3717658..3725533[+]	XL_group1e:6894276..6903801[+]	9	7876	477	18	0	0
CG2934	VhaAC39	X:3725977..3728208[+]	XL_group1e:11877490..11879232[-]	3	2232	416	15	0	0
CG15239	CG15239	X:3729409..3735724[+]	XL_group1e:11869332..11875612[-]	3	6316	568	23	0	0
CG2938	CG2938	X:3777393..3781488[-]	XL_group1e:11825747..11829676[+]	4	4096	339	13	0	0
CG5014	Vap-33-1	X:3794213..3799342[+]	XL_group1e:11817284..11821468[-]	10	5130	293	11	0	0
CG6414	CG6414	X:3814235..3816585[-]	XL_group1e:11808443..11810432[+]	4	2351	155	5	0	0
CG33220	CG33220	X:3915559..3921189[+]	XL_group1e:12408894..12416612[+]	3	5631	871	41	0	0
CG32778	CG32778	X:3925374..3932034[+]	XL_group1e:12421537..12430228[+]	10	6661	1030	41	0	0
CG15376	CG15376	X:3933274..3935963[+]	XL_group1e:12431654..12435448[+]	2	2690	153	7	0	0
CG6358	Xpac	X:3948251..3949434[-]	XL_group1e:311829..312885[+]	2	1184	108	4	0	0
CG4944	cib	X:3951352..3956218[+]	XL_group1e:301637..306687[-]	7	4867	413	18	0	0
CG6121	CG6121	X:3960028..3962679[-]	XL_group1e:294830..297341[+]	5	2652	231	9	0	0
CG3665	Fas2	X:3979609..4051327[-]	XL_group3a:2374055..2465558[+]	12	71719	4018	158	1	3
CG15573	Femcoat	X:4087203..4088044[-]	XL_group3a:2325026..2325500[+]	2	842	77	3	0	0
CG3620	norpA	X:4167863..4207691[+]	XL_group1a:3722925..3770924[-]	17	39829	2857	116	0	0
CG3626	CG3626	X:4211656..4216373[+]	XL_group1a:3716805..3719757[-]	6	4718	567	24	0	0
CG12688	CG12688	X:4226709..4228406[+]	XL_group1a:3701625..3703551[-]	3	1698	184	7	0	0
CG32773	CG32773	X:4233069..4233488[-]	XL_group1a:3697830..3698008[+]	1	420	62	2	0	0
CG3578	bi	X:4258093..4329701[+]	XL_group1a:3579226..3668438[-]	8	71609	10570	456	0	1
CG12685	CG12685	X:4360851..4361419[+]	XL_group1a:3544579..3544875[-]	2	569	62	2	0	0
CG3556	CG3556	X:4375468..4379076[+]	XL_group1a:3509976..3513321[-]	6	3609	354	14	0	0
CG11427	rb	X:4380866..4385873[-]	XL_group1a:3500252..3504803[+]	4	5008	401	15	0	0
CG3564	CG3564	X:4386147..4387679[+]	XL_group1e:2930967..2931919[+]	3	1533	199	9	0	0
CG12212	peb	X:4462806..4471460[+]	XL_group1a:8638710..8647093[-]	4	8655	830	34	0	0
CG3052	HLH4C	X:4490364..4492651[-]	XL_group1e:11918094..11919848[+]	2	2288	168	8	0	0
CG7038	mRpL30	X:4493114..4493886[+]	XL_group1e:11916909..11917608[-]	2	773	46	2	0	0
CG7035	Cbp80	X:4495258..4503496[+]	XL_group1e:11906849..11916253[-]	8	8239	739	29	0	0
CG3009	CG3009	X:4503389..4511934[-]	XL_group1e:11896635..11904569[+]	3	8546	493	19	0	0
CG3000	rap	X:4512519..4524823[-]	XL_group1e:11879814..11896187[+]	6	12305	985	37	0	0
CG7010	l(1)G0334	X:4547509..4550360[+]	XL_group1a:6919723..6922892[+]	11	2852	414	17	0	0
CG6986	CG6986	X:4553155..4574731[+]	XL_group1a:6926538..6950191[+]	13	21577	1641	68	0	0
CG12683	CG12683	X:4596618..4596860[-]	XL_group1a:6971592..6971697[-]	1	243	61	3	0	0
CG32771	CG32771	X:4743218..4745213[+]	XL_group1a:7114031..7115650[+]	4	1996	183	9	0	0
CG32770	CG32770	X:4748838..4750543[+]	XL_group1a:7122491..7123807[+]	3	1706	186	6	0	0
CG32772	CG32772	X:4754996..4760225[+]	XL_group1a:7128586..7133576[+]	5	5230	355	13	0	0
CG4041	CG4041	X:4760655..4763682[-]	XL_group1e:6581328..6584650[-]	5	3028	248	8	0	0
CG6824	ovo	X:4893534..4914941[+]	XL_group1e:6689509..6715709[+]	8	21408	2227	91	0	1
CG32767	CG32767	X:4919871..4929964[-]	XL_group1e:6722601..6729504[-]	4	10094	749	33	0	0
CG15465	CG15465	X:5020477..5021745[+]	XL_group1a:4007549..4007931[-]	1	1269	122	6	0	0
CG15464	CG15464	X:5032370..5033067[+]	XL_group1a:3995043..3995690[-]	2	698	184	8	0	0
CG6775	rg	X:5066468..5096387[+]	XL_group1a:3925077..3961356[-]	27	29920	3567	152	0	0
CG3319	Cdk7	X:5152703..5154165[-]	XL_group1a:3842927..3844045[+]	2	1463	92	4	0	0
CG4528	snf	X:5154484..5155737[+]	XL_group1a:3841578..3842497[-]	2	1254	230	10	0	0
CG4206	Mcm3	X:5169123..5171965[+]	XL_group1e:10773435..10775981[+]	3	2843	430	18	0	0
CG3309	CG3309	X:5172543..5174573[-]	XL_group1e:10777310..10778790[-]	2	2031	292	12	0	0
CG4209	CanB	X:5177982..5179772[+]	XL_group1e:10783471..10784908[+]	3	1791	261	11	0	0
CG10706	SK	X:5185475..5246379[+]	XL_group1e:10785115..10860512[+]	20	60905	5181	239	0	0
CG3252	CG3252	X:5250469..5256082[-]	XL_group1e:10861371..10867547[-]	8	5614	430	18	0	0
CG3249	CG3249	X:5259044..5266100[-]	XL_group1e:10872090..10879966[-]	7	7057	507	20	0	0
CG16752	CG16752	X:5291898..5338794[+]	XL_group1a:8511479..8567937[-]	6	46897	3333	138	1	1
CG15783	CG15783	X:5374378..5375381[-]	XL_group1a:8022508..8023512[+]	2	1004	108	4	0	0
CG15782	CG15782	X:5376448..5392182[-]	XL_group1a:8003215..8022530[+]	2	15735	2222	96	0	0
CG4136	CG4136	X:5439510..5457470[+]	XL_group1a:7933022..7950619[-]	3	17961	2023	87	0	0
CG3208	RhoGAP5A	X:5461807..5464038[-]	XL_group1a:8027834..8029950[-]	6	2232	446	18	0	0
CG3201	Mlc-c	X:5464371..5467795[-]	XL_group1a:8031061..8033931[-]	3	3425	198	9	0	0
CG32763	l(1)G0045	X:5467587..5471289[+]	XL_group1a:8033974..8037605[+]	2	3703	292	12	0	0
CG11473	CG11473	X:5472890..5482827[-]	XL_group1a:8040190..8051848[-]	9	9938	1464	70	0	0
CG17761	CG17761	X:5487126..5488302[-]	XL_group1a:8055013..8056754[-]	2	1177	200	8	0	0
CG17758	CG17758	X:5498755..5500964[-]	XL_group1a:8068957..8071650[-]	5	2210	549	27	0	0
CG4119	CG4119	X:5511331..5515790[+]	XL_group1e:554145..558837[+]	6	4460	611	27	0	0
CG3129	Rab-RP4	X:5516059..5517046[-]	XL_group1e:559516..560668[-]	3	988	62	2	0	0
CG4111	RpL35	X:5517679..5518793[+]	XL_group1e:560832..561630[+]	4	1115	168	8	0	0
CG3149	CG3149	X:5538182..5540443[-]	XL_group1e:1971020..1973520[+]	4	2262	201	7	0	0
CG4096	CG4096	X:5544424..5553751[+]	XL_group3a:1929997..1941235[-]	10	9328	553	21	0	0
CG33080	CG33080	X:5553798..5563015[-]	XL_group3a:1917885..1930767[+]	7	9218	523	19	0	0
CG3125	l(1)G0060	X:5583897..5592460[-]	XL_group3a:1869524..1874918[+]	3	8564	490	22	0	0
CG3086	MAPk-Ak2	X:5605144..5609419[-]	XL_group3a:1853741..1858018[+]	6	4276	309	11	0	0
CG15769	CG15769	X:5618373..5620148[-]	XL_group1a:2109698..2111385[+]	3	1776	139	5	0	0
CG3108	CG3108	X:5622431..5626852[-]	XL_group1a:2105224..2107999[+]	5	4422	428	19	0	0
CG4064	CG4064	X:5629676..5633572[+]	XL_group1a:2094947..2099769[-]	6	3897	691	28	0	0
CG4052	CG4052	X:5649967..5650470[+]	2:19802988..19803377[-]	2	504	107	4	0	0
CG18341	CG18341	X:5654242..5655293[+]	XL_group1a:2058839..2059769[-]	3	1052	107	5	0	0
CG15765	CG15765	X:5663800..5684809[+]	XL_group1a:2008640..2038532[-]	7	21010	1884	83	0	0
CG3025	mof	X:5719071..5722087[-]	XL_group1a:1942408..1943527[+]	1	3017	154	6	0	0
CG4027	Act5C	X:5746100..5750026[+]	XL_group1e:5573940..5577748[-]	5	3927	867	42	0	0
CG4020	CG4020	X:5751193..5753047[+]	XL_group1e:5569873..5571928[-]	7	1855	170	6	0	0
CG12236	CG12236	X:5753361..5758315[+]	XL_group1e:5563545..5569714[-]	6	4955	536	24	0	0
CG3011	CG3011	X:5758302..5762029[-]	XL_group1e:5558325..5562218[+]	4	3728	277	11	0	0
CG5966	CG5966	X:5834048..5837880[+]	XL_group1e:5481257..5484144[-]	3	3833	246	10	0	0
CG4766	CG4766	X:5842740..5846033[-]	XL_group1e:5470836..5473373[+]	3	3294	231	9	0	0
CG4746	mab-2	X:5851096..5858414[-]	XL_group1e:5457118..5462035[+]	2	7319	1006	47	0	0
CG5937	CG5937	X:5886899..5893746[+]	XL_group1e:5419679..5426912[-]	6	6848	1368	52	0	0
CG5921	CG5921	X:5905146..5909527[+]	XL_group1e:5400256..5404456[-]	9	4382	369	15	0	0
CG4666	CG4666	X:5921303..5922718[-]	XL_group1e:5385296..5386594[+]	2	1416	216	8	0	0
CG4317	Mipp2	X:5927943..5936675[-]	XL_group1e:5371739..5381121[+]	5	8733	541	19	0	0
CG4320	raptor	X:5930010..5934942[-]	XL_group1e:5374283..5377154[+]	2	4933	338	13	0	0
CG5905	Nep1	X:5937006..5949209[+]	XL_group1e:5359085..5372586[-]	10	12204	892	35	0	0
CG3774	CG3774	X:6065160..6067956[+]	XL_group1e:10242143..10244717[+]	3	2797	199	8	0	0
CG3595	sqh	X:6068297..6070399[-]	XL_group1e:10245886..10247881[-]	3	2103	292	12	0	0
CG14446	CG14446	X:6071411..6076554[+]	XL_group1e:10249193..10255086[+]	13	5144	631	24	0	0
CG14445	CG14445	X:6082553..6085362[+]	XL_group1e:10261330..10263525[+]	5	2810	321	15	0	0
CG3585	CG3585	X:6086637..6098490[-]	XL_group1e:10264607..10278817[-]	15	11854	2612	105	0	0
CG3780	Spx	X:6101069..6102655[+]	XL_group1e:10280802..10281802[+]	3	1587	228	10	0	0
CG12225	Spt6	X:6113050..6120222[+]	XL_group1e:10297739..10304505[+]	6	7173	693	26	0	0
CG32744	CG32744	X:6122213..6124507[-]	XL_group1e:3155737..3158240[+]	2	2295	1064	54	0	0
CG32745	CG32745	X:6125469..6125988[-]	XL_group1e:3153886..3154552[+]	2	520	108	4	0	0
CG11700	CG11700	X:6127514..6128811[-]	XL_group1e:3156902..3158349[+]	2	1298	321	14	0	0
CG3458	Top3beta	X:6129374..6133200[-]	XL_group1e:3151785..3155172[+]	5	3827	446	18	0	0
CG3455	Rpt4	X:6134704..6136479[-]	XL_group1e:3117708..3119552[+]	5	1776	201	7	0	0
CG15892	CG15892	X:6138340..6140351[-]	XL_group3a:2190987..2192893[+]	1	2012	261	10	0	0
CG15891	CG15891	X:6138340..6140351[-]	XL_group3a:2191759..2192751[+]	2	2012	230	9	0	0
CG12219	CG12219	X:6144287..6146506[-]	XL_group3a:2184793..2186732[+]	4	2220	261	11	0	0
CG3823	CG3823	X:6149226..6151981[+]	XL_group1a:6732547..6735061[-]	5	2756	138	6	0	0
CG3847	CG3847	X:6192339..6194476[+]	XL_group1a:6684936..6685919[-]	1	2138	139	5	0	0
CG3446	CG3446	X:6194559..6195635[-]	XL_group1a:6682743..6683626[+]	3	1077	123	5	0	0
CG3861	l(1)G0030	X:6195865..6206429[+]	XL_group1a:6672828..6684183[-]	4	10565	961	47	0	0
CG3869	Marf	X:6211185..6216163[+]	XL_group1a:6667807..6672422[-]	10	4979	1013	41	0	0
CG12217	PpV	X:6216295..6218077[-]	XL_group1a:6664781..6666161[+]	3	1783	230	10	0	0
CG12543	CG12543	X:6329022..6330302[-]	XL_group1e:2888450..2889977[-]	4	1281	92	4	0	0
CG3918	CG3918	X:6369709..6371577[+]	XL_group1a:3498811..3500055[-]	2	1869	185	7	0	0
CG3926	Spat	X:6374184..6375962[+]	XL_group1a:3492932..3494898[-]	3	1779	216	8	0	0
CG3314	RpL7A	X:6376250..6378521[-]	XL_group1a:3490039..3492428[+]	8	2272	459	20	0	0
CG3929	dx	X:6379246..6383818[+]	XL_group1a:3486333..3489444[-]	4	4573	601	23	0	0
CG3950	CG3950	X:6386007..6407684[+]	XL_group1a:3455398..3482926[-]	8	21678	1214	48	0	0
CG3960	CG3960	X:6417159..6434416[+]	XL_group1a:3432864..3457520[-]	12	17258	998	42	0	0
CG3973	CG3973	X:6445301..6497334[+]	XL_group1a:291288..350589[+]	10	52034	4098	171	0	0
CG4039	Mcm6	X:6519625..6522408[+]	XL_group1a:371397..373120[+]	1	2784	322	13	0	0
CG4094	l(1)G0255	X:6523702..6527090[+]	XL_group1a:375255..378963[+]	6	3389	323	12	0	0
CG4523	CG4523	X:6529034..6532254[+]	XL_group1a:380411..384129[+]	12	3221	292	12	0	0
CG14442	CG14442	X:6534424..6540218[-]	XL_group1a:387215..391279[-]	2	5795	400	16	0	0
CG32741	CG32741	X:6541099..6543739[+]	XL_group1a:392848..395859[+]	3	2641	185	7	0	0
CG14440	CG14440	X:6541939..6543739[-]	XL_group1a:395283..395788[-]	1	1801	123	5	0	0
CG3168	CG3168	X:6566788..6585222[-]	XL_group1a:6339318..6360820[-]	6	18435	1400	55	0	0
CG3203	RpL17	X:6586773..6589493[-]	XL_group1a:6360384..6363378[+]	6	2721	428	20	0	0
CG14439	CG14439	X:6592785..6600679[+]	XL_group1a:6366875..6376073[+]	3	7895	522	21	0	0
CG14437	COQ7	X:6616472..6618275[+]	XL_group1a:6395836..6397737[+]	3	1804	154	6	0	0
CG3135	shf	X:6616680..6624895[-]	XL_group1a:6395422..6405160[-]	8	8216	778	37	0	0
CG4532	pod1	X:6648923..6658757[+]	XL_group1a:6433572..6442779[+]	17	9835	1122	44	0	0
CG4536	CG4536	X:6659354..6663392[+]	XL_group1a:6444733..6449363[+]	9	4039	1086	47	0	0
CG3075	CG3075	X:6663411..6666151[-]	XL_group1a:6449811..6452583[-]	3	2741	276	12	0	0
CG12796	CG12796	X:6676712..6677897[-]	XL_group1a:8614145..8615287[-]	2	1186	137	6	0	0
CG14435	CG14435	X:6685613..6688900[-]	XL_group1a:8625342..8627122[-]	5	3288	184	8	0	0
CG4557	CG4557	X:6689579..6692911[+]	XL_group1a:8629961..8633282[+]	5	3333	323	13	0	0
CG3044	CG3044	X:6693112..6694723[-]	XL_group1a:8633667..8634695[-]	2	1612	139	5	0	0
CG14434	CG14434	X:6697145..6697859[-]	XL_group1a:53479..53777[+]	1	715	46	2	0	0
CG33692	CG33692	X:6713744..6725755[+]	XL_group1a:14688..28735[-]	1	12012	738	29	0	0
CG33691	CG33691	X:6713744..6725755[+]	XL_group1a:15087..29566[-]	8	12012	707	28	1	0
CG3039	ogre	X:6819252..6826934[-]	XL_group1e:6732582..6741655[-]	7	7683	749	33	0	0
CG14430	CG14430	X:6831726..6832439[+]	XL_group1e:6747691..6748072[+]	1	714	92	3	0	0
CG2977	inx7	X:6836847..6855105[-]	XL_group1e:6753526..6778579[-]	7	18259	1353	55	0	0
CG4590	inx2	X:6843899..6848750[+]	XL_group1e:6762954..6768355[+]	5	4852	722	30	0	0
CG3035	cm	X:6854536..6856371[-]	XL_group1e:6776427..6778351[-]	6	1836	382	16	0	0
CG32736	CG32736	X:6856597..6857372[+]	XL_group1e:6778366..6778892[+]	3	776	77	3	0	0
CG4593	CG4593	X:6859139..6860248[+]	XL_group1a:6278634..6279453[-]	1	1110	184	8	0	0
CG12541	CG12541	X:6876861..6878815[-]	XL_group1e:6815790..6817761[+]	6	1955	245	11	0	0
CG18350	Sxl	X:6920901..6943289[-]	XL_group1a:6290218..6315477[-]	15	22389	1240	56	0	0
CG14425	CG14425	X:6920901..6943289[-]	XL_group1a:6291208..6314928[-]	9	22389	1240	56	0	0
CG4626	fz4	X:6951508..6955528[-]	XL_group1e:10890195..10898549[-]	5	4021	278	10	0	0
CG9650	CG9650	X:7038312..7085656[+]	XL_group1e:10985220..11040707[+]	7	47345	5605	229	0	0
CG1659	unc-119	X:7133916..7136540[-]	XL_group1e:11101678..11103907[-]	5	2625	200	8	0	0
CG1643	Atg5	X:7159851..7168976[-]	XL_group1e:11132986..11144716[-]	6	9126	1013	42	0	0
CG2079	l(1)G0331	X:7169454..7174051[+]	XL_group1e:11144847..11148125[+]	3	4598	307	13	0	0
CG32720	CG32720	X:7378100..7382125[-]	XL_group1e:11391659..11395783[-]	4	4026	687	32	0	0
CG15478	CG15478	X:7558021..7563164[-]	XL_group1e:11597722..11605479[-]	2	5144	630	25	0	0
CG32721	CG32721	X:7571230..7573558[-]	XL_group1e:11616588..11618744[-]	3	2329	355	12	0	0
CG12156	Rab39	X:7580162..7581713[+]	XL_group1e:11624349..11625622[+]	2	1552	93	3	0	0
CG1402	CG1402	X:7680215..7685172[+]	XL_group1e:12339148..12346184[-]	6	4958	1084	50	0	0
CG15326	CG15326	X:7709826..7712153[-]	XL_group1e:12308348..12310227[+]	3	2328	199	9	0	0
CG18624	CG18624	X:7738280..7739032[-]	XL_group1e:12275535..12276014[+]	3	753	61	3	0	0
CG10944	RpS6	X:7744856..7746565[-]	XL_group1e:399470..400907[+]	6	1710	339	13	0	0
CG1430	bys	X:7747138..7748882[+]	XL_group1e:397295..399128[-]	5	1745	170	6	0	0
CG10946	dpr14	X:7750868..7753017[-]	XL_group1e:391845..393766[+]	5	2150	321	14	0	0
CG1514	CG1514	X:7757325..7762681[+]	XL_group1e:381080..387690[-]	11	5357	448	15	0	0
CG10777	CG10777	X:7769354..7776591[-]	XL_group1a:2401086..2409012[+]	4	7238	555	21	0	0
CG1524	RpS14a	X:7778982..7779916[+]	XL_group1a:2398876..2399836[-]	4	935	169	7	0	0
CG1527	RpS14b	X:7780140..7781035[+]	XL_group1a:2398879..2399812[-]	3	896	123	5	0	0
CG1530	CG1530	X:7782205..7787169[+]	XL_group1a:2390684..2396379[-]	6	4965	477	19	0	0
CG2206	l(1)G0193	X:7786713..7792242[-]	XL_group1a:2386077..2391795[+]	7	5530	307	12	0	0
CG1531	CG1531	X:7792717..7797481[+]	XL_group1a:2380227..2386212[-]	6	4765	400	16	0	0
CG2212	sws	X:7802055..7813266[-]	XL_group1a:2362903..2375560[+]	12	11212	801	31	0	0
CG32858	sn	X:7809260..7831337[+]	XL_group1a:2345455..2369584[-]	9	22078	2025	84	0	0
CG1543	Tbh	X:7840933..7871770[+]	XL_group1a:2284832..2320533[-]	8	30838	2316	98	0	0
CG2252	fs(1)h	X:7885179..7906672[-]	XL_group1e:6550167..6576779[-]	18	21494	1641	70	0	0
CG1560	mys	X:7906883..7915473[+]	XL_group1a:6102318..6112231[+]	7	8591	460	20	0	0
CG2253	Upf2	X:7916521..7920711[-]	XL_group1a:6112343..6116375[-]	3	4191	384	16	0	0
CG2254	CG2254	X:7923585..7926838[-]	XL_group1a:6120365..6124092[-]	4	3254	306	12	0	0
CG2256	CG2256	X:7929319..7930752[-]	XL_group1a:6126778..6128299[-]	5	1434	230	10	0	0
CG2257	Ubc-E2H	X:7933238..7939300[-]	XL_group1a:6132733..6138629[-]	4	6063	428	19	0	0
CG2258	CG2258	X:7941813..7947290[-]	XL_group1a:6905358..6911949[+]	12	5478	489	21	0	0
CG2259	Gclc	X:7947816..7961380[-]	XL_group1e:3837748..3853600[-]	7	13565	723	27	0	0
CG2260	CG2260	X:7964314..7966356[-]	XL_group1e:3928348..3929673[-]	2	2043	200	8	0	0
CG15335	CG15335	X:7966512..7980949[-]	XL_group1e:3929269..3944025[-]	6	14438	939	37	0	0
CG2262	Smox	X:7983608..7987477[-]	XL_group1e:3946538..3949289[-]	2	3870	490	19	0	0
CG2263	CG2263	X:7989137..7990837[-]	XL_group1e:3952004..3953334[-]	1	1701	154	6	0	0
CG10763	Gbeta5	X:7995954..7997514[-]	XL_group1e:3960186..3961452[-]	1	1561	292	12	0	0
CG10961	Traf2	X:7999826..8002602[-]	XL_group1e:3965726..3966826[-]	1	2777	216	8	0	0
CG2278	CG2278	X:8013190..8015158[-]	XL_group1e:3977288..3979426[-]	3	1969	215	8	0	0
CG2272	slpr	X:8015897..8022390[-]	XL_group1e:3982848..3987863[-]	8	6494	416	16	0	0
CG32717	sdt	X:8023785..8084690[+]	XL_group1e:3984232..4060198[+]	23	60906	3403	142	0	0
CG2151	Trxr-1	X:8087720..8093275[+]	XL_group3a:1954046..1960171[-]	6	5556	583	25	0	0
CG32715	CG32715	X:8091000..8091702[-]	XL_group3a:1955689..1956149[+]	1	703	137	5	0	0
CG2286	ND75	X:8093887..8096902[-]	XL_group3a:1949961..1952970[+]	8	3016	813	32	0	0
CG1632	CG1632	X:8098467..8117705[+]	XL_group1e:1949984..1972185[-]	8	19239	1137	45	0	0
CG1636	CG1636	X:8118653..8120656[+]	XL_group1e:1948583..1950473[-]	4	2004	138	6	0	0
CG2302	nAcRalpha-7E	X:8128193..8174914[-]	XL_group1e:1885797..1943007[+]	10	46722	4794	210	0	2
CG10555	CG10555	X:8244631..8249181[+]	XL_group1a:8931236..8934585[-]	3	4551	293	11	0	0
CG12125	CG12125	X:8279153..8282036[-]	XL_group1a:8899697..8902313[+]	3	2884	415	17	0	0
CG1440	CG1440	X:8282316..8286172[+]	XL_group1e:3371333..3375563[+]	5	3857	477	19	0	0
CG12123	CG12123	X:8286478..8287577[-]	XL_group1e:3376086..3376577[-]	2	1100	62	2	0	0
CG11202	org-1	X:8293469..8299530[-]	XL_group1e:3386061..3393781[-]	7	6062	796	36	0	0
CG15348	CG15348	X:8316622..8316984[+]	XL_group1e:3408755..3409148[+]	1	363	76	4	0	0
CG15349	CG15349	X:8317354..8318204[+]	XL_group1e:3409322..3409974[+]	3	851	77	3	0	0
CG11213	Cp38	X:8327150..8328296[+]	XL_group1e:3421191..3422013[+]	2	1147	304	15	0	0
CG33181	CG33181	X:8355461..8361162[+]	XL_group1e:3451198..3457183[+]	8	5702	751	32	0	0
CG11265	CG11265	X:8405897..8412872[+]	XL_group1e:10758929..10767406[+]	8	6976	631	25	0	0
CG12111	CG12111	X:8415483..8416171[-]	XL_group1e:10769983..10770628[-]	2	689	243	11	0	0
CG12065	CG12065	X:8419572..8433763[+]	XL_group1e:3815663..3833143[+]	10	14192	721	30	0	0
CG12737	Crag	X:8437289..8446452[+]	XL_group1e:7705556..7715808[+]	14	9164	1426	60	0	0
CG12109	Caf1-180	X:8447597..8451538[-]	XL_group1e:7717564..7719451[-]	3	3942	306	13	0	0
CG12154	oc	X:8476576..8495886[-]	XL_group1e:7746296..7767666[-]	5	19311	2380	97	0	1
CG12108	Ppt1	X:8533859..8535248[-]	XL_group1e:7804667..7805734[-]	4	1390	77	3	0	0
CG11294	CG11294	X:8537404..8538859[-]	XL_group1e:7808739..7809667[-]	2	1456	168	8	0	0
CG1787	Hexo2	X:8554890..8557718[+]	XL_group1e:7827798..7830882[+]	3	2829	200	8	0	0
CG2004	CG2004	X:8557700..8559868[-]	XL_group1e:7831320..7833471[-]	3	2169	124	4	0	0
CG1785	CG1785	X:8560187..8562301[+]	XL_group1e:7834112..7835966[+]	5	2115	139	5	0	0
CG1994	l(1)G0020	X:8561950..8565479[-]	XL_group1e:7835683..7839579[-]	5	3530	492	20	0	0
CG11354	Lim1	X:8602471..8651011[-]	XL_group1e:7885828..7942435[-]	7	48541	6025	255	0	2
CG32710	CG32710	X:8664458..8665909[+]	XL_group1e:7954235..7955866[+]	3	1452	198	10	0	0
CG12075	CG12075	X:8709349..8717371[+]	XL_group1e:7991561..7999820[+]	6	8023	478	18	0	0
CG10701	Moe	X:8718839..8743546[-]	XL_group1e:8001153..8033489[-]	19	24708	1945	83	0	0
CG1885	CG1885	X:8744268..8745414[-]	XL_group1e:8032576..8032907[-]	1	1147	76	4	0	0
CG10648	CG10648	X:8746925..8748714[+]	XL_group1e:8038787..8040464[+]	4	1790	200	8	0	0
CG1871	e(r)	X:8749964..8751480[-]	XL_group1e:8043167..8044601[-]	3	1517	182	8	0	0
CG4040	CG4040	X:8896316..8898557[+]	XL_group1e:8189407..8192672[+]	5	2242	278	10	0	0
CG15365	CG15365	X:8900268..8903287[-]	XL_group1e:8198546..8201488[-]	6	3020	492	19	0	0
CG32707	CG32707	X:8928152..8931093[+]	XL_group1e:8230456..8232814[+]	6	2942	169	7	0	0
CG7033	CG7033	X:8934549..8938054[+]	XL_group1e:6982345..6986162[-]	6	3506	370	14	0	0
CG7766	CG7766	X:8938827..8948940[-]	XL_group1e:6968795..6980548[+]	14	10114	1320	56	0	0
CG8264	Bx42	X:8949539..8951823[-]	XL_group1e:6966860..6968402[+]	3	2285	274	12	0	0
CG9113	AP-1gamma	X:8953914..8961737[+]	XL_group1e:6956364..6964859[-]	18	7824	1227	53	0	0
CG12664	ld14	X:8970353..8980239[-]	XL_group1e:6937511..6946662[+]	4	9887	584	23	0	0
CG8971	fh	X:8993315..8994280[-]	XL_group1e:6920530..6921000[+]	2	966	76	4	0	0
CG7055	dalao	X:8994546..8997199[+]	XL_group1e:6918748..6920035[-]	1	2654	291	12	0	0
CG8989	His3.3B	X:8998459..9001905[-]	XL_group1e:6911999..6915095[+]	5	3447	199	8	0	0
CG9022	Ost48	X:9002143..9003732[-]	XL_group1e:6909103..6910720[+]	2	1590	278	10	0	0
CG2194	Reg-3	X:9042027..9047958[-]	XL_group1a:6899660..6905282[+]	6	5932	493	19	0	0
CG12119	CG12119	X:9051341..9055768[-]	XL_group1a:6890585..6896064[+]	2	4428	354	14	0	0
CG15370	CG15370	X:9070677..9071789[+]	XL_group1e:1169742..1170045[-]	1	1113	76	3	0	0
CG12121	CG12121	X:9074008..9077594[-]	XL_group1e:1162419..1165753[+]	7	3587	277	11	0	0
CG32704	CG32704	X:9077947..9081806[-]	XL_group1e:1158230..1161709[+]	5	3860	309	11	0	0
CG12127	amx	X:9091132..9092557[-]	XL_group1e:1147613..1148107[+]	1	1426	77	3	0	0
CG15793	Dsor1	X:9093016..9095256[+]	XL_group1a:7769933..7772504[-]	4	2241	278	10	0	0
CG17754	CG17754	X:9095648..9101041[+]	XL_group1a:7763664..7769022[-]	9	5394	491	20	0	0
CG17446	CG17446	X:9115996..9118110[-]	XL_group1a:7751117..7753128[+]	3	2115	216	8	0	0
CG12132	c11.1	X:9120871..9128320[-]	XL_group1a:7738857..7746791[+]	9	7450	432	16	0	0
CG1689	lz	X:9129870..9148858[+]	XL_group1a:7716179..7738250[-]	6	18989	1505	62	0	0
CG12667	CG12667	X:9157064..9158135[-]	XL_group1a:7705149..7706283[+]	3	1072	168	8	0	0
CG12135	c12.1	X:9163135..9164465[-]	XL_group1a:7699261..7700317[+]	2	1331	108	4	0	0
CG12149	c12.2	X:9164713..9169580[+]	XL_group1a:7693971..7699738[-]	7	4868	768	32	0	0
CG32705	CG32705	X:9171879..9184385[-]	XL_group1a:7675688..7691751[+]	12	12507	904	40	0	0
CG17252	BCL7-like	X:9201867..9203823[+]	XL_group1a:7656698..7657530[-]	2	1957	166	9	0	0
CG12139	CG12139	X:9205052..9221083[-]	XL_group1a:7636496..7654837[+]	12	16032	2352	95	0	0
CG12654	CG12654	X:9227659..9229457[-]	XL_group1a:7628184..7630459[+]	4	1799	200	8	0	0
CG12650	CG12650	X:9256913..9264208[+]	XL_group1a:7591151..7599115[-]	5	7296	507	21	0	1
CG15316	CG15316	X:9266954..9345342[-]	XL_group1a:7496767..7593311[+]	4	78389	5577	223	0	0
CG32701	l(1)G0320	X:9396826..9398891[-]	XL_group1a:7430953..7432384[+]	2	2066	230	10	0	0
CG32699	CG32699	X:9418018..9425196[-]	XL_group1a:7216414..7223557[+]	7	7179	386	14	0	0
CG3001	Hex-A	X:9431106..9433625[+]	XL_group1e:10073146..10074901[-]	1	2520	491	20	0	0
CG3002	CG3002	X:9446255..9449503[+]	XL_group1e:3701032..3704205[-]	5	3249	339	13	0	0
CG3004	CG3004	X:9449373..9451187[-]	XL_group1e:3697225..3698152[+]	2	1815	123	5	0	0
CG12141	Aats-lys	X:9451581..9454105[-]	XL_group3a:452551..455378[+]	5	2525	369	15	0	0
CG3003	CG3003	X:9454181..9457826[+]	XL_group3a:722514..726399[+]	3	3646	201	7	0	0
CG3099	CG3099	X:9464974..9466888[+]	XL_group3a:734183..736431[+]	3	1915	246	10	0	0
CG3106	CG3106	X:9504317..9507977[-]	XL_group3a:774494..778898[-]	6	3661	231	9	0	0
CG15319	nej	X:9514428..9528097[-]	XL_group3a:786787..803350[-]	13	13670	1230	48	0	0
CG12653	btd	X:9539409..9542794[+]	XL_group3a:814718..816991[+]	2	3386	322	14	0	0
CG1343	Sp1	X:9598180..9600490[+]	XL_group3a:875851..878337[+]	3	2311	443	21	0	0
CG1354	CG1354	X:9623967..9627141[+]	XL_group3a:906286..909182[+]	9	3175	583	25	0	0
CG32698	CG32698	X:9633703..9694451[+]	XL_group3a:908401..978898[+]	9	60749	7216	312	1	0
CG9686	CG9686	X:9725090..9725756[+]	XL_group3a:1006135..1006671[+]	1	667	108	4	0	0
CG9691	CG9691	X:9729663..9730267[+]	XL_group3a:1008872..1009162[+]	3	605	46	2	0	0
CG1986	CG1986	X:9754613..9756347[-]	XL_group3a:1036722..1038198[-]	4	1735	169	7	0	0
CG1780	Idgf4	X:9773480..9776200[-]	XL_group3a:1053873..1056677[-]	5	2721	430	17	0	0
CG1791	CG1791	X:9808674..9810099[-]	XL_group3a:1088145..1089594[-]	5	1426	77	3	0	0
CG15251	CG15251	X:9812543..9815979[-]	XL_group3a:1092204..1096510[-]	4	3437	261	11	0	0
CG32694	CG32694	X:9834916..9852106[+]	XL_group3a:1115051..1134436[+]	10	17191	1795	73	0	0
CG33557	CG33557	X:9854456..9855074[+]	XL_group3a:1134684..1135342[+]	3	619	46	2	0	0
CG2979	Yp2	X:9896169..9897857[-]	XL_group3a:1173533..1175051[-]	2	1689	370	14	0	0
CG2985	Yp1	X:9899071..9901037[+]	XL_group3a:1176544..1178222[+]	2	1967	399	17	0	0
CG12102	CG12102	X:9991407..9992593[+]	XL_group3a:1307550..1308980[-]	4	1187	76	3	0	0
CG2968	l(1)G0230	X:10058193..10059462[+]	U:5788491..5789638[+]	4	1270	93	3	0	0
CG2967	CG2967	X:10065331..10075136[+]	U:5794964..5805799[+]	14	9806	1258	52	0	0
CG32689	CG32689	X:10068119..10068786[+]	U:5797605..5797834[+]	1	668	61	3	0	0
CG32688	Hk	X:10083465..10099525[-]	XL_groupMISC:30930..50768[-]	9	16061	1163	51	0	0
CG32682	CG32682	X:10153054..10153782[-]	XL_group1e:8846463..8846846[-]	1	729	77	3	0	0
CG32679	CG32679	X:10211731..10212682[-]	XL_group1e:9502788..9503772[+]	3	952	154	6	0	0
CG2222	CG2222	X:10228837..10230355[-]	XL_group1a:6789102..6790049[+]	3	1519	77	3	0	0
CG2096	flw	X:10231154..10253307[+]	XL_group1e:5593513..5620865[+]	7	22154	1149	49	0	0
CG15302	Or9a	X:10303407..10304897[-]	XL_group1e:5677356..5678785[-]	4	1491	93	3	0	0
CG15304	CG15304	X:10305965..10306523[+]	XL_group1e:5681505..5682187[+]	3	559	108	4	0	0
CG17255	CG17255	X:10308857..10318803[-]	XL_group1e:5684624..5697642[-]	7	9947	1076	43	0	0
CG2889	CG2889	X:10319156..10322420[+]	XL_group1e:5697004..5700666[+]	6	3265	475	20	0	0
CG32687	CG32687	X:10327246..10331845[-]	XL_group1e:5706570..5709591[-]	3	4600	384	16	0	0
CG33175	spri	X:10335685..10430241[-]	XL_group1e:5705444..5827836[-]	15	94557	6745	274	0	0
CG32680	CG32680	X:10337680..10338955[-]	XL_group1e:5715453..5715821[-]	1	1276	77	3	0	0
CG9817	CG9817	X:10449155..10458233[-]	XL_group1e:5847436..5857369[-]	7	9079	1825	78	0	0
CG15295	CG15295	X:10461673..10464083[-]	XL_group1e:5863403..5866176[-]	2	2411	216	8	0	0
CG32677	CG32677	X:10547672..10554897[+]	XL_group1e:5945487..5955008[+]	9	7226	1289	52	0	0
CG1799	ras	X:10589724..10594025[+]	XL_group1a:6079061..6083209[+]	10	4302	719	31	0	0
CG11556	Rph	X:10594288..10602884[-]	XL_group1a:6083806..6091009[-]	5	8597	846	33	0	0
CG32672	Atg8a	X:10610086..10613553[-]	XL_group1a:6097488..6100969[-]	3	3468	230	9	0	0
CG1683	Ant2	X:10624108..10632098[-]	XL_group1e:5981345..5991252[-]	5	7991	1314	60	0	0
CG16944	sesB	X:10626204..10632163[-]	XL_group1e:5984408..5991080[-]	6	5960	1034	51	0	0
CG32669	CG32669	X:10688323..10690299[-]	XL_group1a:3791742..3793165[-]	1	1977	138	5	0	0
CG2202	CG2202	X:10693980..10697356[+]	XL_group1a:3796659..3799904[+]	4	3377	308	12	0	0
CG2157	CG2157	X:10714524..10715895[+]	XL_group1a:3817926..3819369[+]	3	1372	153	7	0	0
CG1637	CG1637	X:10715800..10723025[-]	XL_group1a:3818924..3828343[-]	10	7226	878	33	0	0
CG1615	Ork1	X:10723360..10736024[-]	XL_group1e:3790919..3803833[-]	8	12665	861	35	0	0
CG1582	CG1582	X:10740154..10744520[-]	XL_group1e:3806324..3810932[-]	6	4367	263	9	0	0
CG11203	CG11203	X:10757552..10763780[+]	XL_group1e:619028..626604[+]	7	6229	631	25	0	0
CG2155	v	X:10769208..10770856[+]	XL_group1e:632030..634150[+]	6	1649	124	4	0	0
CG2145	CG2145	X:10772617..10774930[+]	XL_group1e:636905..638526[+]	4	2314	169	7	0	0
CG2174	Myo10A	X:10783667..10809264[+]	XL_group1e:648117..673275[+]	7	25598	1324	51	0	0
CG16922	CG16922	X:10800805..10801941[+]	XL_group1e:664090..664342[+]	1	1137	61	3	0	0
CG1552	CG1552	X:10897553..10898734[-]	XL_group1e:819053..820066[-]	4	1182	77	3	0	0
CG1545	CG1545	X:10902757..10904812[-]	XL_group1e:833291..835612[-]	3	2056	200	8	0	0
CG1537	CG1537	X:10907239..10908303[-]	XL_group1e:838869..839558[-]	3	1065	199	9	0	0
CG2061	CG2061	X:10937711..10939882[+]	XL_group1e:890205..892083[+]	5	2172	185	7	0	0
CG12101	Hsp60	X:10953691..10957526[+]	XL_group1a:5612901..5616908[-]	4	3836	596	27	0	0
CG11122	CG11122	X:10957613..10968816[-]	XL_group1a:5601556..5611663[+]	3	11204	1048	40	0	0
CG16916	Rpt3	X:10970406..10972025[+]	XL_group1a:5597579..5599216[-]	3	1620	292	12	0	0
CG2522	Gtp-bp	X:10972093..10974321[-]	XL_group1a:5594510..5597557[+]	3	2229	231	9	0	0
CG15202	CG15202	X:10987898..10988597[+]	XL_group1e:3134761..3135584[+]	3	700	46	2	0	0
CG1397	CG1397	X:10997691..10998997[-]	XL_group1e:3363365..3364305[+]	2	1307	107	5	0	0
CG1938	Dlic2	X:10999619..11008430[+]	XL_group1e:3353993..3364002[-]	11	8812	704	31	0	0
CG32668	CG32668	X:11001978..11004978[-]	XL_group1e:3357948..3361124[+]	7	3001	155	5	0	0
CG11105	CG11105	X:11069347..11082038[-]	XL_group1e:3282643..3295880[+]	5	12692	1848	87	0	0
CG12625	CG12625	X:11091465..11092685[-]	XL_group1e:3273282..3274098[+]	2	1221	93	3	0	0
CG1641	sisA	X:11166797..11167564[-]	XL_group1e:3208456..3208740[+]	1	768	76	3	0	0
CG1657	CG1657	X:11170680..11179292[+]	XL_group1e:1181878..1191504[+]	7	8613	447	17	0	0
CG11759	Kap3	X:11179405..11184773[-]	XL_group1e:1192783..1198006[-]	9	5369	737	31	0	0
CG11757	CG11757	X:11188474..11189313[+]	XL_group3b:28895..29697[-]	1	840	123	5	0	0
CG18361	dsh	X:11201099..11203944[+]	XL_group1e:6102712..6104136[-]	3	2846	492	20	0	0
CG1728	Tim8	X:11213679..11214401[+]	XL_group1e:6089635..6090058[-]	2	723	62	2	0	0
CG32664	Gr10a	X:11258718..11260787[-]	XL_group1e:6036871..6038289[+]	2	2070	108	4	0	0
CG1743	Gs2	X:11268073..11275413[+]	XL_group1e:6021952..6029158[-]	7	7341	807	38	0	0
CG11727	CG11727	X:11278130..11299520[-]	XL_group1e:5994355..6019976[+]	10	21391	1351	54	0	0
CG15194	CG15194	X:11305100..11306017[+]	XL_group1e:1787031..1787928[-]	2	918	62	2	0	0
CG1756	CG1756	X:11315994..11321486[+]	XL_group1e:1767261..1772769[-]	8	5493	447	17	0	0
CG11715	Cyp4g15	X:11322299..11328323[+]	XL_group1e:1761453..1766524[-]	7	6025	602	22	0	0
CG1749	CG1749	X:11328725..11330282[+]	XL_group1e:1684683..1685823[+]	2	1558	124	4	0	0
CG32666	CG32666	X:11338388..11400264[+]	XL_group1e:1689783..1760694[+]	8	61877	4041	161	0	1
CG11709	PGRP-SA	X:11406747..11407998[+]	XL_group1a:6263200..6264037[-]	3	1252	77	3	0	0
CG1554	RpII215	X:11407991..11415540[-]	XL_group1a:6250649..6258050[+]	4	7550	1152	46	0	0
CG11696	CG11696	X:11419019..11421368[+]	XL_group1a:6245253..6247630[+]	4	2350	277	11	0	0
CG11695	CG11695	X:11422101..11424034[+]	XL_group1a:6248156..6250210[+]	4	1934	108	4	0	0
CG1703	CG1703	X:11449769..11452906[+]	XL_group1a:7149914..7153316[-]	3	3138	338	14	0	0
CG1705	Rst(1)JH	X:11454620..11456839[+]	XL_group1a:7154408..7156447[+]	2	2220	199	9	0	0
CG1817	Ptp10D	X:11459780..11514024[+]	XL_group1a:7155853..7217858[+]	19	54245	3044	122	0	0
CG2371	CG2371	X:11515114..11516322[-]	XL_group1a:7215339..7215891[-]	4	1209	77	3	0	0
CG1822	bif	X:11516766..11532512[+]	XL_group1e:10081467..10099457[+]	8	15747	983	40	0	0
CG1830	PhKgamma	X:11532902..11542182[+]	XL_group1a:2252737..2262666[-]	17	9281	872	38	0	0
CG2444	CG2444	X:11542080..11542782[-]	XL_group1a:2252603..2253068[+]	2	703	61	3	0	0
CG2446	CG2446	X:11548459..11552801[-]	XL_group1a:2241853..2244900[+]	10	4343	427	20	0	0
CG2457	inaF	X:11562439..11570541[-]	XL_group1a:2220731..2228859[+]	2	8103	505	22	0	0
CG9369	m	X:11588209..11603451[+]	XL_group1a:2195622..2214202[-]	8	15243	1518	63	0	0
CG4147	Hsc70-3	X:11635632..11641115[-]	XL_group1e:3908767..3914147[+]	6	5484	1249	60	0	0
CG1578	CG1578	X:11643291..11650468[-]	XL_group1e:3900617..3906400[+]	8	7178	947	44	0	0
CG32663	CG32663	X:11657288..11669662[+]	XL_group1e:3879984..3893388[-]	7	12375	1169	45	0	0
CG1895	Cyp28c1	X:11673547..11675295[+]	XL_group1e:3867174..3869079[-]	5	1749	139	5	0	0
CG1967	CG1967	X:11685268..11686452[-]	XL_group1e:3854976..3855922[+]	2	1185	108	4	0	0
CG1886	ATP7	X:11688933..11697629[+]	XL_group1a:7139197..7148548[-]	5	8697	571	21	0	0
CG10353	CG10353	X:11711673..11721096[-]	XL_group1e:4505121..4515705[+]	11	9424	692	27	0	0
CG1844	SelG	X:11721217..11722181[+]	XL_group1e:4505376..4505922[-]	3	965	62	2	0	0
CG1559	Upf1	X:11734374..11739277[-]	XL_group1e:4489441..4494538[+]	4	4904	601	22	0	0
CG2467	CG2467	X:11741840..11751170[-]	XL_group1e:10014257..10024574[+]	8	9331	736	30	0	0
CG10362	CG10362	X:11760347..11764787[-]	XL_group1e:9997008..10001179[+]	8	4441	478	18	0	0
CG15735	CG15735	X:11852581..11854668[+]	XL_group1e:3103652..3105520[+]	5	2088	216	8	0	0
CG1796	CG1796	X:11855001..11856685[+]	XL_group1e:3105207..3106984[+]	2	1685	414	17	0	0
CG1490	CG1490	X:11856765..11862965[-]	XL_group1e:3108461..3113591[-]	4	6201	569	22	0	0
CG10524	Pkcdelta	X:12269189..12287228[+]	XL_group1a:2989672..3009973[+]	13	18040	1732	73	0	0
CG11245	CG11245	X:12277135..12281905[+]	XL_group1a:3001679..3002788[+]	2	4771	260	12	0	0
CG15731	CG15731	X:12290341..12291697[-]	XL_group1a:3013823..3014844[-]	2	1357	108	4	0	0
CG1900	Rab40	X:12293727..12297045[-]	XL_group1a:3017696..3021392[-]	6	3319	276	12	0	0
CG15926	CG15926	X:12305605..12311447[+]	XL_group1a:3029529..3035372[+]	5	5843	400	16	0	0
CG2560	CG2560	X:12320910..12323388[+]	XL_group1a:3050924..3053810[+]	4	2479	308	12	0	0
CG2559	Lsp1alpha	X:12324320..12326837[+]	2:12869259..12872041[+]	2	2518	645	26	0	0
CG2556	CG2556	X:12331098..12350484[+]	XL_group1a:3057397..3079076[+]	4	19387	1338	52	0	0
CG11146	CG11146	X:12352916..12358229[-]	XL_group1a:3084217..3090226[-]	6	5314	630	26	0	0
CG32653	CG32653	X:12363111..12365931[-]	XL_group1a:3126620..3127248[-]	1	2821	152	8	0	0
CG15729	CG15729	X:12396980..12399388[-]	XL_group1a:3169970..3172623[-]	3	2409	290	13	0	0
CG1824	CG1824	X:12426486..12429576[-]	XL_group1a:3118680..3122014[+]	5	3091	215	9	0	0
CG11085	CG11085	X:12453274..12454858[+]	XL_group1a:3211076..3212866[+]	3	1585	168	8	0	0
CG17762	tomosyn	X:12465557..12487281[+]	XL_group1a:3227050..3254203[+]	27	21725	3640	182	0	0
CG2028	CkIalpha	X:12487720..12491222[+]	XL_group1a:3257797..3260824[+]	7	3503	613	26	0	0
CG3989	ade5	X:12591679..12594555[-]	XL_group1e:6577951..6580999[+]	5	2877	231	8	0	0
CG3812	CG3812	X:12599205..12604920[+]	XL_group1e:5964895..5970285[-]	5	5716	292	12	0	0
CG32648	Pde9	X:12625401..12646472[-]	XL_group3a:1747303..1770710[+]	8	21072	1181	47	0	0
CG32649	CG32649	X:12732703..12735013[-]	XL_group3a:1630320..1632116[+]	2	2311	247	9	0	0
CG4396	fne	X:12776537..12779740[+]	XL_group3a:1584219..1587839[-]	5	3204	638	31	0	0
CG4395	CG4395	X:12785241..12788476[-]	XL_group3a:1575021..1578932[+]	6	3236	278	10	0	0
CG15720	CG15720	X:12865022..12868300[+]	XL_group3a:1431108..1434842[-]	5	3279	200	8	0	0
CG18646	CG18646	X:12901864..12910072[+]	XL_group3a:1368064..1378209[-]	13	8209	952	39	0	0
CG4353	hep	X:12913144..12924370[-]	XL_group1a:7807708..7820023[-]	15	11227	737	31	0	0
CG12244	lic	X:12925060..12927930[+]	XL_group1a:7821784..7823896[+]	5	2871	321	15	0	0
CG2200	CG2200	X:12928451..12929674[+]	XL_group1a:7825525..7826644[+]	3	1224	62	2	0	0
CG4351	CG4351	X:12930029..12935868[-]	XL_group1a:7827125..7833704[-]	6	5840	707	28	0	0
CG4349	CG4349	X:12941411..12942033[-]	XL_group1a:7840321..7840858[-]	2	623	62	2	0	0
CG4346	rad	X:12949074..12957004[+]	XL_group1e:5338212..5346981[+]	6	7931	400	15	0	0
CG4330	CG4330	X:12965475..12968502[+]	XL_group1e:5355278..5357554[+]	2	3028	154	6	0	0
CG32645	CG32645	X:12973143..12987400[+]	U:5887520..5905376[+]	6	14258	1767	72	0	0
CG4332	CG4332	X:12988977..12991306[+]	XL_group1e:10157393..10158872[-]	2	2330	138	6	0	0
CG4303	Bap60	X:12991376..12993515[-]	XL_group1e:10155162..10157177[+]	3	2140	429	18	0	0
CG4187	CG4187	X:12995855..12997428[-]	XL_group1e:10149974..10153061[+]	6	1574	124	4	0	0
CG32637	CG32637	X:13006440..13008048[-]	XL_group1e:10138697..10140251[+]	3	1609	123	5	0	0
CG12723	CG12723	X:13023564..13025819[-]	XL_group1e:10127405..10129192[+]	3	2256	123	5	0	0
CG2453	CG2453	X:13027031..13028310[-]	XL_group1e:10124057..10125332[+]	3	1280	124	4	0	0
CG1771	mew	X:13048346..13092427[-]	XL_group1a:810736..863270[+]	11	44082	2416	93	0	0
CG1618	comt	X:13092932..13096431[+]	XL_group1a:806974..810492[-]	6	3500	447	17	0	0
CG1770	HDAC4	X:13096817..13119258[-]	XL_group1a:866116..899542[-]	17	22442	1942	86	0	0
CG15743	CG15743	X:13119967..13121678[+]	XL_group1a:903278..904647[+]	2	1712	124	4	0	0
CG1622	CG1622	X:13131036..13133847[+]	XL_group1a:5958986..5960694[-]	6	2812	352	15	0	0
CG1630	IP3K2	X:13155241..13163254[+]	XL_group1a:5933465..5942025[-]	7	8014	872	38	0	0
CG1633	Jafrac1	X:13163785..13165934[+]	XL_group1a:5931139..5933347[-]	4	2150	351	15	0	0
CG2033	RpS15A	X:13169709..13171591[-]	XL_group1a:5925792..5927780[+]	6	1883	259	13	0	0
CG15749	dmrt11E	X:13202137..13204270[+]	XL_group1a:5900789..5902663[-]	3	2134	122	5	0	0
CG1989	Yippee	X:13219840..13221331[-]	XL_group1a:5880796..5882424[+]	4	1492	169	7	0	0
CG1673	CG1673	X:13230830..13235166[+]	XL_group1a:5867082..5871279[-]	6	4337	383	15	0	0
CG1998	CG1998	X:13243307..13247011[-]	XL_group3a:469047..472620[+]	7	3705	292	12	0	0
CG32635	CG32635	X:13279843..13353567[+]	XL_group1e:3559040..3653598[-]	11	73725	7537	327	0	0
CG15753	CG15753	X:13354440..13357752[+]	XL_group1e:3559022..3562777[-]	4	3313	460	19	0	0
CG11816	CG11816	X:13387000..13388202[-]	XL_group1e:3520919..3521769[+]	2	1203	138	6	0	0
CG15758	CG15758	X:13410145..13410992[+]	XL_group1e:3496502..3497108[-]	2	848	46	2	0	0
CG32632	CG32632	X:13411367..13424528[+]	XL_group1e:3483902..3497054[-]	7	13162	1236	57	0	0
CG7107	up	X:13427506..13436440[-]	XL_group1e:3469981..3480683[+]	14	8935	2131	106	0	0
CG11178	CG11178	X:13439620..13443469[+]	XL_group1e:3461405..3464299[-]	7	3850	446	17	0	0
CG12175	tth	X:13447128..13450291[-]	XL_group3b:128445..129820[+]	2	3164	184	8	0	0
CG11162	CG11162	X:13510852..13511758[+]	XL_group3b:127299..128005[+]	2	907	93	3	0	0
CG9940	CG9940	X:13518490..13552220[-]	XL_group1e:1208043..1245898[-]	7	33731	2628	106	0	0
CG32627	CG32627	X:13530599..13548378[+]	XL_group1e:1216790..1239176[+]	13	17780	1488	63	0	0
CG32628	CG32628	X:13549289..13551859[+]	XL_group1e:1239914..1241948[+]	4	2571	184	8	0	0
CG9941	CG9941	X:13552671..13555962[-]	XL_group1e:1243522..1245912[-]	3	3292	232	8	0	0
CG10986	g	X:13561140..13570215[-]	XL_group1e:1253276..1264992[-]	13	9076	1072	48	0	0
CG11134	CG11134	X:13572080..13573116[+]	XL_group1e:1267664..1268718[+]	3	1037	62	2	0	0
CG11151	CG11151	X:13573681..13575042[+]	XL_group1e:1269274..1270282[+]	3	1362	108	4	0	0
CG10990	CG10990	X:13580605..13589325[-]	XL_group1e:1275990..1285043[-]	4	8721	507	20	0	0
CG11130	Rtc1	X:13591114..13592538[+]	XL_group1e:1286574..1288072[+]	3	1425	93	3	0	0
CG11129	Yp3	X:13593482..13595113[+]	XL_group1e:1288693..1290274[+]	3	1632	277	11	0	0
CG11111	rdgB	X:13596707..13610686[+]	XL_group1e:1289726..1306097[+]	16	13980	1049	39	0	0
CG10992	CG10992	X:13613955..13616118[-]	XL_group1e:1310229..1312034[-]	4	2164	247	9	0	0
CG10997	Clic	X:13647379..13656261[-]	XL_group1e:6489194..6497287[+]	4	8883	644	27	0	0
CG11063	CG11063	X:13660259..13664196[-]	XL_group1e:6481695..6486026[+]	7	3938	323	13	0	0
CG11071	CG11071	X:13688036..13691061[-]	XL_group1e:6472786..6475982[+]	4	3026	707	29	0	0
CG11072	CG11072	X:13735390..13735560[-]	XL_group1e:6423002..6423203[+]	1	171	107	5	0	0
CG32606	CG32606	X:13748628..13749041[-]	XL_group1e:6406015..6406147[+]	1	414	61	3	0	0
CG32613	CG32613	X:13784259..13801268[-]	XL_group1e:6346099..6370164[+]	2	17010	1185	47	0	1
CG12454	CG12454	X:13903478..13903666[+]	XL_group1e:6259408..6259520[-]	1	189	46	2	0	0
CG32614	CG32614	X:13965995..13966705[+]	XL_group1e:6196265..6196492[-]	1	711	92	4	0	0
CG1368	CG1368	X:14008698..14009607[+]	XL_group1e:6152900..6153423[-]	2	910	62	2	0	0
CG32603	CG32603	X:14018478..14019673[+]	XL_group1e:6142818..6143321[-]	2	1196	77	3	0	0
CG32604	l(1)G0007	X:14035309..14058665[+]	XL_group1e:8407188..8429842[+]	5	23357	1457	62	0	0
CG15871	mRpL38	X:14060228..14061887[+]	XL_group1e:8434714..8436554[+]	5	1660	155	5	0	0
CG33249	CG33249	X:14062172..14066103[-]	XL_group1e:8436439..8440610[-]	5	3932	628	28	0	0
CG1839	CG1839	X:14068343..14071860[-]	XL_group1e:8442374..8445637[-]	10	3518	232	8	0	0
CG1434	CG1434	X:14071926..14074092[+]	XL_group1e:5113878..5115679[-]	3	2167	139	5	0	0
CG1810	mRNA-capping-enzyme	X:14074203..14076756[-]	XL_group1e:5111400..5114054[+]	6	2554	201	7	0	0
CG1461	CG1461	X:14095160..14098783[+]	XL_group1e:5088455..5091644[-]	4	3624	293	11	0	0
CG13404	CG13404	X:14099505..14100275[-]	XL_group1e:5087815..5088384[+]	2	771	108	4	0	0
CG1517	na	X:14101590..14110568[+]	XL_group1e:5076930..5085635[-]	14	8979	2116	89	0	0
CG32600	dpr8	X:14156163..14296308[+]	XL_group1e:4894895..5042632[-]	10	140146	7627	321	3	2
CG9411	CG9411	X:14306340..14314016[-]	XL_group1e:4884559..4892744[+]	3	7677	554	22	0	0
CG12540	CG12540	X:14330074..14331179[+]	XL_group1e:4867220..4868260[-]	3	1106	92	4	0	0
CG9413	CG9413	X:14418676..14436517[-]	XL_group1e:4755236..4776177[+]	10	17842	1372	68	0	0
CG5321	CG5321	X:14513541..14515766[+]	XL_groupMISC:136985..139085[+]	3	2226	246	10	0	0
CG10521	NetB	X:14521532..14583211[-]	XL_group1e:4609972..4685245[+]	9	61680	6078	251	0	0
CG15890	CG15890	X:14591464..14599724[-]	XL_group1e:4596210..4604785[+]	5	8261	476	20	0	0
CG9540	Ag5r2	X:14616889..14617979[-]	XL_group1e:4584525..4585497[+]	2	1091	260	12	0	0
CG9538	Ag5r	X:14619030..14620170[-]	XL_group1e:4581165..4582185[+]	2	1141	123	5	0	0
CG9533	rut	X:14623188..14659842[-]	XL_group1e:4534096..4577632[+]	18	36655	2010	85	0	1
CG14408	CG14408	X:14660991..14665994[-]	XL_group1e:4527924..4533266[-]	7	5004	446	18	0	0
CG9521	CG9521	X:14685194..14687059[-]	XL_group1a:5693278..5695392[-]	1	1866	185	7	0	0
CG9517	CG9517	X:14709297..14716522[-]	XL_group1a:5722277..5730615[-]	6	7226	813	35	0	0
CG9514	CG9514	X:14719889..14730825[-]	XL_group1a:5735544..5746337[-]	4	10937	602	22	0	0
CG9512	CG9512	X:14735886..14739462[-]	XL_group1a:5750893..5753748[-]	3	3577	247	9	0	0
CG10952	eag	X:14805193..14839263[+]	XL_group1a:5815429..5856706[+]	15	34071	3729	173	0	0
CG5548	CG5548	X:14897849..14898501[+]	XL_group1a:6786596..6787105[+]	2	653	93	3	0	0
CG9053	CG9053	X:14899379..14900323[-]	XL_group1a:6788191..6788754[-]	3	945	92	4	0	0
CG9057	Lsd-2	X:14905393..14910140[-]	XL_group1a:1916298..1920271[+]	4	4748	683	35	0	0
CG9081	Cyp4s3	X:14947239..14950476[-]	XL_group1a:1868650..1872221[+]	4	3238	308	12	0	0
CG9091	RpL37a	X:14972262..14973327[-]	XL_group1a:1841470..1842270[+]	3	1066	124	4	0	0
CG15029	CG15029	X:15017792..15021644[+]	XL_group1a:1748804..1752964[-]	4	3853	199	9	0	0
CG15030	CG15030	X:15049726..15049995[+]	XL_group1a:1710991..1711143[-]	1	270	62	2	0	0
CG6211	gce	X:15148526..15151702[+]	XL_group1a:1541645..1545093[-]	8	3177	262	10	0	0
CG6146	Top1	X:15153429..15161966[+]	XL_group1e:12128771..12138800[+]	12	8538	846	33	0	0
CG6227	CG6227	X:15179056..15183958[+]	XL_group1e:12153924..12157657[+]	5	4903	783	33	0	0
CG9151	acj6	X:15186294..15212391[-]	XL_group1e:12159528..12192197[-]	11	26098	4217	197	0	0
CG9164	CG9164	X:15214559..15219343[-]	XL_group1e:12193446..12195313[-]	8	4785	320	15	0	0
CG9176	cngl	X:15223543..15238402[-]	XL_group1e:12201023..12217617[-]	17	14860	2513	122	0	0
CG18210	CG18210	X:15241976..15245045[-]	XL_group1e:12219613..12222575[-]	2	3070	184	7	0	0
CG9195	Scamp	X:15280115..15283826[-]	XL_group1e:12260112..12262713[-]	6	3712	276	12	0	0
CG11654	Ahcy13	X:15284199..15286587[+]	XL_group1e:12262572..12264926[+]	3	2389	643	27	0	0
CG6294	CG6294	X:15296652..15298345[+]	XL_group1a:905823..906362[+]	1	1694	93	3	0	0
CG33206	l(1)G0168	X:15320859..15344726[+]	XL_group1a:939092..965740[+]	8	23868	1683	75	0	0
CG9210	Ac13E	X:15344813..15356100[-]	XL_group1a:968688..981594[-]	6	11288	906	37	0	0
CG9213	CG9213	X:15406007..15408522[-]	XL_group1a:5639734..5642056[+]	3	2516	168	7	0	0
CG7872	CG7872	X:15412027..15413800[+]	XL_group1a:8393195..8394446[+]	1	1774	245	11	0	0
CG9215	CG9215	X:15414867..15416809[-]	XL_group1a:8395730..8396464[-]	1	1943	123	5	0	0
CG9220	CG9220	X:15419931..15424865[-]	XL_group1a:8404830..8410559[-]	4	4935	691	28	0	0
CG32586	CG32586	X:15455830..15456504[+]	XL_group1a:8441838..8442027[+]	1	675	62	2	0	0
CG9245	CG9245	X:15535382..15537702[-]	XL_group1a:7885214..7887210[+]	7	2321	199	9	0	0
CG8134	CG8134	X:15538062..15539678[+]	XL_group1a:7883659..7884750[-]	2	1617	201	7	0	0
CG9281	CG9281	X:15539743..15544535[-]	XL_group1a:7876779..7881139[+]	6	4793	824	37	0	0
CG8184	CG8184	X:15548052..15565425[+]	XL_group1a:7850080..7871548[-]	18	17374	1628	65	0	0
CG12379	CG12379	X:15567179..15567430[-]	XL_group1a:7848551..7848796[+]	1	252	46	2	0	0
CG11679	CG11679	X:15571426..15572846[-]	XL_group1a:287252..288368[+]	1	1421	278	10	0	0
CG8944	CG8944	X:15575272..15580144[-]	XL_group1e:6525676..6529095[-]	4	4873	321	13	0	0
CG8231	l(1)G0022	X:15580563..15582910[+]	XL_group1e:314117..316492[-]	2	2348	277	11	0	0
CG9172	CG9172	X:15819781..15820695[-]	2:2202031..2202623[+]	3	915	77	3	0	0
CG13956	kat80	X:16100942..16110117[-]	XL_group1e:9756830..9766402[-]	12	9176	633	23	0	0
CG3415	CG3415	X:16104911..16107762[+]	XL_group1e:9760328..9762693[+]	3	2852	201	7	0	0
CG3525	eas	X:16112264..16119558[+]	XL_group1e:10383009..10389853[-]	12	7295	611	27	0	0
CG3560	CG3560	X:16120279..16120940[+]	XL_group1e:10381837..10382421[-]	3	662	62	2	0	0
CG9911	CG9911	X:16127777..16131655[-]	XL_group1e:10368587..10374388[+]	12	3879	568	24	0	0
CG3632	CG3632	X:16130651..16137255[+]	XL_group1e:10362360..10370836[-]	15	6605	721	30	0	0
CG9914	CG9914	X:16140903..16142320[-]	XL_group1e:10346036..10347552[-]	3	1418	185	7	0	0
CG9915	CG9915	X:16144122..16145387[-]	XL_group1e:10349871..10351299[-]	4	1266	139	5	0	0
CG9916	Cyp1	X:16151610..16154349[-]	XL_group1e:10359315..10361778[-]	2	2740	322	14	0	0
CG3692	CalpC	X:16159706..16162464[+]	XL_group1e:9765688..9767978[+]	2	2759	293	11	0	0
CG9919	CG9919	X:16162374..16164677[-]	XL_group1e:9769117..9770921[-]	4	2304	170	6	0	0
CG12223	Dsp1	X:16167549..16172830[+]	XL_group1e:9773753..9778869[+]	13	5282	657	31	0	0
CG4200	sl	X:16184246..16190424[+]	XL_group1e:9785093..9790685[+]	4	6179	416	16	0	0
CG18734	Fur2	X:16207025..16215720[+]	XL_group1e:9854946..9866308[+]	22	8696	614	26	0	0
CG4239	CG4239	X:16219252..16222640[+]	XL_group1e:9870445..9873018[+]	7	3389	382	17	0	0
CG9984	TH1	X:16222757..16225347[-]	XL_group1e:9873103..9876122[-]	5	2591	186	6	0	0
CG4252	mei-41	X:16225698..16233505[+]	XL_group1e:5131983..5141031[-]	5	7808	463	17	0	0
CG9981	CG9981	X:16233836..16237418[-]	XL_group1e:9876799..9880576[-]	7	3583	261	11	0	0
CG4301	CG4301	X:16243015..16248335[+]	XL_group1e:9889010..9894997[+]	10	5321	629	27	0	0
CG9968	Anxb11	X:16251173..16256153[-]	XL_group1e:9898160..9903905[-]	9	4981	339	13	0	0
CG32575	hang	X:16256781..16271435[+]	XL_group1e:3081799..3096708[-]	8	14655	1258	53	0	0
CG9946	eIF-2alpha	X:16279421..16280911[-]	XL_group1e:3068279..3069568[+]	2	1491	309	11	0	0
CG4429	Rbp2	X:16282614..16287010[+]	XL_group1e:3064544..3068147[-]	7	4397	338	14	0	0
CG9907	para	X:16297542..16361352[-]	XL_group1e:2984299..3056943[+]	31	63811	9366	462	2	0
CG9906	CG9906	X:16357239..16359158[-]	2:1991964..1992818[-]	1	1920	123	5	0	0
CG9903	CG9903	X:16373282..16374718[-]	XL_group1e:6930719..6931771[+]	2	1437	93	3	0	0
CG9901	Arp14D	X:16382718..16387905[-]	XL_group1e:2969796..2975895[+]	6	5188	506	21	0	0
CG9842	Pp2B-14D	X:16390701..16393956[-]	XL_group1e:2964463..2966290[+]	1	3256	1056	64	0	0
CG9819	CanA-14F	X:16399410..16421064[-]	XL_group1e:2943880..2967821[+]	3	21655	1900	98	0	0
CG9802	Cap	X:16422939..16427366[-]	XL_group1e:2940866..2945580[-]	6	4428	1090	45	0	0
CG4443	crl	X:16427616..16429357[+]	XL_group1e:320629..321719[-]	4	1742	108	4	0	0
CG18582	mbt	X:16444649..16448795[+]	XL_group1e:6542461..6545772[+]	3	4147	536	23	0	0
CG9782	CG9782	X:16449447..16455523[-]	XL_group1a:5660861..5666797[+]	3	6077	446	17	0	0
CG9774	rok	X:16459046..16471356[-]	XL_group1a:5643819..5654500[+]	11	12311	1759	78	1	0
CG4464	RpS19a	X:16471816..16472868[+]	XL_group1a:5641747..5642823[+]	5	1053	246	10	0	0
CG13011	CG13011	X:16513252..16513999[+]	XL_group1e:7697305..7698081[-]	3	748	170	6	0	0
CG9703	Axs	X:16514026..16517832[-]	XL_group1e:7693980..7697673[+]	8	3807	370	14	0	0
CG9699	CG9699	X:16518148..16529110[-]	XL_group1e:2770139..2779439[-]	13	10963	1194	53	0	0
CG4678	CG4678	X:16530070..16545084[+]	XL_group1a:6648986..6665062[-]	9	15015	875	35	0	0
CG4653	CG4653	X:16538025..16539092[+]	XL_group1a:6654793..6655590[-]	2	1068	77	3	0	0
CG18358	CG18358	X:16548384..16555344[-]	XL_group1a:6637950..6645508[+]	5	6961	354	13	0	0
CG9634	CG9634	X:16561240..16585847[-]	XL_group1a:6604921..6633093[+]	11	24608	2421	102	0	0
CG32571	CG32571	X:16565107..16566321[+]	XL_group1a:6626008..6626928[-]	3	1215	230	10	0	0
CG32570	CG32570	X:16569010..16569753[+]	XL_group1a:6621788..6622435[-]	1	744	336	15	0	0
CG32574	CG32574	X:16576860..16578304[+]	XL_group1a:6613992..6615104[-]	3	1445	260	11	0	0
CG9623	if	X:16586126..16617371[-]	XL_group1a:6566604..6605524[+]	13	31246	2941	129	0	1
CG4768	CG4768	X:16626091..16629960[+]	XL_group1a:6549547..6552596[+]	5	3870	231	9	0	0
CG4789	CG4789	X:16634891..16635934[+]	XL_group1e:1143564..1144517[+]	3	1044	62	2	0	0
CG4805	ppk28	X:16640244..16642322[+]	XL_group1a:7776869..7778796[+]	6	2079	154	6	0	0
CG13004	CG13004	X:16661050..16662079[-]	XL_group3b:365091..365705[+]	2	1030	77	3	0	0
CG9108	RSG7	X:16675036..16677735[-]	XL_group3b:338884..342427[+]	7	2700	430	18	0	0
CG9104	CG9104	X:16716449..16718262[-]	XL_group3b:292751..294326[+]	3	1814	155	5	0	0
CG4928	CG4928	X:16747135..16771348[+]	XL_group3b:229563..256509[-]	7	24214	2041	84	0	0
CG13001	CG13001	X:16775017..16776799[-]	XL_group3b:226598..227372[+]	1	1783	213	10	0	0
CG4937	RhoGAP15B	X:16783193..16789935[+]	XL_group3b:205837..215779[-]	8	6743	493	18	0	0
CG9059	CG9059	X:16806633..16821003[-]	XL_group1e:982492..1000630[-]	12	14371	938	37	0	0
CG8922	RpS5	X:16977524..16982191[-]	XL_group1e:3704029..3708541[+]	5	4668	749	35	0	0
CG5010	CG5010	X:16982975..16984584[+]	XL_group1e:10056115..10057132[-]	2	1610	138	5	0	0
CG8918	CG8918	X:17034659..17036535[-]	XL_group1e:1363453..1365219[-]	4	1877	123	5	0	0
CG32564	CG32564	X:17040357..17041791[+]	XL_group1e:1370953..1371309[+]	1	1435	214	8	0	0
CG12995	CG12995	X:17043377..17044027[-]	XL_group1e:1373633..1374010[-]	2	651	77	3	0	0
CG8675	CG8675	X:17082309..17083437[-]	XL_group1e:1417677..1418467[-]	2	1129	93	3	0	0
CG12996	CG12996	X:17083448..17085039[+]	XL_group1e:1420330..1421488[+]	3	1592	122	6	0	0
CG5424	f	X:17086082..17114901[+]	XL_group1e:1419992..1457714[+]	16	28820	2418	105	0	0
CG8649	Fim	X:17119640..17135915[-]	XL_group1e:1465292..1483335[-]	8	16276	1442	60	0	0
CG5488	B-H2	X:17148518..17158099[+]	XL_group1e:1499127..1509389[+]	3	9582	997	42	0	0
CG5529	B-H1	X:17231438..17237216[+]	XL_group1e:1602415..1607747[+]	3	5779	659	28	0	0
CG8611	CG8611	X:17247734..17256092[-]	XL_group1e:1625134..1636172[-]	6	8359	1348	59	0	0
CG12994	CG12994	X:17256793..17257063[-]	XL_group1e:1637545..1638252[-]	2	271	123	5	0	0
CG8568	CG8568	X:17282922..17286480[-]	XL_group1e:1677784..1679845[-]	2	3559	215	8	0	0
CG8557	CG8557	X:17290481..17323252[-]	XL_group1a:8752244..8790959[-]	7	32772	2582	105	0	0
CG12432	CG12432	X:17366765..17368555[-]	XL_group1a:8843745..8845344[-]	2	1791	186	6	0	0
CG8527	ppk23	X:17401182..17403072[-]	XL_group1a:8882211..8884224[-]	7	1891	338	14	0	0
CG5675	X11L	X:17433563..17440045[+]	XL_group1e:7662933..7670199[-]	11	6483	707	29	0	0
CG5703	CG5703	X:17466026..17467443[+]	XL_group1e:4431462..4432881[-]	4	1418	138	6	0	0
CG32555	RhoGAPp190	X:17473080..17486489[-]	XL_group1a:1469619..1482235[-]	16	13410	2131	91	0	0
CG8211	CG8211	X:17486705..17490755[-]	XL_group1a:1481636..1485679[-]	3	4051	247	9	0	0
CG5870	beta-Spec	X:17491358..17503174[+]	XL_group1a:1485074..1499589[+]	7	11817	3469	156	0	0
CG8188	CG8188	X:17534953..17536898[-]	XL_group1a:1532705..1534893[-]	3	1946	244	12	0	0
CG5884	par-6	X:17537266..17541033[+]	XL_group1a:1534374..1536513[+]	5	3768	214	10	0	0
CG6269	unc-4	X:17603320..17614820[+]	XL_group1e:12029784..12039707[+]	4	11501	1104	47	0	0
CG6352	OdsH	X:17624987..17647925[+]	XL_group1e:12053577..12080589[+]	4	22939	3255	150	1	1
CG8146	Socs16D	X:17656264..17659930[-]	XL_group1e:12004558..12009098[+]	9	3667	596	27	0	0
CG6474	e(y)1	X:17676112..17677288[+]	XL_group1e:11984148..11984991[-]	2	1177	77	3	0	0
CG8142	CG8142	X:17677280..17678607[-]	XL_group1e:11982551..11983870[+]	3	1328	77	3	0	0
CG6492	Ucp4A	X:17678925..17681593[+]	XL_group1e:11979471..11982293[-]	5	2669	155	5	0	0
CG15814	CG15814	X:17682046..17684300[-]	XL_group1e:11976453..11978551[+]	10	2255	154	6	0	0
CG6506	CG6506	X:17684421..17685827[+]	XL_group1e:11975449..11976767[-]	3	1407	170	6	0	0
CG32557	CG32557	X:17686896..17690060[-]	XL_group1e:11971508..11973698[+]	4	3165	293	11	0	0
CG6769	CG6769	X:17694865..17696639[+]	XL_group1e:11965320..11966961[-]	3	1775	215	8	0	0
CG6835	GS	X:17723484..17732392[+]	XL_group1a:8729940..8736821[+]	10	8909	537	22	0	0
CG32495	CG32495	X:17733676..17739814[+]	XL_group1a:8730181..8736586[+]	10	6139	414	17	0	0
CG6842	CG6842	X:17741624..17744661[+]	XL_group1e:5115878..5118794[+]	5	3038	521	23	0	0
CG6847	CG6847	X:17745400..17758103[+]	XL_group1e:5118526..5131631[+]	7	12704	955	36	0	0
CG12348	Sh	X:17762978..17873436[-]	XL_group1e:5139403..5271118[-]	22	110459	10277	463	0	0
CG32494	CG32494	X:17833928..17835165[+]	XL_group1e:5223640..5225131[+]	2	1238	154	6	0	0
CG6867	CG6867	X:17857808..17862207[+]	XL_group1e:5246428..5251524[+]	16	4400	538	21	0	0
CG15373	CG15373	X:17878008..17882567[+]	XL_group1e:5269701..5274583[+]	11	4560	506	22	0	0
CG32552	CG32552	X:17894393..17897534[-]	XL_group1e:5287619..5291843[-]	2	3142	322	13	0	0
CG7092	Dhc16F	X:17898539..17912409[+]	XL_group1e:5292648..5308557[+]	27	13871	1511	56	0	0
CG7536	CG7536	X:17912934..17922469[-]	XL_group1e:5307902..5318092[-]	8	9536	845	34	0	0
CG7113	scu	X:17925183..17926792[+]	XL_group1e:5317104..5318829[+]	2	1610	139	5	0	0
CG7122	RhoGAP16F	X:17927098..17931354[+]	XL_group1e:5320873..5323873[+]	6	4257	337	15	0	0
CG7178	wupA	X:17939490..17950759[-]	XL_group3a:1980558..1995089[+]	13	11270	1949	95	0	0
CG5659	ari-1	X:17966073..17971586[-]	XL_group1a:6233373..6237788[-]	10	5514	732	35	0	0
CG15057	CG15057	X:18106726..18106986[-]	XL_group3a:135580..135671[-]	1	261	46	2	0	0
CG6123	CG6123	X:18158176..18190025[-]	XL_group3a:181446..217624[-]	7	31850	1861	75	0	0
CG6103	CrebB-17A	X:18206070..18209988[+]	XL_group3a:226561..229589[+]	7	3919	291	12	0	0
CG6179	CG6179	X:18213487..18215426[+]	XL_group3a:235490..237115[+]	3	1940	154	6	0	0
CG6223	betaCop	X:18215484..18219132[-]	XL_group3a:239028..242604[-]	6	3649	613	27	0	0
CG6186	Tsf1	X:18221869..18224281[+]	XL_group3a:246317..248955[+]	5	2413	430	18	0	0
CG32547	CG32547	X:18278175..18296464[-]	XL_group3a:286673..305051[-]	6	18290	1444	58	0	0
CG6394	GalNAc-T2	X:18329113..18333806[-]	XL_group3a:333161..335836[-]	4	4694	460	20	0	0
CG6335	Aats-his	X:18349336..18354384[+]	XL_group3a:344179..348596[+]	6	5049	324	12	0	0
CG15048	CG15048	X:18354596..18355174[+]	XL_group3a:348543..348810[+]	1	579	46	2	0	0
CG6500	Bx	X:18368602..18405653[+]	XL_group3a:354821..399693[+]	7	37052	4674	202	0	0
CG6531	wgn	X:18457986..18468840[-]	U:6126393..6138761[-]	5	10855	691	28	0	0
CG6606	l(1)G0003	X:18469571..18481500[-]	XL_group3a:690496..704592[+]	7	11930	830	32	0	0
CG6617	CG6617	X:18483331..18484377[-]	XL_group3a:688031..689090[+]	2	1047	339	13	0	0
CG6632	CG6632	X:18484655..18487028[-]	XL_group3a:685167..686099[+]	2	2374	260	10	0	0
CG6659	CG6659	X:18487329..18491223[-]	XL_group3a:680336..684023[+]	8	3895	430	18	0	0
CG6551	fu	X:18491691..18495167[+]	XL_group3a:676886..680356[-]	4	3477	307	12	0	0
CG6696	CG6696	X:18494426..18496090[-]	XL_group3a:675212..677480[+]	4	1665	352	14	0	0
CG6816	Cyp18a1	X:18522474..18526682[-]	XL_group3a:640094..644463[+]	6	4209	704	30	0	0
CG32540	CCKLR-17D3	X:18598653..18607722[-]	XL_group3a:555205..623894[+]	4	9070	718	32	0	0
CG7001	Pk17E	X:18622403..18640121[+]	XL_group3a:522146..546337[-]	9	17719	1579	67	0	0
CG7053	CG7053	X:18625605..18627452[+]	XL_group3a:540429..541405[-]	1	1848	277	11	0	0
CG7088	bnb	X:18628445..18631616[-]	XL_group3a:532793..537323[+]	6	3172	278	10	0	0
CG7058	CG7058	X:18640715..18645939[+]	XL_group3a:518062..523377[-]	12	5225	401	15	0	0
CG7095	CG7095	X:18654602..18657026[+]	XL_group3a:502068..504618[-]	4	2425	354	14	0	0
CG7274	CG7274	X:18678436..18680304[+]	XL_group1e:10333534..10334442[-]	1	1869	185	7	0	0
CG7280	CG7280	X:18680319..18682488[-]	XL_group1e:10330548..10331974[+]	2	2170	201	7	0	0
CG7322	CG7322	X:18689856..18691388[-]	XL_group1e:10319747..10320579[+]	2	1533	138	6	0	0
CG7288	CG7288	X:18692153..18694015[+]	XL_group1e:10316199..10318125[-]	4	1863	294	10	0	0
CG17757	CG17757	X:18699377..18699664[+]	XL_group1e:3163747..3163905[+]	1	288	77	3	0	0
CG32542	CG32542	X:18705507..18714576[+]	XL_group1e:3169855..3177964[+]	7	9070	1000	40	0	0
CG7349	CG7349	X:18728444..18730520[+]	XL_group1e:10424184..10425328[+]	3	2077	123	5	0	0
CG7378	CG7378	X:18734347..18743234[+]	XL_group1e:10429845..10439824[+]	6	8888	784	32	0	0
CG7537	inx5	X:19002695..19004579[-]	XL_group1e:10725929..10727564[-]	2	1885	246	10	0	0
CG7556	CG7556	X:19010934..19013892[-]	XL_group1e:8233803..8235800[-]	3	2959	276	11	0	0
CG33253	CG33253	X:19017361..19021216[+]	XL_group1e:8239515..8242889[+]	4	3856	553	22	0	0
CG7635	Mec2	X:19021972..19024130[+]	XL_group1e:8242121..8245807[+]	4	2159	247	9	0	0
CG14194	CG14194	X:19027504..19029984[+]	XL_group1e:8247079..8249398[+]	4	2481	201	7	0	0
CG7990	CG7990	X:19029995..19035714[-]	XL_group1e:8255641..8259932[-]	7	5720	322	14	0	0
CG14195	CG14195	X:19042758..19045295[-]	XL_group1e:8268987..8271414[-]	5	2538	536	23	0	0
CG7874	CG7874	X:19047194..19048875[+]	XL_group1e:8272930..8274634[+]	2	1682	216	8	0	0
CG7884	CG7884	X:19054561..19069850[+]	XL_group1e:8279549..8297362[+]	3	15290	1032	40	0	0
CG14196	CG14196	X:19070114..19072404[-]	XL_group1e:8298664..8301063[-]	4	2291	400	15	0	0
CG7992	CG7992	X:19079088..19081156[-]	XL_group1e:8404368..8406359[+]	3	2069	200	8	0	0
CG7890	CG7890	X:19083012..19085983[+]	XL_group1e:8399888..8401658[-]	3	2972	338	14	0	0
CG8002	rictor	X:19086048..19095163[-]	XL_group1e:8388861..8397827[+]	12	9116	769	30	0	0
CG32536	CG32536	X:19108941..19110809[-]	XL_group1e:8370544..8371313[+]	3	1869	124	4	0	0
CG8034	CG8034	X:19116457..19118765[-]	XL_group1e:8358326..8359999[+]	3	2309	367	15	0	0
CG12202	Nat1	X:19314090..19318580[+]	XL_group1a:5380722..5384936[+]	6	4491	247	9	0	0
CG12203	CG12203	X:19326360..19327277[+]	XL_group1a:5344591..5345367[-]	3	918	76	4	0	0
CG3400	Pfrx	X:19329442..19343294[+]	XL_group1a:5326369..5341367[-]	8	13853	807	38	0	0
CG12233	l(1)G0156	X:19353052..19355747[-]	XL_group1a:5309157..5314541[+]	6	2696	475	20	0	0
CG32532	CG32532	X:19365949..19381419[-]	XL_group1a:5272299..5297121[+]	9	15471	1043	44	0	0
CG3917	Grip84	X:19395277..19399533[-]	XL_group1e:12481931..12487238[+]	8	4257	384	16	0	0
CG14217	Tao-1	X:19405085..19413746[-]	XL_group1e:12468604..12476847[+]	17	8662	705	31	0	0
CG14207	CG14207	X:19439095..19445130[+]	XL_group1a:5554179..5560187[+]	5	6036	505	22	0	0
CG14221	CG14221	X:19452866..19455055[-]	XL_group1a:5568597..5570843[-]	6	2190	200	8	0	0
CG12238	l(1)G0084	X:19461886..19472289[-]	XL_group1a:5576426..5588086[-]	12	10404	601	23	0	0
CG12529	Zw	X:19501170..19506289[+]	XL_group1e:910977..916828[+]	5	5120	547	29	0	0
CG14224	CG14224	X:19517685..19521182[+]	XL_group1e:926999..929835[+]	3	3498	506	19	0	0
CG14228	Mer	X:19524525..19527435[-]	XL_group1e:931894..934822[-]	5	2911	596	27	0	0
CG12530	Cdc42	X:19531021..19533189[+]	XL_group1e:940835..942518[+]	4	2169	275	13	0	0
CG14232	CG14232	X:19535919..19538082[-]	XL_group1e:945269..947660[-]	4	2164	122	6	0	0
CG14233	meso18E	X:19540335..19546978[-]	XL_group1e:950378..957477[-]	5	6644	489	23	0	0
CG12531	CG12531	X:19555977..19560623[+]	XL_group1e:965999..971453[+]	13	4647	933	43	0	0
CG12532	Bap	X:19564940..19568524[+]	XL_group1e:6498847..6502668[+]	3	3585	814	33	0	0
CG14234	CG14234	X:19569511..19574393[+]	XL_group1e:6502479..6505997[+]	5	4883	335	17	0	0
CG14235	CG14235	X:19574479..19578275[-]	XL_group1e:6510952..6515031[-]	4	3797	412	19	0	0
CG33932	CG33932	X:19578370..19579684[+]	XL_group1e:6515412..6516124[+]	2	1315	92	4	0	0
CG32528	CG32528	X:19579994..19582395[+]	XL_group1e:6516186..6518198[+]	4	2402	460	20	0	0
CG12703	CG12703	X:19584737..19593227[+]	XL_group1e:7510384..7518850[-]	9	8491	626	29	0	0
CG12701	CG12701	X:19609924..19616865[-]	XL_group1e:7488460..7490408[+]	3	6942	410	22	0	0
CG9565	Nep3	X:19795626..19802432[+]	XL_group1e:7341744..7348774[-]	9	6807	645	25	0	0
CG33517	D2R	X:19838619..19862130[-]	XL_group1e:7278891..7302099[+]	14	23512	3056	138	0	0
CG9570	CG9570	X:19885231..19886459[+]	XL_group1e:7257837..7258115[-]	1	1229	77	3	0	0
CG9571	CG9571	X:19925540..19926322[-]	XL_group1e:9584484..9584905[+]	1	783	77	3	0	0
CG15322	CG15322	X:19968933..19972309[+]	XL_group1e:7174309..7178148[-]	4	3377	184	7	0	0
CG9572	CG9572	X:19982068..19989245[+]	XL_group1e:7160173..7167444[-]	6	7178	401	15	0	0
CG9578	CG9578	X:20003924..20005211[+]	XL_group1e:7147577..7148866[-]	4	1288	92	4	0	0
CG9579	AnnX	X:20005127..20007201[-]	XL_group1e:7145702..7147541[+]	4	2075	262	9	0	0
CG9580	Sdic:CG9580	X:20007894..20012333[-]	XL_group1e:7137828..7145919[+]	5	4440	700	33	0	0
CG33491	CG33491	X:20012437..20013283[-]	XL_group1e:7146646..7147437[+]	3	847	153	6	0	0
CG33497	Sdic:CG33497	X:20015709..20020158[-]	XL_group1e:7137866..7145124[+]	5	4450	686	32	0	0
CG33496	CG33496	X:20020301..20021155[-]	XL_group1e:7146645..7147438[+]	3	855	199	8	0	0
CG32823	Sdic:CG32823	X:20023137..20027867[-]	XL_group1e:7137832..7144680[+]	4	4731	596	28	0	0
CG33487	CG33487	X:20028000..20028842[-]	XL_group1e:7146646..7147437[+]	3	843	184	7	0	0
CG33499	Sdic:CG33499	X:20030809..20035756[-]	XL_group1e:7137784..7145167[+]	5	4948	701	34	0	0
CG33498	CG33498	X:20035860..20036702[-]	XL_group1e:7146646..7147437[+]	3	843	184	7	0	0
CG18000	sw	X:20038683..20047105[-]	XL_group1e:7136625..7145462[+]	16	8423	1007	46	0	0
CG17052	CG17052	X:20050583..20053903[+]	XL_group1e:7132376..7134962[-]	4	3321	429	18	0	0
CG17058	Peritrophin-A	X:20055376..20058922[+]	XL_group1e:7126782..7130207[-]	6	3547	384	16	0	0
CG17063	inx6	X:20078656..20080175[-]	XL_group1e:7103284..7104718[+]	2	1520	184	8	0	0
CG1504	CG1504	X:20120985..20122349[-]	XL_group1e:7069124..7070716[+]	2	1365	473	22	0	0
CG11738	l(1)G0004	X:20202127..20203077[+]	XL_group1a:6880889..6881591[-]	1	951	260	12	0	0
CG1467	Syx16	X:20203010..20204456[-]	XL_group1a:6879249..6880863[+]	3	1447	138	6	0	0
CG11734	HERC2	X:20205154..20222924[+]	XL_group1a:6860218..6879989[-]	11	17771	1682	61	0	0
CG11748	Obp19a	X:20226406..20227085[+]	XL_group1a:6858954..6859502[-]	5	680	93	3	0	0
CG1670	Obp19b	X:20227398..20228485[+]	XL_group1a:6857558..6858660[-]	3	1088	108	4	0	0
CG15457	Obp19c	X:20228848..20229441[-]	XL_group1a:6857369..6857853[+]	3	594	77	3	0	0
CG32505	Pp4-19C	X:20231763..20234694[-]	XL_group1a:6849977..6852494[+]	4	2932	154	6	0	0
CG1676	cactin	X:20234656..20237088[+]	XL_group1e:8873847..8874727[-]	1	2433	319	16	0	0
CG1695	CG1695	X:20250017..20254268[+]	XL_group1e:8887164..8910145[+]	11	4252	1299	58	0	0
CG1702	CG1702	X:20279063..20280472[+]	XL_group1e:8912644..8913833[+]	4	1410	154	6	0	0
CG1412	RhoGAP19D	X:20282305..20301782[-]	XL_group1e:8915790..8941818[-]	12	19478	1275	52	0	0
CG18492	Tak1	X:20326581..20335602[-]	XL_group1e:8971898..8982956[-]	8	9022	584	23	0	0
CG32504	CG32504	X:20343111..20343695[-]	XL_group1e:8989869..8990018[+]	1	585	46	2	0	0
CG15455	CG15455	X:20351557..20364559[+]	XL_group1e:8999218..9016340[+]	3	13003	2884	136	0	1
CG15453	CG15453	X:20402838..20404590[-]	XL_group1e:9058322..9060262[-]	4	1753	382	18	0	0
CG1379	CG1379	X:20409219..20416158[-]	XL_group1e:9065058..9074727[-]	4	6940	967	40	0	1
CG1829	Cyp6v1	X:20468460..20471929[+]	XL_group1e:9135650..9139169[+]	3	3470	245	10	0	0
CG1849	run	X:20505117..20508002[+]	XL_group1e:9165717..9167656[+]	2	2886	459	21	0	0
CG32508	shakB	X:20581938..20614305[-]	XL_group1e:9256995..9290488[-]	12	32368	4061	191	0	0
CG15450	CG15450	X:20632822..20636322[+]	XL_group1e:9307714..9311203[+]	2	3501	504	24	0	0
CG32509	CG32509	X:20704447..20705875[-]	XL_group1e:9374518..9374823[-]	1	1429	108	4	0	0
CG11229	CG11229	X:20722357..20723028[+]	XL_group1e:9393517..9393715[+]	1	672	77	3	0	0
CG15449	CG15449	X:20850392..20851114[-]	XL_group3a:1216505..1217553[-]	3	723	154	6	0	0
CG32510	CG32510	X:20854302..20854790[-]	XL_group3a:1219731..1220125[-]	1	489	77	3	0	0
CG1753	CG1753	X:20855814..20859776[+]	XL_group3a:1220703..1225010[+]	5	3963	200	8	0	0
CG1518	CG1518	X:20860640..20864792[-]	XL_group3a:1225954..1230272[-]	6	4153	646	26	0	0
CG32512	CG32512	X:20873060..20878198[-]	XL_group3a:1238397..1243594[-]	3	5139	260	10	0	0
CG1489	Pros45	X:21126736..21128339[+]	XL_group1a:8941571..8943309[-]	3	1604	292	12	0	0
CG1696	l(1)G0269	X:21130455..21134709[-]	XL_group1a:8936357..8938393[+]	4	4255	291	12	0	0
CG1486	CG1486	X:21134721..21138825[+]	XL_group1e:1816034..1819152[-]	8	4105	262	10	0	0
CG1693	tty	X:21141996..21149637[-]	XL_group1e:1803545..1811910[+]	9	7642	1105	46	0	0
CG1484	fliI	X:21150472..21155766[+]	XL_group1e:1798629..1803707[-]	4	5295	860	36	0	0
CG1391	sol	X:21161006..21168586[+]	XL_group1a:1448188..1455779[-]	11	7581	876	35	0	0
CG1403	Sep1	X:21168952..21172363[+]	XL_group1a:1442740..1445700[-]	6	3412	353	15	0	0
CG1417	slgA	X:21185017..21195837[+]	XL_group1a:1413715..1424989[-]	17	10821	645	25	0	0
CG14583	CG14583	X:21242251..21242769[-]	XL_group1a:1348119..1348642[+]	2	519	92	4	0	0
CG12565	CG12565	X:21251439..21268410[-]	XL_group1a:1309883..1339338[+]	4	16972	1513	68	0	0
CG14476	CG14476	X:21411276..21415943[-]	XL_group1a:1159435..1163912[+]	10	4668	246	9	0	0
CG17450	CG17450	X:21416771..21419534[-]	XL_group1a:1157108..1159626[+]	5	2764	230	9	0	0
CG33502	CG33502	X:21420031..21422180[-]	XL_group1a:1155572..1156777[+]	3	2150	124	4	0	0
CG32820	CG32820	X:21422866..21425688[-]	XL_group1a:1157103..1159631[+]	5	2823	276	11	0	0
CG32819	CG32819	X:21428958..21431780[-]	XL_group1a:1157103..1159631[+]	5	2823	276	11	0	0
CG32500	CG32500	X:21432216..21434380[-]	XL_group1a:1155571..1156778[+]	3	2165	124	4	0	0
CG14614	CG14614	X:21655139..21657985[-]	XL_group1a:1139382..1141126[+]	4	2847	533	27	0	0
CG11450	net	2L:82456..87382[-]	4_group2:45612..49865[+]	2	4927	274	13	0	0
CG11376	CG11376	2L:94752..102086[+]	4_group2:25233..34266[-]	12	7335	478	18	0	0
CG2674	M(2)21AB	2L:106903..114433[+]	4_group2:9774..19462[-]	17	7531	431	16	0	0
CG3436	CG3436	2L:156029..157666[+]	4_group3:1689585..1691237[-]	4	1638	93	3	0	0
CG3696	kis	2L:210732..250795[-]	4_group1:4376469..4427501[+]	19	40064	3117	126	0	0
CG17078	CG17078	2L:274947..277142[-]	4_group1:4332254..4334492[+]	4	2196	247	9	0	0
CG11561	smo	2L:277588..282167[+]	4_group1:4328451..4331841[-]	6	4580	262	10	0	0
CG3582	U2af38	2L:293337..294679[-]	4_group1:4314625..4315514[+]	2	1343	107	4	0	0
CG2720	Hop	2L:295109..297413[+]	4_group1:4312169..4314228[-]	4	2305	170	6	0	0
CG4574	Plc21C	2L:305941..346549[+]	4_group3:1282873..1348662[-]	21	40609	2580	105	0	0
CG3935	al	2L:378116..387439[+]	4_group3:1241446..1252148[-]	5	9324	1622	72	0	0
CG4260	alpha-Adaptin	2L:408022..414775[-]	4_group3:1209892..1216376[+]	10	6754	797	35	0	0
CG13690	CG13690	2L:418557..419600[-]	4_group3:1205977..1206771[+]	1	1044	93	3	0	0
CG4087	RpLP1	2L:419931..420706[+]	4_group3:1204685..1205420[-]	2	776	214	10	0	0
CG4114	ex	2L:431253..448701[+]	4_group3:1170699..1193416[-]	6	17449	2547	105	0	0
CG4280	crq	2L:448254..453023[-]	4_group3:1167469..1172710[+]	7	4770	275	13	0	0
CG4164	CG4164	2L:453111..454654[+]	4_group3:1166363..1167345[-]	2	1544	200	8	0	0
CG4133	CG4133	2L:455543..458746[+]	4_group3:1162244..1165813[-]	7	3204	567	25	0	0
CG2762	ush	2L:523467..540541[+]	4_group3:1041502..1068564[-]	8	17075	2453	104	0	1
CG3018	lwr	2L:541235..542572[-]	4_group3:1040953..1041840[+]	3	1338	108	4	0	0
CG11840	Spp	2L:542776..544627[-]	4_group3:1036606..1038067[+]	3	1852	123	5	0	0
CG2914	Ets21C	2L:547414..552454[-]	4_group3:1029530..1033748[+]	3	5041	640	29	0	0
CG11838	Oseg3	2L:553937..558762[-]	4_group3:1022049..1027051[+]	8	4826	400	16	0	0
CG2789	CG2789	2L:559611..560525[+]	4_group3:1020858..1021539[-]	2	915	77	3	0	0
CG11835	CG11835	2L:560794..563181[-]	4_group3:1018215..1018980[+]	1	2388	153	7	0	0
CG2863	Nle	2L:566366..568162[-]	4_group3:1012824..1014668[+]	4	1797	108	4	0	0
CG2807	CG2807	2L:568346..572650[+]	4_group3:1008121..1013098[-]	3	4305	524	19	0	0
CG2813	CG2813	2L:574513..575746[+]	4_group3:1005535..1006966[-]	3	1234	182	8	0	0
CG2819	Pph13	2L:577488..579549[+]	4_group3:1002135..1003639[-]	3	2062	214	9	0	0
CG2851	Gsc	2L:583540..594687[-]	4_group3:984050..996750[+]	3	11148	1613	65	0	0
CG3159	Eaat2	2L:737211..744395[-]	4_group3:8929443..8938010[+]	12	7185	495	17	0	0
CG3022	GABA-B-R3	2L:753119..762142[+]	4_group3:8912385..8919882[-]	11	9024	1222	56	0	0
CG13948	Gr21a	2L:781297..782824[+]	4_group3:8895933..8897516[-]	4	1528	399	17	0	0
CG3324	Pkg21D	2L:786153..790795[-]	4_group3:8887754..8892508[+]	5	4643	614	26	0	0
CG3642	Clp	2L:819964..821209[+]	4_group3:5593195..5594068[+]	1	1246	200	8	0	0
CG3662	CG3662	2L:821418..824341[+]	4_group3:5594349..5596659[+]	3	2924	153	6	0	0
CG3727	dock	2L:825964..833245[+]	4_group3:5600067..5606616[+]	8	7282	992	47	0	0
CG3365	drongo	2L:833584..851061[-]	4_group3:5608573..5624792[-]	7	17478	1046	40	0	0
CG4291	CG4291	2L:851245..852709[-]	4_group3:5624786..5626514[-]	4	1465	107	5	0	0
CG3943	kraken	2L:852767..854539[+]	4_group3:5626154..5628022[+]	3	1773	154	6	0	0
CG13950	CG13950	2L:860321..861696[+]	4_group3:5632972..5634305[+]	3	1376	369	15	0	0
CG4276	aru	2L:861849..868352[-]	4_group3:5634279..5641477[-]	9	6504	569	23	0	0
CG4258	dbe	2L:868675..869911[-]	4_group3:5640460..5641544[-]	1	1237	138	6	0	0
CG4178	Lsp1beta	2L:898647..901320[+]	2:12869085..12872051[+]	2	2674	1538	71	0	0
CG4226	GluRIII	2L:913480..917805[+]	4_group2:419302..424402[-]	12	4326	539	20	0	0
CG4341	CG4341	2L:922795..958100[+]	4_group2:374377..417812[-]	11	35306	7108	311	0	0
CG31795	ia2	2L:1011403..1048053[-]	4_group3:9373907..9422739[-]	17	36651	3153	124	0	0
CG4385	S	2L:1050877..1077811[-]	4_group3:9422624..9459927[-]	6	26935	3149	127	0	0
CG4428	Atg4	2L:1080913..1083384[+]	4_group3:9462000..9464629[+]	5	2472	185	7	0	0
CG4629	CG4629	2L:1083090..1102506[-]	4_group3:9463471..9486394[-]	12	19417	1381	55	0	0
CG4644	CG4644	2L:1103483..1108369[-]	4_group3:9492684..9497936[-]	8	4887	401	15	0	0
CG14340	CG14340	2L:1112988..1113907[+]	4_group3:9504691..9505668[+]	4	920	62	2	0	0
CG4710	smi21F	2L:1114652..1128953[-]	4_group3:9506656..9522923[-]	6	14302	1352	54	0	0
CG4552	CG4552	2L:1129235..1132413[+]	4_group3:9521741..9524985[+]	3	3179	461	18	0	0
CG4577	CG4577	2L:1134702..1141156[+]	4_group3:9528508..9534751[+]	5	6455	431	16	0	0
CG4726	CG4726	2L:1143203..1147395[+]	4_group3:9539819..9544514[+]	4	4193	509	18	0	0
CG5041	Tfb4	2L:1149445..1150673[-]	4_group3:9547108..9548531[-]	5	1229	92	4	0	0
CG4764	CG4764	2L:1150783..1151764[+]	4_group3:9548445..9549184[+]	1	982	170	6	0	0
CG5061	capt	2L:1151678..1158264[-]	4_group3:9549021..9556143[-]	5	6587	661	25	0	0
CG5074	CG5074	2L:1154151..1156284[-]	4_group3:9551976..9554237[-]	3	2134	123	4	0	0
CG5080	CG5080	2L:1160290..1163882[-]	4_group3:9558180..9562239[-]	6	3593	201	7	0	0
CG4785	CG4785	2L:1164470..1166432[+]	4_group3:9562877..9564906[+]	2	1963	154	6	0	0
CG4896	CG4896	2L:1177706..1182454[+]	4_group3:9573088..9579028[+]	14	4749	261	11	0	0
CG4947	Tgt	2L:1184088..1185698[+]	4_group3:9579315..9580709[+]	2	1611	170	6	0	0
CG5001	CG5001	2L:1186256..1196806[+]	4_group3:9583463..9597941[+]	6	10551	1441	61	0	0
CG14342	CG14342	2L:1204316..1205081[+]	4_group3:9608614..9609458[+]	3	766	124	4	0	0
CG5397	CG5397	2L:1240038..1242205[+]	4_group3:9643496..9645263[+]	2	2168	231	9	0	0
CG5423	robo3	2L:1256826..1293835[+]	4_group3:9665433..9722384[+]	12	37010	7203	314	0	0
CG5450	Cdlc2	2L:1344480..1345144[+]	4_group3:9785953..9786332[+]	3	665	91	4	0	0
CG31925	CG31925	2L:1473350..1474043[-]	4_group3:9967210..9967449[-]	1	694	76	3	0	0
CG33128	CG33128	2L:1494090..1495458[+]	4_group3:10001519..10002185[+]	1	1369	92	4	0	0
CG7428	halo	2L:1517532..1518184[-]	4_group3:10036609..10037025[-]	1	653	77	3	0	0
CG14351	CG14351	2L:1555159..1607617[+]	4_group3:10088217..10159538[+]	11	52459	6142	251	1	1
CG31935	CG31935	2L:1595043..1611125[-]	4_group3:10140380..10160457[-]	5	16083	2407	101	0	0
CG7361	RFeSP	2L:1612686..1614182[-]	4_group3:10160911..10162547[-]	4	1497	123	5	0	0
CG17158	cpb	2L:1704904..1706962[+]	4_group3:3096365..3098057[-]	2	2059	339	13	0	0
CG17660	CG17660	2L:1707132..1710415[-]	4_group3:3091902..3095047[+]	10	3284	184	8	0	0
CG17657	CG17657	2L:1711299..1715861[-]	4_group3:3087365..3091605[+]	7	4563	722	29	0	0
CG18317	CG18317	2L:1716888..1724391[-]	4_group3:3077674..3086200[+]	7	7504	551	23	0	0
CG17654	Eno	2L:1724971..1729629[-]	4_group3:8390156..8393612[-]	8	4659	579	26	0	0
CG31937	CG31937	2L:1729946..1731072[+]	4_group3:8394038..8394835[+]	1	1127	92	4	0	0
CG17652	CG17652	2L:1731403..1732263[-]	4_group3:8395115..8395920[-]	3	861	46	2	0	0
CG17712	CG17712	2L:1750687..1752116[-]	4_group3:8419638..8421027[-]	1	1430	93	3	0	0
CG31665	CG31665	2L:1842999..1858551[+]	4_group3:8521032..8537087[+]	11	15553	2552	117	0	0
CG31663	CG31663	2L:1858609..1880644[-]	4_group3:8536749..8565377[-]	12	22036	2699	114	0	0
CG7337	CG7337	2L:1884984..1943816[+]	4_group3:8572859..8652781[+]	19	58833	4844	191	0	0
CG33673	CG33673	2L:1945840..1947359[-]	4_group3:8651841..8653616[-]	3	1520	122	5	0	0
CG31670	CG31670	2L:1950235..1954519[-]	4_group3:8659246..8663365[-]	2	4285	752	32	0	0
CG15356	CG15356	2L:1976542..1980612[-]	4_group3:8692350..8697295[-]	5	4071	215	9	0	0
CG7289	CG7289	2L:1982234..1984512[+]	4_group3:8699167..8701736[+]	4	2279	245	9	0	0
CG7291	NPC2	2L:1988291..1988949[+]	4_group3:8706218..8706671[+]	1	659	139	5	0	0
CG33543	CG33543	2L:1997774..2002960[-]	4_group3:8719990..8725902[-]	6	5187	459	20	0	0
CG4238	CG4238	2L:2024043..2030537[+]	4_group3:8756196..8763389[+]	9	6495	891	37	0	0
CG15378	lectin-22C	2L:2032635..2037247[-]	4_group3:8765710..8768353[-]	3	4613	309	11	0	0
CG4244	Su(dx)	2L:2037802..2044373[+]	4_group3:8775903..8782404[+]	9	6572	658	29	0	0
CG15377	Or22c	2L:2054589..2057967[+]	4_group3:8795729..8801272[+]	6	3379	715	32	0	0
CG33516	dpr3	2L:2061793..2109836[-]	4_group3:8802317..8871622[-]	7	48044	5879	259	1	0
CG7254	GlyP	2L:2130815..2137296[+]	4_group3:4288101..4295934[-]	5	6482	1214	49	0	0
CG3166	aop	2L:2156484..2178749[-]	4_group3:4239325..4266794[+]	5	22266	2520	100	0	0
CG10874	CG10874	2L:2189913..2192372[-]	4_group3:4222916..4225314[+]	6	2460	228	11	0	0
CG15385	CG15385	2L:2209572..2212571[-]	4_group3:4207130..4209566[+]	5	3000	216	8	0	0
CG7074	mio	2L:2217363..2220625[+]	4_group3:4199254..4202886[-]	7	3263	216	8	0	0
CG10882	CG10882	2L:2231777..2236826[-]	4_group3:4179477..4184590[+]	7	5050	324	12	0	0
CG4270	CG4270	2L:2263464..2264239[+]	4_group3:4145773..4146439[-]	4	776	62	2	0	0
CG10838	robl22E	2L:2290329..2290622[-]	4_group3:4118744..4118996[+]	1	294	46	2	0	0
CG9967	CG9967	2L:2308758..2357332[-]	4_group3:4043738..4100249[+]	8	48575	3763	156	0	0
CG33955	eys	2L:2337964..2358181[+]	4_group3:4022206..4054031[-]	13	20218	2257	93	0	0
CG3664	Rab5	2L:2359546..2365362[-]	4_group3:4013005..4020150[+]	11	5817	613	26	0	0
CG3609	CG3609	2L:2372510..2374511[-]	4_group3:4002505..4004821[+]	5	2002	215	9	0	0
CG9867	CG9867	2L:2381140..2383077[+]	4_group4:1633575..1635030[+]	3	1938	200	8	0	0
CG9887	VGlut	2L:2400306..2410668[+]	4_group4:1660061..1672528[+]	9	10363	1767	72	0	0
CG18641	CG18641	2L:2410884..2412129[-]	4_group4:1673469..1675001[-]	4	1246	184	8	0	0
CG9886	CG9886	2L:2420808..2422915[+]	4_group4:1684491..1685838[+]	2	2108	121	6	0	0
CG9885	dpp	2L:2428454..2459609[+]	4_group4:1689856..1727817[+]	7	31156	6114	274	0	0
CG15393	CG15393	2L:2489754..2490119[-]	4_group4:1770464..1770615[-]	1	366	61	3	0	0
CG3539	Slh	2L:2490205..2492666[-]	4_group4:1770644..1773426[-]	6	2462	707	28	0	0
CG9884	oaf	2L:2492955..2498846[+]	4_group4:1772525..1777731[+]	6	5892	641	31	0	0
CG3214	CG3214	2L:2579244..2579958[-]	4_group4:1885682..1886468[-]	4	715	122	6	0	0
CG3210	Drp1	2L:2581437..2585448[-]	4_group4:1887172..1891469[-]	8	4012	842	35	0	0
CG17302	CG17302	2L:2655394..2660830[+]	4_group4:1982074..1988229[+]	3	5437	917	43	0	0
CG31690	CG31690	2L:2674825..2719435[+]	4_group4:2000847..2055371[+]	9	44611	7591	333	0	0
CG31689	CG31689	2L:2730106..2739833[+]	4_group4:2068381..2080670[+]	14	9728	904	38	0	0
CG2903	Hrs	2L:2739986..2743377[+]	4_group4:2081097..2083914[+]	9	3392	306	13	0	0
CG2843	CG2843	2L:2745102..2746944[+]	4_group4:2086959..2088043[+]	3	1843	123	5	0	0
CG3127	Pgk	2L:2746880..2748522[-]	4_group4:2088890..2090525[-]	3	1643	538	22	0	0
CG9894	CG9894	2L:2752799..2756606[+]	4_group4:2094507..2098735[+]	5	3808	566	23	0	0
CG2855	aph-1	2L:2766235..2767154[+]	4_group4:2112791..2113733[+]	2	920	77	3	0	0
CG2862	CG2862	2L:2770137..2770904[+]	4_group4:2119805..2120447[+]	4	768	92	3	0	0
CG3139	syt	2L:2780741..2799970[-]	4_group4:2123330..2146698[-]	13	19230	3413	150	0	0
CG16987	Alp23B	2L:2805518..2812147[+]	4_group4:4433372..4441910[-]	6	6630	447	17	0	0
CG3131	CG3131	2L:2816006..2821305[-]	4_group4:4421773..4427764[+]	8	5300	1606	72	0	0
CG2973	CG2973	2L:2838414..2839549[+]	4_group4:4401588..4402162[-]	2	1136	154	6	0	0
CG3104	CG3104	2L:2849732..2855749[-]	4_group4:4370380..4376705[+]	6	6018	447	17	0	0
CG2986	oho23B	2L:2856112..2857000[+]	4_group4:4361676..4362596[-]	7	889	183	9	0	0
CG2991	CG2991	2L:2857159..2868553[+]	4_group4:4345719..4358461[-]	8	11395	828	33	0	0
CG31694	CG31694	2L:2868627..2874518[-]	4_group4:4338869..4344402[+]	5	5892	494	18	0	0
CG8814	CG8814	2L:2874872..2877163[+]	4_group4:4324752..4327105[-]	3	2292	201	7	0	0
CG18627	betaggt-II	2L:2879124..2880708[+]	4_group4:4319649..4320928[-]	2	1585	353	15	0	0
CG3059	NTPase	2L:2880706..2885850[-]	4_group4:4312610..4317883[-]	7	5145	537	22	0	0
CG8817	lilli	2L:2885952..2953077[+]	4_group4:4201826..4309448[-]	16	67126	6435	265	0	3
CG3151	Rbp9	2L:2954762..2968441[+]	4_group4:4188044..4200685[-]	14	13680	1148	49	0	0
CG3733	Chd1	2L:2979697..2987677[-]	4_group4:4161459..4170430[+]	7	7981	463	17	0	0
CG18642	Bem46	2L:2988135..2990094[+]	4_group4:4159345..4161033[-]	5	1960	153	6	0	0
CG17265	CG17265	2L:3013501..3016069[+]	4_group3:7198918..7200558[-]	3	2569	322	14	0	0
CG3542	CG3542	2L:3023235..3026450[+]	4_group3:7188657..7192283[-]	8	3216	416	16	0	0
CG3605	CG3605	2L:3026528..3029189[-]	4_group3:7182247..7185003[+]	5	2662	353	15	0	0
CG17259	CG17259	2L:3035491..3037403[-]	4_group3:7174189..7176020[+]	1	1913	308	12	0	0
CG3524	v(2)k05816	2L:3043973..3055601[+]	4_group3:7120822..7133095[-]	7	11629	951	40	0	0
CG3523	CG3523	2L:3056615..3068184[+]	4_group3:7108353..7120909[-]	6	11570	1797	73	0	0
CG9660	toc	2L:3068339..3144613[-]	4_group1:4545530..4646960[+]	14	76275	4779	179	0	0
CG12399	Mad	2L:3146484..3159630[-]	4_group4:1446244..1465866[+]	4	13147	1654	72	0	0
CG15404	CG15404	2L:3173992..3174425[+]	4_group4:1432528..1432838[-]	2	434	46	2	0	0
CG8829	CG8829	2L:3184949..3185790[-]	4_group4:1418629..1419218[+]	2	842	61	3	0	0
CG15405	CG15405	2L:3188537..3192886[-]	4_group4:1410268..1415821[+]	8	4350	809	39	0	0
CG3332	CG3332	2L:3275794..3280533[-]	4_group4:1332425..1337860[-]	8	4740	247	9	0	0
CG15406	CG15406	2L:3309222..3311684[+]	4_group3:6259699..6262299[-]	5	2463	154	6	0	0
CG15408	CG15408	2L:3332911..3334723[+]	4_group3:6231819..6233719[-]	6	1813	153	7	0	0
CG3327	E23	2L:3334871..3355000[-]	4_group3:6195656..6231701[+]	12	20130	2559	110	0	1
CG3304	CG3304	2L:3358630..3369231[-]	4_group3:6177731..6189157[+]	12	10602	784	32	0	0
CG15412	CG15412	2L:3373781..3375408[-]	4_group3:6170767..6172677[+]	4	1628	184	8	0	0
CG3254	pgant2	2L:3404460..3422952[-]	4_group3:6104319..6131859[+]	8	18493	1703	69	0	0
CG2772	CG2772	2L:3445997..3447591[+]	4_group3:6069143..6070621[-]	3	1595	153	7	0	0
CG2774	CG2774	2L:3449686..3452106[+]	4_group3:916126..918254[+]	5	2421	246	10	0	0
CG3248	CG3248	2L:3453697..3457058[-]	4_group3:921575..925518[-]	8	3362	370	14	0	0
CG8843	sec5	2L:3457329..3460371[+]	4_group3:925389..928741[+]	4	3043	309	11	0	0
CG3246	CG3246	2L:3460315..3461975[-]	4_group3:928587..930293[-]	3	1661	108	4	0	0
CG8844	Pdsw	2L:3466162..3467326[+]	4_group3:5270247..5271242[-]	5	1165	215	8	0	0
CG3238	CG3238	2L:3467416..3470007[-]	4_group3:5267071..5269168[+]	2	2592	185	7	0	0
CG31956	pgant4	2L:3472735..3475338[+]	4_group3:5261066..5263983[-]	4	2604	138	5	0	0
CG8846	Thor	2L:3478434..3479621[+]	4_group3:5256564..5257176[-]	2	1188	77	3	0	0
CG31954	CG31954	2L:3509172..3510072[-]	4_group3:5221906..5222760[+]	2	901	77	3	0	0
CG17593	CG17593	2L:3514737..3517111[+]	4_group3:5214921..5216648[-]	4	2375	352	16	0	0
CG3213	CG3213	2L:3517268..3519697[-]	4_group3:5213552..5214389[+]	1	2430	351	15	0	0
CG10016	drm	2L:3539251..3548086[+]	4_group3:5184738..5194956[-]	4	8836	1419	68	0	0
CG3242	sob	2L:3578010..3580766[-]	4_group3:5149328..5151770[+]	2	2757	304	15	0	0
CG3851	odd	2L:3604222..3606748[-]	4_group3:5120605..5122205[+]	2	2527	276	11	0	0
CG10033	for	2L:3622074..3656951[-]	4_group3:5055236..5099422[+]	22	34878	1815	71	0	0
CG10017	CG10017	2L:3690321..3691478[+]	4_group3:5022893..5023706[-]	2	1158	62	2	0	0
CG33122	cutlet	2L:3707226..3711674[-]	4_group3:5002703..5007555[+]	12	4449	431	17	0	0
CG2818	CG2818	2L:3713374..3716813[+]	4_group3:4999155..5002692[-]	7	3440	216	8	0	0
CG2822	Shaw	2L:3718187..3727587[+]	4_group3:4988012..4998306[-]	11	9401	1363	61	0	0
CG10019	CG10019	2L:3745692..3752190[+]	4_group3:4962041..4968818[-]	12	6499	796	35	0	0
CG31959	CG31959	2L:3757631..3759212[+]	4_group3:4954361..4956076[-]	5	1582	169	7	0	0
CG31772	CG31772	2L:3760068..3768191[+]	4_group3:4945420..4953997[-]	15	8124	967	37	0	0
CG10021	bowl	2L:3771706..3784129[+]	4_group3:4928926..4943357[-]	7	12424	1534	66	0	0
CG3921	CG3921	2L:3790663..3802245[+]	4_group3:4905742..4919009[-]	11	11583	737	29	0	0
CG3920	l(2)k16918	2L:3803581..3809064[+]	4_group3:4897566..4901819[-]	5	5484	866	44	0	0
CG16738	slp1	2L:3825680..3827137[+]	4_group3:4875962..4876776[-]	1	1458	274	12	0	0
CG2939	slp2	2L:3836842..3839201[+]	4_group3:4862633..4863516[-]	1	2360	138	6	0	0
CG3980	CG3980	2L:3867714..3871427[+]	4_group3:2174002..2177643[-]	9	3714	262	10	0	0
CG3399	capu	2L:3872658..3902860[-]	4_group3:2135485..2174084[+]	13	30203	2213	91	0	0
CG31774	fred	2L:3905513..3947160[-]	4_group3:2056684..2125337[+]	9	41648	4903	198	0	1
CG15422	CG15422	2L:4005056..4005370[+]	4_group3:1970918..1971089[-]	1	315	61	3	0	0
CG15423	CG15423	2L:4006113..4006436[+]	4_group3:1968422..1968659[-]	1	324	77	3	0	0
CG12676	ed	2L:4031379..4115059[+]	4_group3:1802645..1915900[-]	9	83681	8669	349	1	1
CG3714	CG3714	2L:4189497..4198058[-]	4_group3:1694167..1705577[+]	14	8562	965	41	0	0
CG3352	ft	2L:4198402..4217852[-]	4_group2:182194..200131[-]	8	19451	982	40	0	0
CG3702	CG3702	2L:4224650..4227097[-]	4_group2:209622..211633[-]	2	2448	460	20	0	0
CG2960	RpL40	2L:4227642..4228563[+]	4_group2:216177..217045[+]	2	922	347	21	0	0
CG15427	tutl	2L:4283151..4321248[+]	4_group2:270564..317152[+]	15	38098	7095	319	0	0
CG16857	CG16857	2L:4324573..4331837[+]	4_group2:319707..326851[+]	6	7265	1090	45	0	0
CG2969	Atet	2L:4333926..4345411[+]	4_group2:327741..340045[+]	8	11486	710	26	0	0
CG15429	CG15429	2L:4352975..4354030[+]	4_group3:9361217..9362182[-]	3	1056	77	3	0	0
CG3048	Traf1	2L:4371990..4380725[+]	4_group3:9332188..9341983[-]	3	8736	1091	44	0	0
CG3338	CG3338	2L:4382920..4386062[-]	4_group3:9328844..9331921[+]	4	3143	355	13	0	0
CG4104	Tps1	2L:4388321..4392788[+]	4_group3:9311964..9317112[-]	5	4468	524	20	0	0
CG3054	l(2)k05819	2L:4394198..4400109[+]	4_group3:9301638..9308084[-]	10	5912	431	17	0	0
CG33003	CG33003	2L:4401105..4403091[+]	4_group3:9298606..9300781[-]	3	1987	199	9	0	0
CG3058	CG3058	2L:4403255..4403955[+]	4_group3:9296626..9297294[-]	2	701	273	11	0	0
CG15431	CG15431	2L:4406129..4409353[-]	4_group3:9290718..9293104[+]	3	3225	232	8	0	0
CG15432	CG15432	2L:4442498..4442854[+]	4_group3:9247268..9247510[-]	1	357	62	2	0	0
CG15433	CG15433	2L:4444732..4446771[+]	4_group3:9242879..9245097[-]	4	2040	154	6	0	0
CG15439	CG15439	2L:4449289..4453004[-]	4_group3:9235625..9238993[+]	2	3716	262	10	0	0
CG15440	CG15440	2L:4453167..4454457[-]	4_group3:9233020..9233892[+]	2	1291	77	3	0	0
CG15442	RpL27A	2L:4457176..4458364[-]	4_group3:9228140..9229518[+]	4	1189	458	22	0	0
CG15444	ine	2L:4467986..4477024[-]	4_group3:11313698..11323667[+]	14	9039	921	38	0	0
CG33196	dp	2L:4479471..4591963[-]	4_group3:11193782..11321405[+]	80	112493	12085	488	0	0
CG3355	CG3355	2L:4651403..4652877[+]	4_group3:11138887..11140267[-]	3	1475	184	8	0	0
CG15633	CG15633	2L:4711938..4712459[+]	4_group3:11077250..11077895[-]	2	522	137	7	0	0
CG15630	CG15630	2L:4735547..4794042[-]	4_group3:10971998..11048798[+]	7	58496	8255	345	0	0
CG3244	CG3244	2L:4796584..4801923[-]	4_group3:10936456..10942710[-]	3	5340	1039	48	0	0
CG15629	CG15629	2L:4813025..4815891[+]	4_group3:3548105..3551991[+]	4	2867	154	6	0	0
CG3225	CG3225	2L:4815613..4818210[-]	4_group3:3551443..3554341[-]	5	2598	232	8	0	0
CG15628	CG15628	2L:4821776..4828552[+]	4_group3:3565671..3571436[+]	5	6777	824	39	0	0
CG2976	CG2976	2L:4829431..4830670[-]	4_group3:3573478..3574595[-]	3	1240	185	7	0	0
CG15627	CG15627	2L:4830968..4834317[-]	4_group3:3575758..3579609[-]	8	3350	570	22	0	0
CG15626	CG15626	2L:4835333..4837996[-]	4_group3:3581198..3583405[-]	6	2664	170	6	0	0
CG12194	CG12194	2L:4839303..4841445[+]	4_group3:3589508..3591581[+]	5	2143	154	6	0	0
CG2950	CG2950	2L:4842095..4847292[-]	4_group3:3592559..3599280[-]	11	5198	323	13	0	0
CG2937	mRpS2	2L:4849439..4850418[-]	4_group3:5581947..5583017[+]	2	980	184	8	0	0
CG11926	CG11926	2L:4850639..4852640[+]	4_group3:5579938..5581638[-]	3	2002	293	11	0	0
CG31660	CG31660	2L:4852865..4875249[+]	4_group3:5548073..5580271[-]	16	22385	2574	113	0	0
CG11924	Cf2	2L:4877289..4883113[-]	4_group3:5541245..5547655[+]	6	5825	1250	60	0	0
CG3036	CG3036	2L:4892115..4903889[+]	4_group3:5516056..5530091[-]	7	11775	1005	35	0	0
CG12787	hoe1	2L:4908745..4932296[-]	4_group3:5479102..5506672[+]	16	23552	1335	55	1	0
CG15624	hoe2	2L:4933285..4936665[-]	4_group3:5476504..5479649[+]	8	3381	231	9	0	0
CG14044	CG14044	2L:4942748..4944305[+]	4_group3:5472970..5474819[-]	5	1558	93	3	0	0
CG8849	mRpL24	2L:4944256..4945343[-]	4_group3:5471998..5473199[+]	4	1088	138	5	0	0
CG3469	betaggt-I	2L:4945598..4948321[+]	4_group3:5469664..5471907[-]	4	2724	170	6	0	0
CG8871	Jon25Biii	2L:4949947..4950763[-]	4_group3:5465121..5466063[+]	1	817	229	11	0	0
CG8869	Jon25Bii	2L:4952250..4953134[-]	4_group4:1467856..1468716[-]	1	885	199	9	0	0
CG8867	Jon25Bi	2L:4954071..4955353[-]	4_group4:1469821..1470825[-]	1	1283	321	13	0	0
CG8882	Trip1	2L:4966262..4967778[-]	4_group4:1486316..1487882[+]	3	1517	306	13	0	0
CG8890	Gmd	2L:4975300..4976989[-]	4_group4:1490325..1491798[-]	3	1690	93	3	0	0
CG31653	CG31653	2L:4983643..4987365[+]	4_group4:1498132..1501907[+]	5	3723	508	20	0	0
CG3805	CG3805	2L:4988146..4991295[+]	4_group4:1502702..1506257[+]	8	3150	323	12	0	0
CG33113	Rtnl1	2L:4993641..5009744[-]	4_group4:1508031..1527730[-]	15	16104	1406	60	0	0
CG31917	CG31917	2L:5009934..5010825[-]	4_group4:1527675..1528349[-]	2	892	77	3	0	0
CG16858	vkg	2L:5012144..5027412[-]	4_group4:1529439..1548999[-]	9	15269	890	38	0	0
CG31919	CG31919	2L:5043269..5048366[+]	4_group4:1563698..1568679[+]	8	5098	400	16	0	0
CG9124	eIF-3p40	2L:5051191..5053209[-]	4_group4:1571537..1573167[-]	4	2019	230	10	0	0
CG18174	Rpn11	2L:5058396..5059816[-]	4_group4:1578322..1579813[-]	3	1421	107	5	0	0
CG14039	qtc	2L:5060832..5070750[+]	4_group4:1580416..1591250[+]	11	9919	936	40	0	0
CG5827	RpL37A	2L:5071003..5072055[+]	4_group3:2813509..2814128[+]	5	1053	198	10	0	0
CG31651	pgant5	2L:5072156..5093515[-]	4_group3:2815144..2847226[-]	10	21360	2303	92	0	0
CG4230	CG4230	2L:5096227..5098613[+]	4_group3:2808258..2810522[-]	5	2387	428	19	0	0
CG8680	CG8680	2L:5099494..5100178[-]	4_group3:2806430..2807057[+]	3	685	108	4	0	0
CG14035	CG14035	2L:5102798..5104074[+]	4_group3:2801615..2802367[-]	2	1277	107	4	0	0
CG33715	Msp-300	2L:5117577..5205690[+]	4_group3:2669709..2786947[-]	30	88114	8649	356	0	0
CG7742	CG7742	2L:5212393..5214677[-]	4_group3:6938448..6941708[-]	7	2285	201	7	0	0
CG6514	TpnC25D	2L:5218260..5219059[+]	4_group3:6944875..6945765[+]	3	800	276	12	0	0
CG14026	tkv	2L:5218996..5271353[-]	4_group3:6942881..7011165[-]	7	52358	7813	335	0	1
CG14030	CG14030	2L:5279051..5283018[+]	4_group3:7022195..7026387[+]	3	3968	383	15	0	0
CG14029	vri	2L:5299647..5310997[+]	4_group3:7060692..7070980[+]	4	11351	706	30	0	0
CG14024	CG14024	2L:5312136..5314885[-]	4_group3:7075662..7078471[-]	4	2750	476	20	0	0
CG14023	CG14023	2L:5316240..5324927[-]	4_group3:7081422..7090322[-]	5	8688	1119	49	0	0
CG14028	cype	2L:5327241..5328000[+]	4_group3:7092612..7093252[+]	3	760	77	3	0	0
CG14022	CG14022	2L:5327978..5328870[-]	4_group3:7093365..7094320[-]	3	893	62	2	0	0
CG14021	CG14021	2L:5330468..5338053[-]	4_group3:7095479..7105728[-]	6	7586	402	14	0	0
CG11020	nompC	2L:5346237..5365039[+]	4_group1:4649687..4673556[+]	17	18803	4049	182	0	0
CG6604	H15	2L:5404342..5415928[+]	4_group1:4724845..4738801[+]	6	11587	2201	100	0	0
CG31647	CG31647	2L:5435579..5449202[-]	4_group1:4760054..4777676[-]	7	13624	3469	159	0	0
CG6634	nmr2	2L:5461641..5467609[+]	4_group1:4792099..4798601[+]	4	5969	918	40	0	0
CG7382	CG7382	2L:5518893..5519889[-]	4_group1:4860118..4861033[-]	3	997	62	2	0	0
CG11024	cl	2L:5520258..5521384[+]	4_group1:4861725..4862458[+]	3	1127	139	5	0	0
CG7371	CG7371	2L:5521280..5523877[-]	4_group1:4862219..4864965[-]	7	2598	277	11	0	0
CG6907	CG6907	2L:5524139..5525809[+]	4_group1:4865932..4866697[+]	1	1671	153	7	0	0
CG31989	CG31989	2L:5525905..5537110[+]	4_group1:4866004..4879519[+]	7	11206	678	26	0	0
CG31648	CG31648	2L:5526963..5527800[+]	4_group1:4867938..4868634[+]	1	838	200	8	0	0
CG14015	CG14015	2L:5536845..5539169[-]	4_group1:4878714..4880707[-]	4	2325	184	8	0	0
CG7269	Hel25E	2L:5539326..5542310[-]	4_group1:4880573..4883882[-]	10	2985	612	26	0	0
CG6944	Lam	2L:5542527..5546642[+]	4_group1:4883733..4886770[+]	4	4116	263	9	0	0
CG6957	Oscillin	2L:5547203..5549614[+]	4_group1:4889613..4892202[+]	7	2412	155	5	0	0
CG6992	GluRIIA	2L:5555074..5558994[+]	4_group4:3284274..3288545[-]	12	3921	231	9	0	0
CG7234	GluRIIB	2L:5559342..5563502[+]	4_group4:3279221..3284231[-]	13	4161	277	11	0	0
CG7235	CG7235	2L:5662849..5670842[+]	4_group4:3143093..3151550[-]	4	7994	1077	42	0	1
CG7236	CG7236	2L:5712257..5713553[+]	4_group4:3073025..3074529[-]	3	1297	184	8	0	0
CG11147	CG11147	2L:5733675..5741244[-]	4_group1:660637..671819[+]	12	7570	586	22	0	0
CG11142	CG11142	2L:5762674..5766141[-]	4_group1:620009..625222[+]	3	3468	400	16	0	0
CG31912	CG31912	2L:5769752..5770939[+]	4_group1:615444..616552[-]	2	1188	169	7	0	0
CG7239	CG7239	2L:5802255..5804037[+]	4_group1:554039..555107[-]	2	1783	170	6	0	0
CG31645	CG31645	2L:5848455..5856378[+]	4_group1:472020..482048[-]	7	7924	533	27	0	0
CG8965	CG8965	2L:5859762..5879481[-]	4_group1:443104..465243[+]	4	19720	1140	41	0	0
CG9019	dsf	2L:5925937..5938767[+]	4_group1:360197..378098[-]	5	12831	1873	75	0	1
CG9048	Vm26Aa	2L:5959699..5960340[-]	4_group1:327659..328054[+]	1	642	138	6	0	0
CG9553	chic	2L:5972900..5981025[-]	4_group1:294598..305748[+]	7	8126	413	18	0	0
CG9075	eIF-4a	2L:5981759..5985572[+]	4_group1:288980..293394[-]	8	3814	975	45	0	0
CG9078	ifc	2L:5986324..5988858[+]	4_group1:285980..288455[-]	2	2535	294	10	0	0
CG9088	lid	2L:5990441..5999483[-]	4_group1:273685..283518[+]	6	9043	879	33	0	0
CG9093	Tsp26A	2L:6000229..6001320[+]	4_group1:271985..272971[-]	4	1092	184	8	0	0
CG9092	Gal	2L:6003574..6006791[-]	4_group1:265630..268705[+]	6	3218	185	7	0	0
CG9098	CG9098	2L:6007357..6012338[-]	4_group1:260771..266086[+]	11	4982	355	13	0	0
CG11607	H2.0	2L:6013057..6019398[-]	4_group1:253447..260524[+]	3	6342	493	19	0	0
CG9107	CG9107	2L:6023370..6024535[-]	4_group1:248518..249370[+]	3	1166	169	7	0	0
CG9109	CG9109	2L:6025863..6034423[-]	4_group1:235925..245277[+]	7	8561	572	20	0	0
CG31643	CG31643	2L:6038161..6041283[+]	4_group1:228768..232229[-]	5	3123	185	7	0	0
CG9135	CG9135	2L:6050829..6053498[+]	4_group1:214235..217077[-]	5	2670	216	8	0	0
CG13995	CG13995	2L:6054307..6060169[+]	4_group1:205704..213703[-]	5	5863	568	22	0	0
CG9140	CG9140	2L:6060835..6062757[-]	4_group1:202127..204274[+]	4	1923	477	18	0	0
CG9150	CG9150	2L:6067839..6068579[-]	4_group1:196721..197139[+]	1	741	46	2	0	0
CG13993	CG13993	2L:6069103..6069840[+]	4_group1:195074..195723[-]	3	738	62	2	0	0
CG18783	Kr-h1	2L:6081808..6096504[+]	4_group1:158333..177290[-]	5	14697	1092	44	0	0
CG9175	CG9175	2L:6096695..6098964[-]	4_group1:152210..154125[+]	6	2270	155	5	0	0
CG5972	Arc-p20	2L:6125138..6125913[+]	4_group1:71693..72462[-]	2	776	261	11	0	0
CG31640	CG31640	2L:6196443..6208884[+]	4_group5:2251301..2267414[-]	11	12442	1462	56	0	0
CG33531	Ddr	2L:6272817..6322251[+]	4_group5:2010364..2136655[-]	16	49435	4358	182	0	3
CG9491	Gef26	2L:6325268..6330830[+]	4_group5:1993287..2000541[-]	6	5563	416	16	0	0
CG9493	Pez	2L:6332876..6338493[-]	4_group5:1984793..1991091[+]	7	5618	432	16	0	0
CG11567	Cpr	2L:6338772..6346282[+]	4_group5:1966160..1974367[-]	8	7511	796	34	0	0
CG9498	CG9498	2L:6349393..6351028[-]	4_group5:1958682..1960264[+]	3	1636	247	9	0	0
CG9499	ppk7	2L:6352324..6354331[-]	4_group5:1905340..1907245[+]	5	2008	124	4	0	0
CG9506	slam	2L:6372415..6377287[+]	4_group5:1871072..1875902[-]	3	4873	262	10	0	0
CG33295	CG33295	2L:6379865..6381073[-]	4_group5:1865038..1866855[+]	3	1209	215	9	0	0
CG9508	CG9508	2L:6383545..6395474[-]	4_group5:1843655..1862925[+]	7	11930	1182	49	0	0
CG9523	CG9523	2L:6424337..6426373[+]	4_group5:1794363..1796012[-]	3	2037	123	5	0	0
CG9527	CG9527	2L:6445070..6448016[-]	4_group5:1790532..1793823[+]	9	2947	201	7	0	0
CG9528	CG9528	2L:6448801..6455934[-]	4_group5:1780909..1789225[+]	6	7134	550	25	0	0
CG9526	CG9526	2L:6456106..6459008[+]	4_group1:1517227..1519847[+]	8	2903	323	13	0	0
CG16947	CG16947	2L:6459079..6463843[-]	4_group1:1520095..1525780[-]	5	4765	323	13	0	0
CG9535	CG9535	2L:6468538..6473919[-]	4_group1:1529757..1536183[-]	4	5382	462	18	0	0
CG9536	CG9536	2L:6474434..6476972[-]	4_group1:1535557..1537812[-]	3	2539	429	19	0	0
CG9539	Sec61alpha	2L:6477178..6480489[-]	4_group1:1538396..1541742[-]	4	3312	915	43	0	0
CG9543	CG9543	2L:6489092..6490195[+]	4_group1:1556175..1557225[+]	1	1104	170	6	0	0
CG31638	CG31638	2L:6491122..6496986[+]	4_group1:1557489..1563453[+]	9	5865	618	22	0	0
CG9547	CG9547	2L:6492972..6494527[-]	4_group1:1559746..1561296[-]	2	1556	232	8	0	0
CG31637	CG31637	2L:6498642..6526996[+]	4_group1:1564539..1601876[+]	4	28355	2277	90	0	0
CG11015	CG11015	2L:6557800..6559308[+]	U:8866617..8867992[+]	3	1509	320	15	0	0
CG9596	CG9596	2L:6560128..6561609[-]	U:8868872..8870451[-]	3	1482	77	3	0	0
CG11319	CG11319	2L:6568390..6601066[-]	4_group5:1060259..1102360[-]	16	32677	3973	165	0	0
CG11050	CG11050	2L:6611023..6617064[+]	4_group5:550558..556829[-]	7	6042	368	15	0	0
CG11320	CG11320	2L:6617417..6618476[-]	4_group5:548602..549693[+]	3	1060	169	7	0	0
CG31634	Oatp26F	2L:6625128..6632404[-]	4_group5:532026..540624[+]	7	7277	1061	41	0	0
CG31635	CG31635	2L:6635545..6649088[-]	4_group5:514419..529656[+]	7	13544	1046	42	0	0
CG31636	CG31636	2L:6656670..6657738[-]	4_group5:503492..504658[+]	3	1069	139	5	0	0
CG11181	cup	2L:6663965..6674790[+]	4_group5:468722..479946[+]	6	10826	568	22	0	0
CG9232	CG9232	2L:6666264..6668031[-]	4_group5:471080..473000[-]	4	1768	184	8	0	0
CG11331	Spn27A	2L:6671778..6673344[-]	4_group5:476551..477940[-]	1	1567	169	7	0	0
CG11328	Nhe3	2L:6677843..6684357[-]	4_group5:485257..492803[-]	15	6515	662	26	0	0
CG11326	Tsp	2L:6686819..6709085[-]	4_group1:3798030..3829901[-]	18	22267	3525	149	0	1
CG11325	GRHR	2L:6711282..6716183[-]	4_group1:3831067..3838720[-]	9	4902	596	26	0	0
CG11324	homer	2L:6720395..6723355[-]	4_group1:3846131..3849353[-]	8	2961	461	19	0	0
CG11199	Liprin-alpha	2L:6723907..6731346[+]	4_group1:3849224..3856037[+]	16	7440	1009	44	0	0
CG11323	CG11323	2L:6736449..6740176[-]	4_group1:3863373..3867334[-]	4	3728	979	42	0	0
CG11221	CG11221	2L:6742508..6755686[+]	4_group1:3872784..3887773[+]	2	13179	1299	59	0	0
CG11321	CG11321	2L:6760527..6770644[-]	4_group1:3889710..3901833[-]	18	10118	1274	52	0	0
CG9258	nrv1	2L:6778554..6786849[-]	4_group1:3910712..3919569[-]	4	8296	446	17	0	0
CG31632	CG31632	2L:6822317..6839005[+]	4_group5:310409..331105[+]	5	16689	2891	128	0	0
CG10806	CG10806	2L:6860903..6870387[-]	4_group5:358764..369598[-]	7	9485	1136	46	0	0
CG13772	neuroligin	2L:6896830..6906661[+]	4_group5:392199..401842[+]	13	9832	1058	44	0	0
CG10354	CG10354	2L:6908087..6911432[+]	4_group5:403795..405205[+]	1	3346	200	8	0	0
CG4488	wee	2L:6911338..6914137[-]	4_group5:407893..410302[-]	5	2800	307	13	0	0
CG10203	xl6	2L:6914300..6920274[-]	4_group5:412769..418574[-]	2	5975	709	27	0	0
CG32829	CG32829	2L:6915683..6916387[-]	4_group5:413699..414494[-]	1	705	261	10	0	0
CG10206	nop5	2L:6916749..6918741[-]	4_group5:414923..417156[-]	2	1993	354	13	0	0
CG10377	Hrb27C	2L:6920710..6926122[+]	4_group5:418108..422623[+]	6	5413	813	34	0	0
CG18304	CG18304	2L:6932685..6940918[-]	4_group5:429699..439294[-]	15	8234	1058	44	0	0
CG10158	CG10158	2L:6943730..6945284[-]	4_group5:441613..442809[-]	2	1555	122	6	0	0
CG9211	iHog	2L:6945458..6948778[-]	4_group5:443835..446710[-]	2	3321	216	8	0	0
CG9207	CG9207	2L:6949310..6950135[-]	4_group5:447505..448355[-]	2	826	93	3	0	0
CG10399	CG10399	2L:6960443..6961473[+]	4_group5:458028..459112[+]	2	1031	62	2	0	0
CG3433	Coprox	2L:6964426..6965813[+]	4_group5:462515..463231[+]	1	1388	93	3	0	0
CG8749	snRNP70K	2L:6969825..6971736[-]	4_group5:467369..468616[-]	2	1912	152	7	0	0
CG9138	SP1070	2L:6973530..6985013[-]	4_group1:3778902..3792319[+]	8	11484	2818	124	0	0
CG13776	CG13776	2L:7013496..7014645[+]	4_group1:3657566..3658502[-]	2	1150	154	6	0	0
CG31628	ade3	2L:7014861..7023940[-]	4_group1:3646052..3657309[+]	8	9080	644	28	0	0
CG31908	CG31908	2L:7024825..7027295[-]	4_group1:3643523..3644990[+]	6	2471	137	6	0	0
CG9100	Rab30	2L:7030480..7032603[-]	4_group1:3639040..3640459[+]	4	2124	185	7	0	0
CG11266	CG11266	2L:7032713..7037620[+]	4_group1:3632966..3638799[-]	12	4908	645	27	0	0
CG13777	milt	2L:7037998..7056011[+]	4_group1:3612674..3632277[-]	8	18014	1507	58	0	0
CG31630	CG31630	2L:7042467..7047267[+]	4_group1:3621627..3626350[-]	2	4801	430	17	0	0
CG13778	Mnn1	2L:7056306..7061721[+]	4_group2:660505..664999[+]	6	5416	276	12	0	0
CG13779	CG13779	2L:7063985..7064470[+]	4_group2:667112..667499[+]	2	486	168	6	0	0
CG31629	Pvf3	2L:7100093..7133683[-]	4_group2:718702..762614[-]	7	33591	3153	125	0	1
CG4497	CG4497	2L:7191402..7194412[-]	4_group2:833594..836262[-]	3	3011	185	7	0	0
CG13784	CG13784	2L:7205250..7220029[-]	4_group3:881098..898309[+]	9	14780	800	32	0	1
CG4567	CG4567	2L:7220272..7223079[-]	4_group3:877255..880225[+]	4	2808	155	5	0	0
CG31906	CG31906	2L:7224851..7225856[-]	4_group3:874819..875381[+]	2	1006	62	2	0	0
CG4675	Ndae1	2L:7226817..7240500[-]	4_group3:861624..874435[+]	9	13684	995	43	0	0
CG4698	Wnt4	2L:7255460..7277168[-]	4_group3:813309..839923[+]	4	21709	3359	141	0	0
CG13785	CG13785	2L:7282533..7283430[+]	4_group3:806191..807106[-]	2	898	107	4	0	0
CG4889	wg	2L:7307161..7316255[+]	4_group3:769198..780174[-]	6	9095	1749	73	0	0
CG4969	Wnt6	2L:7350898..7352280[+]	4_group3:736287..737929[-]	3	1383	123	5	0	0
CG4971	Wnt10	2L:7374762..7377259[+]	4_group3:709258..712028[-]	3	2498	580	24	0	0
CG5125	ninaC	2L:7377718..7384344[+]	4_group3:702062..709446[-]	16	6627	830	34	0	0
CG5149	CG5149	2L:7384486..7388248[-]	4_group3:698168..702287[+]	7	3763	277	10	0	0
CG5155	CG5155	2L:7388676..7390898[+]	4_group1:4161366..4163782[+]	3	2223	139	5	0	0
CG5160	CG5160	2L:7390984..7398403[-]	4_group1:4163220..4171748[-]	6	7420	385	14	0	0
CG5177	CG5177	2L:7405245..7408475[+]	4_group1:4179365..4183628[+]	4	3231	659	29	0	0
CG5229	chm	2L:7412453..7422389[+]	4_group1:4183870..4196993[+]	8	9937	999	41	0	0
CG5261	CG5261	2L:7426866..7430329[+]	4_group1:4202018..4205273[+]	9	3464	245	11	0	0
CG5958	CG5958	2L:7430529..7433480[-]	4_group1:4206203..4209434[-]	4	2952	261	10	0	0
CG5973	CG5973	2L:7437506..7445269[+]	4_group1:4214955..4224911[+]	10	7764	541	19	0	0
CG12789	CG12789	2L:7445345..7451165[-]	4_group1:4224924..4231493[-]	7	5821	414	17	0	0
CG13787	Gr28a	2L:7452525..7454169[-]	4_group1:4233935..4235680[-]	3	1645	186	6	0	0
CG13788	Gr28b	2L:7455008..7462247[-]	4_group1:4235789..4246086[-]	7	7240	417	14	0	0
CG6055	CG6055	2L:7466550..7472205[+]	4_group1:4261995..4268563[+]	2	5656	601	23	0	0
CG15819	CG15819	2L:7472505..7474893[-]	4_group1:4271157..4272809[-]	4	2389	261	11	0	0
CG6641	Pbprp5	2L:7496867..7497360[-]	4_group1:728479..728921[-]	1	494	62	2	0	0
CG33529	Rapgap1	2L:7497805..7544423[-]	4_group3:1344562..1409678[-]	6	46619	3664	140	0	1
CG13790	CG13790	2L:7568534..7568818[-]	4_group3:1439880..1440007[-]	1	285	61	2	0	0
CG6739	CG6739	2L:7608390..7616528[+]	4_group3:1484952..1493880[+]	6	8139	662	25	0	0
CG13792	CG13792	2L:7643527..7645997[-]	4_group3:1529056..1530474[-]	2	2471	260	12	0	0
CG6772	Slob	2L:7647035..7675078[-]	4_group3:1529896..1561928[-]	17	28044	2473	101	0	0
CG7216	Acp1	2L:7740552..7741542[-]	4_group3:1614402..1615134[-]	2	991	107	5	0	0
CG7214	CG7214	2L:7743677..7744841[-]	4_group3:1617464..1618318[-]	2	1165	169	7	0	0
CG7203	CG7203	2L:7752168..7753160[-]	4_group3:1625457..1626037[-]	2	993	93	3	0	0
CG7196	CG7196	2L:7754191..7765716[+]	4_group3:1626073..1642153[+]	9	11526	1289	51	0	0
CG7191	CG7191	2L:7767649..7775033[+]	4_group3:1644315..1652038[+]	5	7385	568	24	0	0
CG7179	CG7179	2L:7775804..7778027[-]	4_group3:1654645..1655425[-]	1	2224	153	6	0	0
CG7171	Uro	2L:7780085..7781434[+]	4_group3:1657260..1658501[+]	2	1350	245	10	0	0
CG7154	CG7154	2L:7782857..7786063[+]	4_group3:1660215..1663665[+]	4	3207	339	12	0	0
CG7144	CG7144	2L:7791406..7795958[-]	4_group3:1668911..1673768[-]	8	4553	477	18	0	0
CG7134	CG7134	2L:7802487..7810697[-]	4_group3:1678559..1687574[-]	7	8211	555	20	0	0
CG7115	CG7115	2L:7821534..7825376[+]	4_group3:5458222..5461147[-]	7	3843	309	11	0	0
CG7111	Rack1	2L:7825626..7827252[-]	4_group3:5455663..5457425[+]	3	1627	760	39	0	0
CG7109	mts	2L:7827743..7832745[+]	4_group3:5450325..5454320[-]	4	5003	1054	47	0	0
CG14535	CG14535	2L:7846818..7853301[-]	4_group3:5428178..5435117[+]	6	6484	737	31	0	0
CG14534	CG14534	2L:7857957..7860838[-]	4_group3:5419846..5423070[+]	3	2882	199	9	0	0
CG7105	Proct	2L:7864639..7871432[-]	4_group3:5407697..5414655[+]	3	6794	810	36	0	0
CG7104	Spz3	2L:7873495..7879550[-]	4_group3:5399798..5406101[+]	5	6056	600	24	0	0
CG7102	CG7102	2L:7883468..7887489[-]	4_group3:5391805..5395681[+]	6	4022	352	15	0	0
CG18591	CG18591	2L:7884932..7885425[-]	4_group3:5393694..5394052[+]	1	494	77	3	0	0
CG7233	snoN	2L:7975174..7976190[-]	4_group3:5273504..5274358[+]	1	1017	170	6	0	0
CG7224	CG7224	2L:7998934..7999743[+]	4_group3:7815323..7816001[+]	2	810	62	2	0	0
CG7367	CG7367	2L:8027009..8028379[-]	4_group3:7835492..7836813[-]	3	1371	108	4	0	0
CG7392	Cka	2L:8030723..8038517[+]	4_group3:3816414..3825519[-]	8	7795	831	32	0	0
CG7424	RpL36A	2L:8041865..8042856[-]	4_group3:3812187..3813382[+]	3	992	244	12	0	0
CG7466	CG7466	2L:8043715..8054328[+]	4_group4:1023438..1033664[-]	6	10614	554	22	0	0
CG18780	MED20	2L:8071809..8072844[-]	XL_group1e:1274114..1274934[+]	1	1036	93	3	0	0
CG7586	Mcr	2L:8074109..8082969[-]	4_group4:990558..999753[+]	7	8861	508	20	0	0
CG31605	Bsg	2L:8083422..8110545[+]	4_group4:954161..990235[-]	15	27124	2161	94	0	0
CG31756	CG8683	2L:8116963..8124001[-]	4_group4:939554..947592[+]	13	7039	1075	44	0	0
CG8668	CG8668	2L:8127024..8133990[+]	4_group4:925562..932561[-]	4	6967	352	15	0	0
CG8552	CG8552	2L:8134247..8159575[-]	4_group3:2846684..2877247[+]	7	25329	1555	60	0	0
CG31607	CG31607	2L:8148950..8155607[+]	4_group3:2851867..2860757[-]	5	6658	660	26	0	0
CG8486	CG8486	2L:8173070..8189610[+]	4_group4:1606299..1625533[+]	30	16541	2119	88	0	0
CG18103	fos28F	2L:8180714..8181331[+]	4_group4:1615747..1616325[+]	2	618	61	2	0	0
CG8475	CG8475	2L:8190954..8196893[-]	4_group4:1626035..1632987[-]	11	5940	676	28	0	0
CG8455	CG8455	2L:8198959..8200651[+]	4_group3:3987602..3993978[-]	5	1693	108	4	0	0
CG8372	CG8372	2L:8212039..8212881[-]	4_group3:3975853..3976173[+]	3	843	77	3	0	0
CG8282	Snx6	2L:8218066..8220737[-]	4_group3:3968435..3971167[+]	7	2672	262	10	0	0
CG8086	CG8086	2L:8244159..8257502[-]	4_group3:3904942..3920012[+]	20	13344	1153	44	0	0
CG8049	Btk29A	2L:8259504..8301072[-]	4_group3:3845319..3906426[+]	17	41569	3537	138	0	1
CG7830	CG7830	2L:8306684..8308188[-]	4_group3:3841145..3842916[+]	4	1505	170	6	0	0
CG7818	CG7818	2L:8308440..8309963[+]	4_group3:3839662..3841190[-]	3	1524	123	5	0	0
CG7781	CG7781	2L:8321276..8325299[-]	4_group3:7849699..7854836[-]	4	4024	354	14	0	0
CG7627	CG7627	2L:8355674..8361198[-]	4_group3:682038..687954[-]	9	5525	340	12	0	0
CG13389	RpS13	2L:8363692..8364609[-]	4_group3:689359..690274[-]	3	918	303	17	0	0
CG13383	CSN8	2L:8364867..8370085[+]	4_group3:689947..695363[+]	12	5219	708	27	0	0
CG17291	Pp2A-29B	2L:8364867..8370085[+]	4_group3:690110..695887[+]	3	5219	708	27	0	0
CG17292	CG17292	2L:8370513..8374257[+]	4_group3:695115..698944[+]	7	3745	200	8	0	0
CG17293	CG17293	2L:8374481..8375549[+]	4_group1:4159577..4160709[-]	1	1069	62	2	0	0
CG13391	Aats-ala	2L:8378256..8381756[-]	4_group1:4153744..4157315[+]	4	3501	402	14	0	0
CG13393	CG13393	2L:8383611..8384132[-]	4_group1:4151610..4152009[+]	1	522	46	2	0	0
CG13384	CG13384	2L:8384467..8388803[+]	4_group1:4147243..4150952[-]	12	4337	292	11	0	0
CG13387	emb	2L:8403575..8408853[+]	4_group1:4126803..4132957[-]	7	5279	1176	54	0	0
CG13388	Akap200	2L:8415690..8430984[+]	4_group1:4104127..4121217[-]	10	15295	1429	56	0	0
CG17610	grk	2L:8431086..8433598[-]	4_group1:4103079..4105228[+]	4	2513	277	11	0	0
CG10890	mus201	2L:8437411..8442352[+]	4_group1:4094127..4099564[-]	2	4942	263	9	0	0
CG13399	Chrac-14	2L:8437411..8442352[+]	4_group1:4094755..4099252[-]	5	4942	263	9	0	0
CG13087	CG13087	2L:8476291..8477067[+]	4_group1:1061697..1062308[-]	2	777	76	3	0	0
CG10595	d	2L:8482484..8488671[+]	4_group1:1050325..1057060[-]	9	6188	555	20	0	0
CG13095	CG13095	2L:8495108..8496304[-]	U:7149462..7150598[+]	1	1197	229	9	0	0
CG13098	mRpL51	2L:8516754..8517377[-]	4_group1:1017619..1018122[+]	1	624	46	2	0	0
CG10593	Acer	2L:8521899..8524991[+]	4_groupMISC:25564..28338[-]	4	3093	232	8	0	0
CG18405	Sema-1a	2L:8543333..8667428[+]	4_group5:882550..1045388[-]	22	124096	14493	612	1	0
CG9287	CG9287	2L:8676848..8679782[-]	4_group5:879468..882082[+]	4	2935	215	9	0	0
CG9289	CG9289	2L:8681403..8684350[-]	4_group5:874433..877509[+]	5	2948	244	12	0	0
CG9296	CG9296	2L:8684815..8685954[-]	4_group5:873306..873953[+]	1	1140	153	6	0	0
CG9298	CG9298	2L:8686280..8687034[+]	4_group5:872010..872856[-]	2	755	231	9	0	0
CG9310	Hnf4	2L:8687281..8709038[-]	4_group5:836384..873284[+]	10	21758	1563	68	0	0
CG9314	CG9314	2L:8705572..8707442[+]	4_group5:839526..841033[-]	2	1871	169	7	0	0
CG12437	raw	2L:8709870..8740633[-]	4_group5:805369..838177[+]	11	30764	1933	83	0	0
CG9466	CG9466	2L:8772948..8776261[-]	4_group5:762321..772221[+]	5	3314	277	11	0	0
CG9468	CG9468	2L:8777660..8781251[-]	4_group5:762102..766153[+]	5	3592	460	19	0	0
CG18024	SoxN	2L:8825625..8829670[+]	4_group5:708242..709260[-]	1	4046	337	14	0	0
CG15867	CG15867	2L:8915835..8916065[+]	4_group5:591429..591603[-]	1	231	62	2	0	0
CG9487	CG9487	2L:8922472..8931938[+]	4_group5:573438..584949[-]	10	9467	1078	41	0	0
CG9496	Tsp29Fb	2L:8937390..8939746[+]	4_group5:560443..562987[-]	6	2357	154	6	0	0
CG9541	CG9541	2L:8970801..8973396[-]	4_group5:1151040..1153878[-]	8	2596	516	26	0	0
CG9556	alien	2L:8994670..8997375[-]	4_group5:1174251..1177223[-]	8	2706	277	10	0	0
CG31708	CG31708	2L:9051624..9071162[-]	4_group5:1235247..1262347[-]	11	19539	1658	69	0	0
CG31609	CG31609	2L:9097627..9098538[+]	4_group5:1291856..1292714[+]	3	912	62	2	0	0
CG32982	CG32982	2L:9125751..9163727[+]	4_group5:1324504..1371276[+]	12	37977	3339	129	0	0
CG31887	CG31887	2L:9129251..9129843[-]	4_group5:1331310..1331447[-]	1	593	46	2	0	0
CG13108	CG13108	2L:9164235..9165425[+]	4_group5:1368948..1369842[+]	2	1191	62	2	0	0
CG9586	CG9586	2L:9165420..9166445[-]	4_group5:1370378..1371295[-]	3	1026	62	2	0	0
CG13109	tai	2L:9166802..9246386[+]	4_group5:1369917..1466433[+]	13	79585	7940	322	1	1
CG4454	Bor	2L:9251455..9253116[-]	4_group5:1467711..1469177[-]	4	1662	124	4	0	0
CG3694	Ggamma30A	2L:9256561..9291800[+]	4_group5:1469057..1512756[+]	5	35240	4026	164	0	0
CG3747	Eaat1	2L:9333568..9341625[+]	4_group1:968608..977206[-]	14	8058	997	41	0	0
CG4450	CG4450	2L:9377469..9385084[-]	4_group1:915908..925048[+]	10	7616	1044	41	0	0
CG3752	Aldh	2L:9387389..9391679[+]	4_group1:907064..911615[-]	4	4291	278	10	0	0
CG3759	CG3759	2L:9416593..9426344[+]	4_group1:873973..884937[-]	5	9752	601	23	0	0
CG3763	Fbp2	2L:9426872..9427836[+]	4_group1:872943..873937[-]	2	965	154	6	0	0
CG3779	numb	2L:9437513..9463293[+]	4_group1:830277..858178[-]	6	25781	1829	74	0	0
CG4422	Gdi	2L:9491918..9494927[-]	4_group1:805615..808707[+]	3	3010	673	30	0	0
CG33298	CG33298	2L:9503792..9520714[+]	4_group1:776245..796213[-]	15	16923	1411	59	0	0
CG3811	Oatp30B	2L:9521215..9540049[+]	4_group1:758411..779002[-]	12	18835	1049	39	0	0
CG3818	CG3818	2L:9542947..9543478[+]	4_group3:634975..635339[-]	2	532	107	5	0	0
CG13114	CG13114	2L:9546044..9547297[+]	4_group3:631943..632389[-]	1	1254	77	3	0	0
CG4405	jp	2L:9547717..9566750[-]	4_group3:609616..629816[+]	11	19034	2632	104	0	0
CG4389	CG4389	2L:9573563..9576768[-]	4_group3:599248..602623[+]	9	3206	600	23	0	0
CG3858	gcm2	2L:9608479..9612710[+]	4_group3:561454..564328[-]	5	4232	322	12	0	0
CG33299	CG33299	2L:9656507..9657226[+]	4_group3:515111..515599[-]	1	720	77	3	0	0
CG4379	Pka-C1	2L:9684656..9699293[-]	4_group3:469551..487005[+]	5	14638	1575	73	0	0
CG3949	hoip	2L:9699834..9700465[+]	4_group3:467750..468382[-]	2	632	107	5	0	0
CG3959	pelo	2L:9700796..9708861[+]	4_group3:460089..468051[-]	5	8066	647	24	0	0
CG31710	CG31710	2L:9703082..9705944[-]	4_group3:462643..465580[+]	3	2863	201	7	0	0
CG4364	CG4364	2L:9708920..9711269[-]	4_group3:457702..460299[+]	4	2350	416	15	0	0
CG18660	Nckx30C	2L:9717523..9746483[-]	4_group3:419203..453053[+]	10	28961	4545	197	0	0
CG3998	zf30C	2L:9758338..9762377[+]	4_group3:407467..411096[-]	4	4040	355	13	0	0
CG4008	und	2L:9763345..9765358[+]	4_group3:404939..406900[-]	3	2014	292	12	0	0
CG17633	CG17633	2L:9769067..9770415[+]	4_group3:400099..401096[-]	1	1349	200	8	0	0
CG4026	IP3K1	2L:9782390..9788496[+]	4_group3:382280..389137[-]	4	6107	463	17	0	0
CG4036	CG4036	2L:9790952..9791958[+]	4_group3:381108..381906[-]	2	1007	61	3	0	0
CG13123	CG13123	2L:9791962..9793097[-]	4_group3:380362..381029[+]	2	1136	62	2	0	0
CG4128	nAcRalpha-30D	2L:9796948..9886214[-]	4_group3:277196..382821[+]	15	89267	13892	615	0	0
CG4535	FKBP59	2L:9888034..9890120[+]	4_group3:278234..280307[-]	8	2087	339	13	0	0
CG4537	CG4537	2L:9890800..9891262[+]	4_group3:277102..277540[-]	2	463	77	3	0	0
CG5924	CG5924	2L:9891255..9893419[-]	4_group3:274888..277147[+]	3	2165	123	5	0	0
CG4539	Bka	2L:9895289..9896106[+]	4_group3:272291..273181[-]	2	818	77	3	0	0
CG5920	sop	2L:9896263..9897542[-]	4_group3:270829..272279[+]	2	1280	520	22	0	0
CG13124	CG13124	2L:9903386..9908608[-]	4_group3:261173..267263[+]	11	5223	292	12	0	0
CG5899	CG5899	2L:9908828..9912585[-]	4_group3:257476..261328[+]	8	3758	247	9	0	0
CG4602	Srp54	2L:9912907..9915044[+]	4_group3:256531..257823[-]	1	2138	169	7	0	0
CG4600	yip2	2L:9915255..9917221[+]	4_group3:253593..255801[-]	4	1967	293	11	0	0
CG5885	CG5885	2L:9917221..9918165[-]	4_group3:252802..253595[+]	2	945	198	9	0	0
CG31711	CG31711	2L:9926613..9929149[+]	4_group3:240249..242956[-]	5	2537	371	13	0	0
CG31878	CG31878	2L:9929805..9930999[+]	4_group3:238403..239799[-]	5	1195	77	3	0	0
CG31876	CG31876	2L:9932587..9933092[-]	4_group3:237336..237977[+]	2	506	108	4	0	0
CG31712	CG31712	2L:9934749..9938142[-]	4_group3:231299..234606[+]	4	3394	383	17	0	0
CG4658	CG4658	2L:9957287..9960170[+]	4_group3:210475..213250[-]	7	2884	352	16	0	0
CG5850	CG5850	2L:9960449..9963769[-]	4_group3:206781..210122[+]	6	3321	430	17	0	0
CG4651	RpL13	2L:9967312..9968495[+]	4_group3:201768..203128[-]	4	1184	260	11	0	0
CG4722	bib	2L:9984647..9995545[+]	4_group3:184941..194169[-]	5	10899	893	34	0	0
CG4747	CG4747	2L:10003811..10007941[+]	4_group3:172401..176395[-]	9	4131	415	17	0	0
CG4758	Trp1	2L:10009386..10013171[+]	4_group3:166970..171676[-]	5	3786	230	9	0	0
CG4778	CG4778	2L:10032694..10038954[+]	4_group3:143853..150192[-]	6	6261	690	28	0	0
CG4799	Pen	2L:10056906..10060097[+]	4_group3:128539..131618[-]	5	3192	230	9	0	0
CG31714	CG31714	2L:10064340..10082411[-]	4_group3:105214..124437[+]	13	18072	2359	100	0	0
CG13134	CG13134	2L:10096910..10098416[-]	4_group3:92300..94282[+]	3	1507	262	9	0	0
CG13128	CG13128	2L:10103639..10105158[+]	4_group3:86107..87564[-]	3	1520	306	14	0	0
CG12441	CG12441	2L:10124055..10125631[+]	4_group3:69125..70736[-]	3	1577	305	15	0	0
CG4897	RpL7	2L:10201101..10202233[+]	4_group3:8218..9233[-]	3	1133	200	8	0	0
CG5708	CG5708	2L:10224664..10226808[-]	4_group2:1081255..1093755[+]	6	2145	215	9	0	0
CG5619	trk	2L:10271443..10272223[-]	4_groupMISC:120848..121268[+]	1	781	61	2	0	0
CG5034	GATAd	2L:10333914..10338456[+]	4_groupMISC:303530..312058[+]	8	4543	353	15	0	0
CG5045	CG5045	2L:10356743..10357876[+]	4_groupMISC:295389..296491[-]	3	1134	62	2	0	0
CG5271	RpS27A	2L:10408351..10410467[+]	U:9744972..9747322[+]	3	2117	244	12	0	0
CG5203	CHIP	2L:10437551..10439244[+]	4_group1:3724253..3727689[-]	6	1694	107	4	0	0
CG13144	CG13144	2L:10490489..10491364[-]	4_group3:6301335..6301939[+]	1	876	108	4	0	0
CG7438	Myo31DF	2L:10491682..10506780[-]	4_group3:6280903..6301378[+]	11	15099	937	38	1	0
CG7400	Fatp	2L:10511252..10517216[-]	4_group4:2717508..2723399[-]	7	5965	477	18	0	0
CG6113	CG6113	2L:10529417..10531561[+]	4_group4:2736987..2739362[+]	4	2145	139	5	0	0
CG31721	Trim9	2L:10544881..10627374[+]	4_group4:2747106..2832717[+]	9	82494	8813	364	1	0
CG6138	CG6138	2L:10567290..10575623[+]	4_group4:2776275..2785433[+]	7	8334	1150	49	0	0
CG31871	CG31871	2L:10662087..10671489[+]	4_group4:2862026..2871725[+]	5	9403	1013	41	0	0
CG7279	Lip1	2L:10699405..10701458[-]	4_group4:2906869..2909038[-]	5	2054	230	10	0	0
CG6415	CG6415	2L:10703621..10704935[+]	4_group4:2910417..2911719[+]	2	1315	77	3	0	0
CG17118	CG17118	2L:10730255..10731364[+]	4_group4:2939142..2940122[+]	3	1110	92	4	0	0
CG17124	CG17124	2L:10744075..10756316[-]	4_group4:2949860..2961024[-]	5	12242	646	24	0	0
CG6720	UbcD2	2L:10765562..10768005[-]	4_group4:2970121..2972171[-]	5	2444	353	14	0	0
CG17127	CG17127	2L:10770985..10771281[+]	4_group4:2975561..2975903[+]	1	297	137	7	0	0
CG31869	CG31869	2L:10773035..10801085[-]	4_group4:2976117..3008733[-]	7	28051	2322	92	0	0
CG6713	Nos	2L:10804269..10838448[-]	4_group4:3007160..3047275[-]	25	34180	2866	119	0	0
CG6700	CG6700	2L:10837729..10842603[-]	4_group4:3043845..3047959[-]	6	4875	277	11	0	0
CG6647	porin	2L:10847227..10850868[-]	4_group4:3052519..3056128[-]	5	3642	612	28	0	0
CG31723	CG31723	2L:10870255..10876530[-]	4_group1:704337..711626[-]	4	6276	569	23	0	0
CG33507	dpr2	2L:10917750..10925520[-]	4_groupMISC:373988..381311[-]	6	7771	459	20	0	0
CG4584	dUTPase	2L:11011332..11012138[+]	4_group3:6303797..6304412[+]	3	807	77	3	0	0
CG31868	Samuel	2L:11014031..11057403[-]	4_group3:6311724..6379305[-]	7	43373	7639	333	0	0
CG14914	CG14914	2L:11068776..11069508[+]	4_group3:6390664..6391376[+]	3	733	215	9	0	0
CG14919	Ast-C	2L:11076152..11081397[-]	4_group3:6401413..6408651[-]	4	5246	462	18	0	0
CG14920	CG14920	2L:11083741..11085170[-]	4_group3:6410826..6412548[-]	4	1430	289	15	0	0
CG6192	CG6192	2L:11100959..11106638[-]	4_group3:6430441..6436932[-]	7	5680	525	19	0	0
CG6201	CG6201	2L:11110557..11113063[-]	4_group3:6441227..6443702[-]	4	2507	186	6	0	0
CG14916	Gr32a	2L:11114183..11115755[+]	4_group3:6445690..6447431[+]	4	1573	261	11	0	0
CG6230	CG6230	2L:11115636..11120314[-]	4_group3:6447172..6451327[-]	7	4679	415	17	0	0
CG14921	CG14921	2L:11120641..11121683[-]	4_group3:6452505..6453181[-]	2	1043	107	5	0	0
CG33114	Gyc32E	2L:11138801..11148875[-]	4_group3:6469545..6481606[-]	22	10075	521	23	0	0
CG6287	CG6287	2L:11151506..11155716[-]	4_group3:6492832..6497145[-]	6	4211	475	21	0	0
CG33305	CG33305	2L:11159270..11160178[-]	4_group3:6501198..6502267[-]	2	909	258	13	0	0
CG6320	Ca-beta	2L:11160245..11170471[-]	4_group3:6501392..6515286[-]	14	10227	1432	69	0	0
CG4807	ab	2L:11210681..11261081[+]	4_group3:6565735..6632906[+]	10	50401	8246	352	0	0
CG32830	CG32830	2L:11254574..11256577[+]	4_group3:6622866..6624341[+]	2	2004	107	5	0	0
CG16928	mre11	2L:11282093..11284337[+]	4_group3:6650512..6652802[+]	5	2245	169	7	0	0
CG14925	Osi21	2L:11284586..11285603[-]	4_group3:6653363..6653938[-]	2	1018	108	4	0	0
CG4881	salr	2L:11365305..11373397[+]	4_group3:6753380..6760983[+]	8	8093	1330	61	0	0
CG6464	salm	2L:11434311..11445603[-]	4_group3:6832445..6844406[-]	4	11293	1685	72	0	1
CG14928	CG14928	2L:11505884..11507897[+]	4_group3:6918314..6920540[+]	3	2014	139	5	0	0
CG6509	CG6509	2L:11508399..11517057[-]	4_group3:6921261..6930840[-]	13	8659	1059	43	0	0
CG4977	kek2	2L:11621819..11626136[+]	4_group3:2473361..2475812[+]	1	4318	491	21	0	0
CG12602	CG12602	2L:11738952..11744161[+]	4_group3:2599152..2604533[+]	4	5210	506	22	0	0
CG14939	CG14939	2L:11810092..11813800[-]	4_group3:9075470..9078090[-]	3	3709	475	20	0	0
CG14940	Pde1c	2L:11814825..11821625[-]	4_group3:9080140..9087532[-]	4	6801	1068	50	0	0
CG14941	esc	2L:11827180..11829402[-]	4_group3:9094009..9095886[-]	4	2223	155	5	0	0
CG31757	CG31757	2L:11830126..11928570[-]	4_group3:9088560..9200653[-]	7	98445	8175	330	0	1
CG14935	CG14935	2L:11849962..11852572[+]	4_group3:9116272..9118274[+]	7	2611	336	15	0	0
CG14943	CG14943	2L:11858826..11859350[-]	4_group3:9124792..9124943[-]	1	525	46	2	0	0
CG14944	CG14944	2L:11895984..11896562[-]	4_group3:9166025..9166479[-]	2	579	61	3	0	0
CG16963	Cry	2L:11944141..11946805[+]	4_group3:9214938..9216313[+]	2	2665	170	6	0	0
CG17745	CG17745	2L:11966609..11966959[+]	4_group3:7250671..7250798[-]	1	351	61	3	0	0
CG6686	CG6686	2L:11984319..11988035[-]	4_group3:7227460..7230841[+]	8	3717	263	9	0	0
CG5279	Rh5	2L:12008376..12009846[+]	4_group2:949588..951045[-]	3	1471	124	4	0	0
CG6734	CG6734	2L:12014304..12020938[-]	4_group2:936486..942580[+]	4	6635	370	14	0	0
CG5304	l(2)01810	2L:12027440..12034123[+]	4_group2:921471..928528[-]	5	6684	368	15	0	0
CG5317	CG5317	2L:12056324..12057416[+]	4_group2:896337..897384[-]	3	1093	123	5	0	0
CG5325	CG5325	2L:12093771..12095252[+]	4_group2:861353..862771[-]	6	1482	108	4	0	0
CG6712	CG6712	2L:12095169..12096510[-]	4_group2:860215..861306[+]	1	1342	77	3	0	0
CG5336	Ced-12	2L:12097843..12100839[+]	4_group3:901612..904717[+]	4	2997	217	7	0	0
CG6618	Patsas	2L:12100762..12103285[-]	4_group3:904823..906884[-]	3	2524	263	9	0	0
CG5353	Aats-thr	2L:12103734..12106913[+]	4_group3:907748..911252[+]	6	3180	461	18	0	0
CG6601	Rab6	2L:12107280..12109124[-]	4_group3:912301..913244[-]	1	1845	124	4	0	0
CG17211	CG17211	2L:12125098..12129629[+]	4_group3:6045137..6050481[-]	5	4532	477	19	0	0
CG17212	rho-6	2L:12130596..12133339[-]	4_group3:6039797..6042991[+]	5	2744	186	6	0	0
CG17213	Gr33a	2L:12138073..12140251[+]	4_group3:6028347..6031209[-]	5	2179	124	4	0	0
CG31760	CG31760	2L:12142784..12170221[+]	4_group3:5982982..6015813[-]	14	27438	1462	57	0	0
CG6583	CG6583	2L:12171181..12172569[-]	4_group3:5981641..5982602[+]	3	1389	92	4	0	0
CG17218	CG17218	2L:12172984..12174091[+]	4_group3:5980814..5981533[-]	3	1108	152	7	0	0
CG31762	aret	2L:12205843..12312801[+]	4_group3:5772215..5923456[-]	18	106959	14311	602	0	2
CG31761	bru-2	2L:12344381..12397534[+]	4_group3:5674931..5741977[-]	11	53154	8312	369	0	0
CG31763	CG31763	2L:12373715..12374119[+]	4_group3:5704987..5705162[-]	1	405	61	3	0	0
CG31764	CG31764	2L:12403262..12423421[-]	4_group3:5644521..5670082[+]	9	20160	2221	97	0	0
CG5446	CG5446	2L:12426942..12427663[-]	4_group3:5642020..5642495[+]	2	722	153	7	0	0
CG5427	Oatp33Ea	2L:12441400..12445911[-]	4_group3:3119734..3124492[-]	7	4512	262	10	0	0
CG5461	bun	2L:12456577..12540570[-]	4_group3:3127514..3248986[-]	8	83994	5692	226	0	0
CG15489	CG15489	2L:12593788..12594690[+]	4_group3:3310731..3311008[+]	1	903	77	3	0	0
CG6246	nub	2L:12618348..12628135[+]	4_group3:3342094..3352566[+]	4	9788	1935	78	0	0
CG12287	pdm2	2L:12657829..12686313[+]	4_group3:3387700..3425267[+]	7	28485	4892	210	0	1
CG5525	CG5525	2L:12690325..12692937[-]	4_group4:312708..315411[-]	5	2613	322	14	0	0
CG6167	PICK1	2L:12695038..12698917[+]	4_group4:317543..321432[+]	5	3880	247	9	0	0
CG6214	CG6214	2L:12719071..12744809[+]	4_group4:348511..367334[+]	22	25739	1794	73	2	0
CG12283	kek1	2L:12818930..12822787[-]	4_group4:464217..467262[-]	2	3858	521	22	0	0
CG16800	CG16800	2L:12966830..12967788[+]	4_group4:623522..624613[+]	2	959	291	12	0	0
CG3762	Vha68-2	2L:12974322..12978615[+]	4_group4:640637..645387[+]	8	4294	1985	104	0	0
CG5075	CG5075	2L:12978786..12981301[+]	4_group4:645670..647490[+]	2	2516	170	6	0	0
CG12404	CG12404	2L:12993748..13000631[-]	4_group4:664535..673493[-]	6	6884	1572	70	0	0
CG12403	Vha68-1	2L:13000765..13004142[-]	4_group4:672928..676675[-]	5	3378	720	31	0	0
CG5092	Tor	2L:13004786..13013201[+]	4_group4:676374..685130[+]	7	8416	618	22	0	0
CG9934	CG9934	2L:13013259..13019434[-]	4_group4:684760..691228[-]	9	6176	370	14	0	0
CG9933	A16	2L:13019570..13021307[-]	4_group4:696185..697857[-]	3	1738	93	3	0	0
CG9932	CG9932	2L:13022671..13031333[-]	4_group4:701290..708659[-]	5	8663	1654	74	0	0
CG31856	CG31856	2L:13071540..13073845[-]	4_group4:766636..768850[-]	2	2306	288	16	0	0
CG5142	CG5142	2L:13106885..13109409[+]	4_group4:810723..813207[+]	5	2525	398	17	0	0
CG5204	CG5204	2L:13160527..13163153[+]	4_group4:877972..880295[+]	3	2627	138	6	0	0
CG9828	DnaJ-H	2L:13163291..13166072[-]	4_group4:880465..883432[-]	5	2782	198	9	0	0
CG16975	CG16975	2L:13169643..13176783[-]	4_group4:887602..894504[-]	8	7141	432	16	0	0
CG5287	CG5287	2L:13179245..13183498[+]	4_group4:897249..902270[+]	5	4254	263	9	0	0
CG5682	CG5682	2L:13192206..13197281[+]	4_group4:4148566..4152917[-]	8	5076	504	22	0	0
CG5547	Pect	2L:13203768..13210848[+]	4_group4:4130403..4138350[-]	10	7081	400	16	0	0
CG9431	kek4	2L:13212335..13215152[-]	XL_group3a:489060..491927[+]	3	2818	154	6	0	0
CG9426	CG9426	2L:13216290..13219933[-]	4_group4:4123303..4126681[+]	5	3644	354	14	0	0
CG15480	CG15480	2L:13224706..13225206[-]	4_group4:4117417..4117625[+]	1	501	46	2	0	0
CG5867	CG5867	2L:13236493..13239296[+]	4_group4:4097860..4100981[-]	4	2804	231	8	0	0
CG16820	CG16820	2L:13246231..13250193[+]	4_group4:4087501..4092589[-]	4	3963	371	13	0	0
CG31728	CG31728	2L:13255637..13257427[+]	4_group4:4075842..4077486[-]	4	1791	124	4	0	0
CG6043	CG6043	2L:13261010..13283986[+]	4_group4:4045419..4073820[-]	13	22977	2518	102	0	0
CG31729	CG31729	2L:13290006..13301660[+]	4_group5:140299..153690[+]	7	11655	801	30	0	0
CG15639	CG15639	2L:13304865..13306755[-]	4_group5:159800..161518[-]	3	1891	107	5	0	0
CG16970	CG16970	2L:13307927..13310822[-]	4_group5:162835..166052[-]	5	2896	731	34	0	0
CG9395	CG9395	2L:13350867..13354449[-]	4_group1:2247905..2253986[+]	9	3583	385	14	0	0
CG9306	CG9306	2L:13370219..13371083[-]	4_group1:2227027..2227746[+]	3	865	62	2	0	0
CG9302	CG9302	2L:13376449..13378546[-]	4_group1:2219438..2221414[+]	3	2098	216	8	0	0
CG6699	beta'Cop	2L:13378897..13382391[+]	4_group1:2215256..2218206[-]	4	3495	366	18	0	0
CG9282	RpL24	2L:13394119..13395115[-]	U:5484365..5485245[-]	3	997	275	13	0	0
CG7110	CG7110	2L:13398989..13411047[+]	4_group1:2161205..2193062[-]	7	12059	783	32	0	0
CG31846	CG31846	2L:13461781..13485098[+]	4_group1:2079715..2106833[-]	2	23318	2714	114	0	0
CG16850	CG16850	2L:13475222..13477022[+]	4_group1:2088747..2089767[-]	2	1801	198	10	0	0
CG31847	CG31847	2L:13496085..13500424[+]	4_group1:2066074..2068806[-]	5	4340	551	22	0	0
CG16852	CG16852	2L:13540751..13541647[+]	U:2078399..2078987[+]	2	897	46	2	0	0
CG7147	kuz	2L:13550141..13638263[+]	4_group1:1853923..2009188[-]	17	88123	8948	369	1	1
CG9031	Rsu-1	2L:13639527..13641271[-]	4_group1:1858085..1859922[+]	3	1745	155	5	0	0
CG31814	CG31814	2L:13676860..13717310[-]	4_group1:1767916..1829418[+]	13	40451	5950	265	0	0
CG33697	CG33697	2L:13737234..13746401[-]	4_group1:1738019..1748804[+]	7	9168	1591	71	0	0
CG7364	CG7364	2L:13771087..13774310[+]	4_group4:5982766..5986043[-]	7	3224	323	13	0	0
CG9008	CG9008	2L:13774340..13780163[-]	4_group4:5976394..5982370[+]	9	5824	795	33	0	0
CG31845	CG31845	2L:13777195..13777831[+]	4_group4:5978929..5979141[-]	1	637	61	3	0	0
CG7393	p38b	2L:13780696..13782617[+]	4_group4:5974667..5976252[-]	2	1922	185	7	0	0
CG16890	CG16890	2L:13782610..13783457[-]	4_group4:5973432..5974087[+]	3	848	46	2	0	0
CG7578	CG7578	2L:13793547..13799681[+]	4_group4:5950434..5956670[-]	6	6135	982	42	0	0
CG7820	CAH1	2L:13803627..13809997[+]	4_group4:5938507..5946255[-]	3	6371	384	15	0	0
CG16889	adat	2L:13808360..13811472[-]	4_group4:5937833..5940157[+]	3	3113	260	11	0	0
CG16865	CG16865	2L:13811526..13812686[+]	4_group4:5929561..5930791[-]	4	1161	62	2	0	0
CG7793	Sos	2L:13813828..13819826[+]	4_group4:5919205..5925762[-]	7	5999	1104	46	0	0
CG7811	b	2L:13821203..13823894[+]	4_group4:5914620..5917329[-]	3	2692	462	18	0	0
CG8987	tam	2L:13823980..13827793[-]	4_group4:5903027..5906530[+]	3	3814	324	12	0	0
CG8978	Sop2	2L:13827932..13829739[-]	4_group4:5896132..5897678[+]	4	1808	492	19	0	0
CG7833	Orc5	2L:13829856..13831580[+]	4_group4:5893713..5894534[-]	2	1725	123	5	0	0
CG7885	RpII33	2L:13833339..13834306[+]	4_group4:5888963..5889931[-]	3	968	246	10	0	0
CG31811	cenG1A	2L:13835567..13898715[+]	4_group4:5819839..5892881[-]	10	63149	5780	231	1	1
CG8997	CG8997	2L:13844416..13845305[-]	4_group4:5877395..5878462[+]	2	890	46	2	0	0
CG7916	CG7916	2L:13846757..13847800[+]	4_group4:5875211..5875945[-]	3	1044	139	5	0	0
CG7953	CG7953	2L:13847943..13849165[+]	4_group4:5873534..5874721[-]	2	1223	216	8	0	0
CG8954	Smg5	2L:13899353..13904659[-]	4_group4:5814693..5820270[+]	7	5307	554	22	0	0
CG17988	Ance-3	2L:13914725..13918249[+]	4_group4:5780406..5783916[-]	7	3525	186	6	0	0
CG16886	CG16886	2L:13920692..13923550[-]	4_group4:5774664..5776892[+]	3	2859	245	10	0	0
CG16885	CG16885	2L:13932547..13934691[-]	4_group4:5758230..5760803[+]	5	2145	278	10	0	0
CG16884	CG16884	2L:13944756..13947474[-]	4_group4:5744442..5747207[+]	3	2719	200	8	0	0
CG31839	CG31839	2L:13965006..13967022[-]	4_group4:5721251..5724528[+]	3	2017	154	6	0	0
CG8930	rk	2L:13982726..14001252[-]	4_group4:5684787..5709416[+]	19	18527	2867	124	0	0
CG4501	bgm	2L:14013748..14019328[+]	4_group4:5662880..5668845[-]	6	5581	769	31	0	0
CG16880	l(2)34Fa	2L:14018734..14020301[-]	4_group4:5663221..5663758[+]	1	1568	154	6	0	0
CG31771	CG31771	2L:14039843..14043164[-]	4_group4:5623082..5627233[+]	3	3322	370	14	0	0
CG32975	nAcRalpha-34E	2L:14061321..14089456[+]	4_group4:5566815..5603013[-]	15	28136	4154	194	0	0
CG32973	CG32973	2L:14099905..14100889[-]	4_group4:5548348..5549060[+]	3	985	230	10	0	0
CG16879	CG16879	2L:14104654..14106684[+]	4_group4:5542248..5543550[-]	3	2031	292	12	0	0
CG17341	CG17341	2L:14156326..14159075[+]	4_group4:5482020..5486116[-]	5	2750	523	21	0	0
CG32972	CG32972	2L:14161235..14180681[-]	4_group4:5451050..5475881[+]	9	19447	2107	83	0	0
CG4551	smi35A	2L:14184470..14234108[-]	4_group4:5392295..5447888[+]	12	49639	5050	206	1	0
CG15288	wb	2L:14263522..14328265[+]	4_group4:5269022..5354474[-]	17	64744	8786	367	1	0
CG32970	CG32970	2L:14308157..14310998[+]	4_group4:5293747..5297004[-]	4	2842	337	14	0	0
CG7532	CG7532	2L:14349108..14351510[-]	4_group4:5240612..5243399[+]	3	2403	155	5	0	0
CG7516	CG7516	2L:14352590..14355080[-]	4_group4:5236751..5239098[+]	4	2491	185	7	0	0
CG4212	Rab14	2L:14355147..14358400[+]	4_group4:5233621..5237043[-]	7	3254	245	11	0	0
CG3478	ppk	2L:14378218..14381170[-]	4_group1:3571292..3574034[+]	7	2953	169	7	0	0
CG4220	elB	2L:14387122..14409547[-]	4_group1:3526930..3564453[+]	11	22426	4334	183	1	1
CG15284	CG15284	2L:14416835..14417318[-]	4_group1:3516433..3517003[+]	2	484	139	5	0	0
CG4491	noc	2L:14490862..14494019[+]	4_group1:3404553..3407396[-]	2	3158	307	13	0	0
CG3479	osp	2L:14599776..14689311[-]	4_group1:3140666..3263046[+]	11	89536	10210	415	1	0
CG3481	Adh	2L:14615555..14618902[+]	4_group1:3232622..3235556[-]	10	3348	490	20	0	0
CG15278	CG15278	2L:14871041..14871997[-]	4_group1:2824075..2824933[+]	4	957	92	4	0	0
CG15277	CG15277	2L:14904450..14905696[-]	4_group1:2776365..2777319[+]	2	1247	77	3	0	0
CG33515	CG33515	2L:14907686..14944754[-]	4_group1:2723385..2777185[+]	19	37069	5581	254	0	0
CG4482	mol	2L:14971682..14989969[-]	4_group1:2661862..2686871[+]	7	18288	953	39	0	0
CG31834	l(2)35Bb	2L:14990779..14996104[+]	4_group1:2655368..2661828[-]	4	5326	338	13	0	0
CG4140	CG4140	2L:15002512..15003333[-]	4_group1:2646505..2647194[+]	2	822	62	2	0	0
CG4185	NC2beta	2L:15003748..15004467[+]	4_group1:2645757..2646438[-]	1	720	108	4	0	0
CG4103	CG4103	2L:15004611..15005526[-]	4_group1:2644723..2645441[+]	2	916	62	2	0	0
CG15274	GABA-B-R1	2L:15013083..15028120[+]	4_group1:2610730..2631522[-]	15	15038	2274	105	0	0
CG4182	yellow-c	2L:15031400..15033771[+]	4_group1:2604241..2606629[-]	3	2372	309	11	0	0
CG4180	l(2)35Bg	2L:15032222..15034786[-]	4_group1:2603196..2605620[+]	4	2565	323	12	0	0
CG3497	Su(H)	2L:15035425..15039264[+]	4_group1:2598516..2602386[-]	4	3840	996	43	0	0
CG7595	ck	2L:15040890..15053777[-]	4_group1:2575014..2590188[+]	13	12888	2101	88	0	0
CG3710	TfIIS	2L:15054848..15056682[-]	4_group1:2572969..2574299[+]	2	1835	355	13	0	0
CG4170	vig	2L:15060127..15066245[-]	4_group1:2563549..2569752[+]	7	6119	336	15	0	0
CG4168	CG4168	2L:15158036..15174249[-]	4_group1:2424466..2445451[+]	7	16214	2634	117	0	0
CG3994	CG3994	2L:15224658..15243761[-]	4_group1:2305507..2331784[+]	10	19104	3470	159	0	0
CG33911	CG33911	2L:15228141..15235014[+]	4_group1:2317496..2326319[-]	8	6874	1315	60	0	0
CG15267	CG15267	2L:15244814..15249549[+]	4_group1:2301224..2305476[-]	6	4736	612	26	0	0
CG11861	gft	2L:15261956..15267940[-]	4_group4:2529023..2534914[+]	13	5985	400	16	0	0
CG15261	CG15261	2L:15270155..15270957[-]	4_group4:2525322..2526119[+]	3	803	61	3	0	0
CG31830	CG31830	2L:15283275..15283996[+]	4_group4:2512362..2512616[-]	1	722	91	4	0	0
CG3758	esg	2L:15329793..15332079[+]	4_group4:2467555..2468376[-]	1	2287	169	7	0	0
CG31828	CG31828	2L:15364112..15370461[-]	4_group4:2426670..2432441[+]	5	6350	1028	44	0	0
CG18482	CG18482	2L:15382264..15402156[-]	4_group4:2396092..2416503[+]	14	19893	3995	176	0	0
CG4158	wor	2L:15419222..15421514[-]	4_group4:2380533..2382472[+]	2	2293	245	11	0	0
CG3956	sna	2L:15472522..15474198[-]	4_group4:2340172..2340913[+]	1	1677	232	8	0	0
CG15257	Tim17b2	2L:15480697..15490133[+]	4_group4:2322236..2332234[-]	6	9437	1196	51	0	0
CG15256	CG15256	2L:15546401..15559179[+]	4_group4:2241777..2256642[-]	6	12779	1537	61	0	0
CG4192	kek3	2L:15574882..15578955[+]	4_group4:2219553..2224310[-]	2	4074	493	19	0	0
CG18480	CG18480	2L:15626013..15628554[+]	4_group4:2163913..2166747[-]	4	2542	185	7	0	0
CG4587	CG4587	2L:15643764..15648749[-]	4_group4:4450382..4456081[-]	13	4986	1316	58	0	0
CG3938	CycE	2L:15723691..15744084[-]	4_group4:4504006..4529087[-]	11	20394	2748	111	0	0
CG13240	l(2)35Di	2L:15745538..15746983[-]	4_group4:4528982..4530215[-]	4	1446	138	6	0	0
CG4152	l(2)35Df	2L:15748182..15751834[+]	4_group4:4530626..4534117[+]	2	3653	674	28	0	0
CG3903	Gli	2L:15751930..15758684[-]	4_group4:4534438..4544667[-]	11	6755	708	26	0	0
CG3793	CG3793	2L:15760159..15762057[+]	4_group4:4545729..4547879[+]	4	1899	337	15	0	0
CG7644	beat-Ib	2L:15901062..15958361[-]	4_group4:4719801..4794832[-]	7	57300	6131	264	0	0
CG13244	CG13244	2L:15912817..15913536[+]	4_group4:4740694..4741080[+]	2	720	46	2	0	0
CG4793	CG4793	2L:15919324..15924978[+]	4_group4:4744768..4751305[+]	8	5655	353	15	0	0
CG31736	CG31736	2L:15964347..15965047[+]	4_group4:4797321..4797524[+]	1	701	108	4	0	0
CG4838	beat-Ic	2L:15996466..16036976[+]	4_group4:4847167..4901553[+]	8	40511	5828	258	0	1
CG4824	BicC	2L:16037961..16044555[+]	4_group4:4904327..4912948[+]	13	6595	781	33	0	0
CG4846	beat-Ia	2L:16045924..16077617[+]	4_group4:4913424..5003169[+]	8	31694	3758	157	1	0
CG4894	Ca-alpha1D	2L:16166586..16186015[+]	4_group4:5118009..5142576[+]	33	19430	2708	119	0	0
CG12455	CG12455	2L:16230096..16241388[+]	4_group4:5207389..5220097[+]	17	11293	801	31	0	0
CG4993	PRL-1	2L:16241755..16253532[-]	4_group1:3592575..3607384[+]	7	11778	810	37	0	0
CG7664	crp	2L:16259990..16283657[-]	4_group2:632748..657728[+]	3	23668	1540	59	0	0
CG4163	Cyp303a1	2L:16290280..16291791[+]	4_group2:626768..627508[-]	1	1512	123	5	0	0
CG5855	cni	2L:16305523..16306665[-]	4_group2:611200..612418[+]	6	1143	93	3	0	0
CG4274	fzy	2L:16306858..16309026[+]	4_group2:608921..610929[-]	3	2169	185	6	0	0
CG5848	cact	2L:16308958..16322030[-]	4_group2:595221..609576[+]	10	13073	910	33	0	0
CG5813	chif	2L:16338357..16348529[-]	4_group3:7986316..7997468[-]	4	10173	525	19	0	0
CG5809	CaBP1	2L:16350868..16352690[-]	4_group3:8000345..8001343[-]	2	1823	154	6	0	0
CG5888	CG5888	2L:16396098..16444394[-]	4_group3:8060708..8118340[-]	4	48297	7110	308	0	0
CG4475	Idgf2	2L:16443267..16446429[+]	4_group3:8112580..8116227[+]	3	3163	185	7	0	0
CG4559	Idgf3	2L:16446836..16449105[+]	4_group3:8116304..8118500[+]	6	2270	200	8	0	0
CG4952	dac	2L:16462439..16481913[-]	4_group3:8131327..8152643[-]	15	19475	3709	157	0	0
CG4599	Tpr2	2L:16487471..16503281[+]	4_group3:8160145..8180170[+]	5	15811	892	35	0	0
CG5953	CG5953	2L:16505049..16528806[-]	4_group3:8183569..8201176[-]	4	23758	1518	63	0	0
CG31738	CG31738	2L:16617973..16657955[+]	4_group3:8300631..8348699[+]	5	39983	4208	169	0	0
CG5996	trpgamma	2L:16660696..16672595[-]	4_group3:8350227..8364228[-]	18	11900	1001	38	0	0
CG17161	grp	2L:16675975..16695859[+]	4_group3:8364616..8390355[+]	11	19885	1168	47	0	0
CG13263	Cyt-c-d	2L:16711787..16715571[+]	4_group3:3054242..3058248[-]	2	3785	231	9	0	0
CG17903	Cyt-c-p	2L:16715803..16718588[+]	4_group3:3050503..3053095[-]	2	2786	381	19	0	0
CG17332	VhaSFD	2L:16719067..16723754[-]	4_group3:3044399..3049841[+]	9	4688	703	31	0	0
CG17996	CG17996	2L:16726384..16726889[-]	4_group3:3042839..3043307[+]	2	506	62	2	0	0
CG17904	CG17904	2L:16728490..16729969[+]	4_group3:3040566..3041623[-]	1	1480	170	6	0	0
CG17905	CG17905	2L:16734781..16738543[+]	4_group3:3031329..3034816[-]	4	3763	553	23	0	0
CG13277	CG13277	2L:16738255..16739018[-]	4_group3:3031040..3031484[+]	2	764	92	4	0	0
CG17912	CG17912	2L:16739333..16741494[+]	4_group3:3029033..3030461[-]	4	2162	184	8	0	0
CG17914	yellow-b	2L:16750265..16754212[+]	4_group3:3014914..3018910[-]	3	3948	215	9	0	0
CG13278	CG13278	2L:16754279..16756067[-]	4_group3:3012847..3014871[+]	8	1789	154	6	0	0
CG17927	Mhc	2L:16764508..16784695[+]	4_group3:2980160..3004429[-]	28	20188	7599	400	0	0
CG13279	Cyt-b5-r	2L:16784786..16786647[-]	4_group3:2979598..2981322[+]	3	1862	262	10	0	0
CG17932	Ugt36Bc	2L:16794958..16797514[+]	4_group3:2967869..2970328[-]	4	2557	186	6	0	0
CG13280	CG13280	2L:16797950..16817022[-]	4_group3:2946498..2968582[+]	5	19073	1817	86	0	0
CG33312	CG33312	2L:16802910..16803684[+]	4_group3:2960815..2961039[-]	1	775	77	3	0	0
CG13272	CG13272	2L:16807594..16811722[+]	4_group3:2950074..2955047[-]	2	4129	444	20	0	0
CG13281	Cas	2L:16817079..16821135[-]	4_group3:2939242..2943138[+]	7	4057	232	8	0	0
CG31781	CG31781	2L:16865416..16874230[+]	4_group3:2882956..2893865[-]	2	8815	1351	55	0	0
CG15133	CG15133	2L:16884932..16894001[+]	4_group3:11597611..11608419[-]	9	9070	553	22	0	0
CG15134	CG15134	2L:16898458..16904073[+]	4_group3:11590137..11596789[-]	10	5616	552	23	0	0
CG4841	CG4841	2L:16906607..16912981[+]	4_group3:11583859..11590782[-]	5	6375	769	31	0	0
CG33179	beat-IIIb	2L:16980584..16988971[+]	4_group3:11499833..11508496[-]	5	8388	1024	47	0	0
CG31784	CG31784	2L:17098361..17121804[-]	4_group3:11332699..11360538[+]	11	23444	2705	126	0	1
CG12621	beat-IIIa	2L:17154491..17166044[+]	4_group4:49366..65104[+]	3	11554	1734	74	0	1
CG15138	beat-IIIc	2L:17185739..17256661[-]	4_group4:78488..161392[-]	8	70923	7186	295	0	3
CG31745	CG31745	2L:17241479..17242412[+]	4_group4:151943..152853[+]	3	934	199	9	0	0
CG5020	CLIP-190	2L:17380669..17405628[+]	4_group3:3454192..3490466[+]	23	24960	1355	52	0	0
CG6840	Rpb11	2L:17405625..17406297[-]	4_group3:3488334..3489400[-]	4	673	93	3	0	0
CG15141	CG15141	2L:17406586..17409434[+]	4_group3:3489574..3492135[+]	2	2849	153	6	0	0
CG31803	CG31803	2L:17407578..17408562[-]	4_group3:3490514..3491587[-]	2	985	77	3	0	0
CG6794	Dif	2L:17408873..17424124[-]	4_group3:3490507..3508239[-]	8	15252	924	35	0	0
CG6667	dl	2L:17432762..17446289[-]	4_group3:3523835..3541091[-]	12	13528	1293	51	0	0
CG6605	BicD	2L:17456763..17469184[-]	4_group3:10956198..10974293[-]	8	12422	1262	49	0	0
CG6582	Aac11	2L:17471420..17473815[-]	4_group3:10915489..10917837[-]	7	2396	138	6	0	0
CG5110	CG5110	2L:17477175..17477784[+]	4_group3:10907683..10908321[-]	2	610	46	2	0	0
CG5131	CG5131	2L:17480447..17481553[+]	4_group3:10903879..10904824[-]	2	1107	108	4	0	0
CG6433	qua	2L:17482735..17493132[-]	4_group3:10890011..10903532[+]	8	10398	648	24	0	0
CG5526	Dhc36C	2L:17497396..17521446[+]	4_group3:10859836..10888256[-]	24	24051	2621	111	0	0
CG7100	CadN	2L:17645795..17735450[-]	4_group3:10615585..10720975[+]	25	89656	10162	420	1	0
CG15151	PFE	2L:18008336..18066178[+]	4_group3:10263985..10319245[-]	15	57843	5649	232	1	0
CG5711	Arr1	2L:18074195..18076352[+]	4_group3:10260100..10262209[-]	4	2158	566	25	0	0
CG5758	CG5758	2L:18115956..18125793[+]	4_group3:10204257..10215956[-]	11	9838	1469	65	0	0
CG7210	kel	2L:18125259..18134139[-]	4_group3:10196983..10205517[+]	6	8881	829	34	0	0
CG15154	Socs36E	2L:18134597..18148339[-]	4_group3:10181945..10196593[+]	6	13743	965	40	0	0
CG7200	CG7200	2L:18153039..18154605[-]	4_group3:4671625..4672584[+]	2	1567	213	9	0	0
CG31746	CG31746	2L:18157358..18188996[-]	4_group3:4632816..4671763[+]	5	31639	5092	215	0	0
CG7180	CG7180	2L:18176921..18180559[-]	4_group3:4643433..4646470[+]	2	3639	854	39	0	0
CG15157	CG15157	2L:18199575..18201613[-]	4_group3:4620811..4622510[+]	2	2039	186	6	0	0
CG31786	CG31786	2L:18205668..18211782[-]	4_group3:4608088..4616673[+]	4	6115	1148	51	0	0
CG5803	Fas3	2L:18316030..18388519[+]	4_group3:4382382..4487113[-]	8	72490	5768	230	0	0
CG10305	RpS26	2L:18438427..18439166[-]	4_group3:4322585..4323180[+]	4	740	244	12	0	0
CG10283	CG10283	2L:18468879..18480440[-]	4_group3:3622451..3635701[-]	12	11562	1308	51	0	0
CG10275	CG10275	2L:18483675..18492355[-]	4_group3:3639588..3649659[-]	11	8681	827	35	0	0
CG10178	CG10178	2L:18507552..18509266[+]	4_group3:3667894..3669758[+]	3	1715	139	5	0	0
CG10211	CG10211	2L:18513422..18527711[+]	4_group3:3674242..3692551[+]	9	14290	1674	69	0	0
CG10231	Pde11	2L:18528657..18559101[-]	4_group3:3703171..3741153[-]	18	30445	2389	104	0	0
CG15159	CG15159	2L:18539175..18540044[-]	4_group3:3715544..3716169[-]	2	870	107	5	0	0
CG10333	CG10333	2L:18602762..18605487[+]	4_group3:3806009..3807926[+]	2	2726	200	8	0	0
CG15162	MESR3	2L:18613186..18657716[+]	4_group3:2319528..2369222[-]	4	44531	4701	190	0	0
CG31790	CG31790	2L:18662821..18665968[-]	4_group3:2311475..2314786[+]	5	3148	248	8	0	0
CG10383	CG10383	2L:18686831..18691351[-]	4_group3:7957506..7962384[-]	4	4521	278	10	0	0
CG10338	CG10338	2L:18691662..18694500[+]	4_group3:7962355..7964555[+]	4	2839	215	8	0	0
CG10343	CG10343	2L:18699396..18700386[+]	4_group3:7969040..7969984[+]	3	991	77	3	0	0
CG10373	CG10373	2L:18700499..18701628[-]	4_group3:7971023..7971708[-]	1	1130	61	3	0	0
CG10372	Faf	2L:18702190..18704617[-]	4_group3:10171313..10173410[-]	3	2428	154	6	0	0
CG10369	Irk3	2L:18707266..18709464[-]	4_group3:10176767..10179005[-]	5	2199	185	7	0	0
CG10348	CG10348	2L:18710759..18712351[-]	4_group3:4682227..4682889[-]	1	1593	106	6	0	0
CG31753	ham	2L:18759423..18778233[-]	4_group3:4731100..4753948[-]	8	18811	2730	113	0	0
CG17325	CG17325	2L:18808942..18809870[+]	4_group3:4786657..4787225[+]	2	929	107	5	0	0
CG17323	CG17323	2L:18819508..18822483[+]	4_group3:4796534..4799302[+]	5	2976	231	9	0	0
CG17320	ScpX	2L:18827145..18829562[+]	4_group3:4819617..4822177[+]	5	2418	369	15	0	0
CG17321	CG17321	2L:18841113..18851047[+]	4_group3:2190665..2204172[+]	6	9935	1847	87	0	0
CG10602	CG10602	2L:18851053..18855141[-]	4_group3:2203734..2208157[-]	9	4089	385	14	0	0
CG10603	mRpL13	2L:18853952..18855119[-]	4_group3:2206754..2208069[-]	2	1168	93	3	0	0
CG10619	tup	2L:18855429..18877185[-]	4_group3:2207378..2234827[-]	10	21757	4638	204	0	0
CG18397	CG18397	2L:18912454..18939877[-]	4_group3:2266651..2303177[-]	11	27424	3829	168	0	1
CG10428	CG10428	2L:18944826..18946907[+]	4_group3:7940734..7942946[-]	4	2082	123	5	0	0
CG10621	CG10621	2L:18948135..18950350[-]	4_group3:7937292..7939634[+]	4	2216	200	8	0	0
CG10637	Nak	2L:18953848..18964650[-]	4_group3:7922373..7933944[+]	10	10803	768	30	0	0
CG10446	Side	2L:19023641..19026716[+]	4_group3:657953..660331[-]	3	3076	276	11	0	0
CG17492	CG17492	2L:19030373..19037470[+]	4_group3:646880..654015[-]	7	7098	369	14	0	0
CG10484	Dox-A2	2L:19047759..19049610[+]	4_group1:752419..754212[-]	2	1852	185	7	0	0
CG10492	CG10492	2L:19050010..19054752[+]	4_group1:749021..751735[-]	3	4743	322	12	0	0
CG10501	amd	2L:19106088..19110039[+]	4_group4:6382586..6387880[-]	4	3952	247	9	0	0
CG10691	l(2)37Cc	2L:19117969..19119792[-]	4_groupMISC:477681..479175[-]	4	1824	108	4	0	0
CG10689	CG10689	2L:19119920..19122902[-]	4_groupMISC:479874..483248[-]	4	2983	414	18	0	0
CG10687	Aats-asn	2L:19125793..19127881[-]	4_groupMISC:485437..487654[-]	2	2089	169	7	0	0
CG10719	brat	2L:19129735..19168501[+]	4_group4:6360497..6402287[-]	6	38767	2177	90	0	0
CG17566	gammaTub37C	2L:19179886..19181638[-]	4_group4:6344823..6346723[+]	4	1753	108	4	0	0
CG10739	pigeon	2L:19181970..19185867[+]	4_group4:6340625..6345071[-]	8	3898	216	8	0	0
CG17348	drl	2L:19186275..19204544[+]	4_group4:6316972..6336975[-]	4	18270	2381	98	0	0
CG17564	CG17564	2L:19294264..19295780[-]	4_group4:6221587..6223065[+]	4	1517	108	4	0	0
CG13086	CG13086	2L:19360323..19361277[+]	4_group4:6152639..6153608[-]	2	955	77	3	0	0
CG17349	CG17349	2L:19366407..19368641[+]	4_group4:6142026..6143541[-]	4	2235	169	6	0	0
CG17350	CG17350	2L:19376859..19379201[+]	4_group4:6127348..6129390[-]	4	2343	337	15	0	0
CG17549	CG17549	2L:19382979..19385999[-]	4_group4:6116715..6119966[+]	8	3021	200	8	0	0
CG31794	Pax	2L:19396704..19422353[-]	4_group4:6077577..6107482[+]	13	25650	1840	77	0	0
CG9987	CG9987	2L:19426586..19428373[+]	4_group4:6077280..6079154[-]	2	1788	474	20	0	0
CG10237	CG10237	2L:19431773..19437207[-]	4_group4:6066727..6072698[+]	9	5435	309	10	0	0
CG10234	Hs2st	2L:19438759..19440690[-]	4_group4:6063376..6065072[+]	5	1932	229	9	0	0
CG10223	Top2	2L:19443291..19449436[-]	4_group4:6050420..6055985[+]	5	6146	568	23	0	0
CG10034	tj	2L:19460691..19462220[+]	4_group4:6032968..6033571[-]	1	1530	108	4	0	0
CG10084	CG10084	2L:19489187..19493916[+]	4_group4:6000575..6005206[-]	7	4730	354	14	0	0
CG10188	CG10188	2L:19498266..19504689[-]	4_group4:5986094..5990766[+]	4	6424	448	16	0	0
CG10186	CG10186	2L:19504878..19513116[-]	4_group1:1693319..1701759[+]	18	8239	1011	43	0	0
CG10132	CG10132	2L:19514716..19521383[+]	4_group1:1686826..1693932[-]	10	6668	1301	58	0	0
CG10166	CG10166	2L:19521403..19522253[-]	4_group1:1686245..1687246[+]	3	851	154	6	0	0
CG10137	CG10137	2L:19522615..19528921[+]	4_group1:1679517..1686377[-]	8	6307	339	13	0	0
CG13077	CG13077	2L:19561791..19563288[+]	4_group5:1051007..1052501[-]	3	1498	77	3	0	0
CG10334	spi	2L:19563828..19573253[-]	4_group5:1039834..1050459[+]	7	9426	1060	44	0	0
CG10263	CG10263	2L:19576537..19578426[-]	4_group1:988791..990596[+]	5	1890	154	6	0	0
CG10366	CG10366	2L:19580188..19582369[+]	4_group5:1557846..1559531[+]	3	2182	200	8	0	0
CG10443	Lar	2L:19607339..19727491[+]	4_group5:1596045..1722634[+]	17	120153	14939	656	1	1
CG31695	scw	2L:19695553..19696964[-]	4_group5:1686304..1686884[-]	1	1412	106	5	0	0
CG10631	CG10631	2L:19738743..19752796[-]	4_group5:68498..85121[-]	8	14054	742	26	0	0
CG31692	fbp	2L:19757508..19760063[-]	4_group5:90476..93270[-]	4	2556	263	9	0	0
CG10466	CG10466	2L:19788119..19788775[+]	4_group5:130660..131181[+]	2	657	62	2	0	0
CG13964	CG13964	2L:19941294..19942700[+]	4_group4:3797477..3798042[-]	1	1407	123	5	0	0
CG10664	CG10664	2L:19954641..19955994[+]	4_group4:3776446..3777807[-]	4	1354	185	7	0	0
CG13966	CG13966	2L:19965966..19967745[-]	4_group4:3760090..3762282[+]	3	1780	214	9	0	0
CG10895	lok	2L:20057406..20060310[+]	4_group4:3602195..3604307[-]	9	2905	200	8	0	0
CG10746	fok	2L:20078217..20080996[-]	4_group4:3574332..3576956[+]	2	2780	169	7	0	0
CG10721	CG10721	2L:20087622..20089040[+]	4_group4:3564204..3564588[+]	1	1419	91	5	0	0
CG10756	Taf13	2L:20089014..20089775[-]	4_group4:3565238..3565974[-]	3	762	61	3	0	0
CG10757	mRpS18B	2L:20092360..20093994[-]	4_group4:3562046..3563774[+]	4	1635	93	3	0	0
CG10723	Kua	2L:20096876..20098445[+]	4_group4:3558248..3559688[-]	5	1570	124	4	0	0
CG17571	CG17571	2L:20243745..20244628[-]	U:104313..104667[+]	1	884	46	2	0	0
CG17570	CG17570	2L:20251488..20251892[-]	U:93357..93719[-]	1	405	46	2	0	0
CG10076	spir	2L:20298812..20335988[+]	4_group4:2553121..2597558[+]	21	37177	4152	165	0	0
CG10922	La	2L:20335984..20337921[-]	4_group4:2595920..2597630[-]	6	1938	139	5	0	0
CG10043	rtGEF	2L:20338029..20352854[+]	4_group4:2595815..2613598[+]	9	14826	1256	55	0	0
CG16798	CG16798	2L:20364576..20369948[-]	4_group4:2621956..2627139[-]	6	5373	539	21	0	0
CG10947	CG10947	2L:20373649..20386987[-]	4_group4:2634060..2649065[-]	3	13339	1121	46	0	0
CG10954	Arc-p34	2L:20404654..20410627[+]	4_group4:2665027..2671412[+]	8	5974	724	27	0	0
CG15130	CG15130	2L:20410778..20412192[-]	4_group4:2671412..2672460[-]	2	1415	184	8	0	0
CG31688	CG31688	2L:20416620..20431538[+]	4_group4:2675197..2689921[+]	6	14919	1876	88	0	0
CG31683	CG31683	2L:20435327..20437566[-]	4_group4:2693270..2695749[-]	4	2240	246	10	0	0
CG31687	CG31687	2L:20437862..20440131[+]	4_group4:2688282..2697400[+]	2	2270	350	17	0	0
CG18858	CG18858	2L:20444650..20446675[-]	4_group4:2693669..2695723[-]	4	2026	155	5	0	0
CG2508	CG2508	2L:20446988..20449322[+]	4_group4:2696545..2698203[+]	3	2335	153	7	0	0
CG15477	CG15477	2L:20532234..20532752[+]	4_group3:7722506..7722668[-]	1	519	46	2	0	0
CG31677	CG31677	2L:20591182..20591789[-]	4_group3:7660546..7660690[+]	1	608	62	2	0	0
CG2478	CG2478	2L:20638348..20643769[-]	4_group3:7596237..7601574[+]	10	5422	525	19	0	0
CG31678	CG31678	2L:20646723..20663534[-]	4_group3:7567560..7593857[+]	10	16812	1092	44	0	0
CG1864	Hr38	2L:20671053..20702182[-]	4_group3:7520265..7557198[+]	7	31130	4162	169	0	1
CG9317	CG9317	2L:20714736..20717902[-]	4_group3:7501959..7505462[+]	8	3167	292	12	0	0
CG9318	CG9318	2L:20718238..20721903[-]	4_group3:7498063..7501976[+]	5	3666	308	11	0	0
CG2637	Fs(2)Ket	2L:20722508..20727372[+]	4_group3:7493609..7498442[-]	7	4865	245	11	0	0
CG9320	CG9320	2L:20739993..20742250[+]	4_group3:7484557..7486831[-]	4	2258	278	10	0	0
CG1768	dia	2L:20745740..20755116[+]	4_group3:7468990..7479872[-]	6	9377	705	31	0	0
CG1759	cad	2L:20758328..20770735[+]	4_group3:7447560..7464530[-]	4	12408	1472	61	0	0
CG9324	CG9324	2L:20775242..20776693[+]	4_group3:7440601..7441825[-]	3	1452	93	3	0	0
CG9326	CG9326	2L:20776252..20784633[-]	4_group3:7430580..7441172[+]	13	8382	524	20	0	0
CG9328	CG9328	2L:20785324..20801643[+]	4_group3:7408572..7427306[-]	4	16320	1169	45	0	0
CG31676	CG31676	2L:20828393..20836775[+]	4_group3:7379497..7389903[-]	3	8383	906	38	0	0
CG9335	CG9335	2L:20840174..20844706[+]	4_group3:7369602..7375267[-]	3	4533	293	11	0	0
CG9336	CG9336	2L:20846762..20848610[+]	4_group3:7361277..7363324[-]	3	1849	199	8	0	0
CG9337	CG9337	2L:20850140..20851454[-]	3:14802903..14804164[+]	4	1315	77	3	0	0
CG31675	CG31675	2L:20855350..20857243[+]	4_group3:7352253..7354446[-]	3	1894	123	5	0	0
CG9339	CG9339	2L:20858922..20906521[-]	4_group3:7289542..7352342[+]	17	47600	2881	123	0	0
CG9266	CG9266	2L:20953112..20956536[-]	4_group1:5191528..5194810[+]	2	3425	308	12	0	0
CG9265	CG9265	2L:21045295..21057484[-]	4_group1:5050981..5071648[+]	8	12190	1507	60	0	0
CG9264	CG9264	2L:21058602..21068646[+]	4_group1:5037403..5050501[-]	12	10045	647	25	0	0
CG33508	ppk13	2L:21074493..21076323[-]	4_group1:5029720..5031765[+]	7	1831	155	5	0	0
CG9256	Nhe2	2L:21092192..21120119[+]	4_group1:4970067..5011956[-]	21	27928	1643	68	0	0
CG1099	Dap160	2L:21124722..21129945[-]	4_group1:4961961..4967362[+]	11	5224	385	15	0	0
CG9253	CG9253	2L:21130825..21132744[+]	4_group1:4957843..4959836[-]	3	1920	154	6	0	0
CG9246	CG9246	2L:21151204..21153694[+]	4_group1:4937840..4939810[-]	2	2491	139	5	0	0
CG9244	Acon	2L:21155949..21160617[+]	4_group1:4930248..4935452[-]	4	4669	905	38	0	0
CG9242	bur	2L:21161976..21167290[-]	4_group1:4922569..4928307[+]	10	5315	477	19	0	0
CG31624	CG31624	2L:21186900..21187856[-]	4_group1:4897886..4898754[+]	2	957	62	2	0	0
CG8667	dimm	2L:21326704..21327940[+]	4_group4:3480044..3480983[+]	2	1237	62	2	0	0
CG33910	His2B:CG33910	2L:21405852..21406436[-]	2:17042498..17042969[+]	1	585	259	11	0	0
CG17949	His2B:CG17949	2L:21410718..21411338[-]	2:17042495..17042972[+]	1	621	229	10	0	0
CG33908	His2B:CG33908	2L:21415845..21416259[-]	2:17042513..17042954[+]	1	415	200	8	0	0
CG33906	His2B:CG33906	2L:21420892..21421446[-]	2:17042501..17042966[+]	1	555	215	9	0	0
CG33904	His2B:CG33904	2L:21425940..21426494[-]	2:17042501..17042966[+]	1	555	215	9	0	0
CG33902	His2B:CG33902	2L:21439981..21440535[-]	2:17042501..17042966[+]	1	555	215	9	0	0
CG33900	His2B:CG33900	2L:21445042..21445596[-]	2:17042501..17042966[+]	1	555	215	9	0	0
CG33898	His2B:CG33898	2L:21450102..21450656[-]	2:17042501..17042966[+]	1	555	215	9	0	0
CG33896	His2B:CG33896	2L:21455145..21455699[-]	2:17042501..17042966[+]	1	555	215	9	0	0
CG33894	His2B:CG33894	2L:21460188..21460742[-]	2:17042501..17042966[+]	1	555	215	9	0	0
CG33892	His2B:CG33892	2L:21465231..21465785[-]	2:17042501..17042966[+]	1	555	215	9	0	0
CG33890	His2B:CG33890	2L:21470274..21470828[-]	2:17042501..17042966[+]	1	555	215	9	0	0
CG33888	His2B:CG33888	2L:21475425..21475979[-]	2:17042501..17042966[+]	1	555	215	9	0	0
CG33886	His2B:CG33886	2L:21480470..21481024[-]	2:17042501..17042966[+]	1	555	215	9	0	0
CG33884	His2B:CG33884	2L:21485515..21486069[-]	2:17042501..17042966[+]	1	555	215	9	0	0
CG33882	His2B:CG33882	2L:21490568..21491122[-]	2:17042501..17042966[+]	1	555	215	9	0	0
CG33880	His2B:CG33880	2L:21495613..21496167[-]	2:17042501..17042966[+]	1	555	215	9	0	0
CG33878	His2B:CG33878	2L:21500657..21501211[-]	2:17042501..17042966[+]	1	555	215	9	0	0
CG33876	His2B:CG33876	2L:21505702..21506256[-]	2:17042501..17042966[+]	1	555	215	9	0	0
CG33874	His2B:CG33874	2L:21510545..21511099[-]	2:17042501..17042966[+]	1	555	215	9	0	0
CG33872	His2B:CG33872	2L:21515388..21515942[-]	2:17042501..17042966[+]	1	555	215	9	0	0
CG33870	His2B:CG33870	2L:21520231..21520785[-]	2:17042501..17042966[+]	1	555	215	9	0	0
CG33868	His2B:CG33868	2L:21525275..21525829[-]	2:17042501..17042966[+]	1	555	215	9	0	0
CG2207	Df31	2L:21614183..21617521[-]	4_group1:4061738..4064759[-]	7	3339	185	7	0	0
CG2238	Ef2b	2L:21665690..21669743[-]	4_group5:267097..271381[+]	7	4054	782	34	0	0
CG1416	CG1416	2L:21745595..21748508[+]	4_group1:1125575..1127342[+]	7	2914	153	6	0	0
CG31612	CG31612	2L:21749882..21783038[-]	4_group1:1130259..1166725[-]	4	33157	3126	133	0	2
CG12630	tiptop	2L:22006938..22011906[+]	4_group1:1425569..1431032[+]	3	4969	292	10	0	0
CG31700	CG31700	2L:22054110..22056945[+]	U:6061435..6064651[+]	2	2836	214	10	0	0
CG1832	CG1832	2L:22153557..22156754[-]	4_group5:58331..61394[+]	9	3198	293	11	0	0
CG12775	RpL21	2L:22234704..22235426[-]	4_group4:6496722..6497550[-]	2	723	77	3	0	0
CG32838	CG32838	2R:961826..962401[+]	U:7901941..7902596[+]	1	576	92	4	0	0
CG8426	l(2)NC136	2R:1164306..1170608[-]	4_group4:6442654..6448014[+]	10	6303	598	25	0	0
CG8376	ap	2R:1213580..1234218[-]	3:15079723..15097066[+]	9	20639	1317	59	0	0
CG12754	Or42b	2R:1304583..1305900[-]	3:11798017..11799441[+]	3	1318	123	5	0	0
CG7796	CG7796	2R:1354349..1360729[+]	3:11758249..11765852[-]	3	6381	427	21	0	0
CG14469	dpr12	2R:1364466..1365950[+]	3:11755786..11756702[-]	3	1485	275	12	0	0
CG30436	CG30436	2R:1374661..1375375[-]	3:11750383..11750567[+]	1	715	46	2	0	0
CG7873	Src42A	2R:1488668..1519922[+]	3:11640721..11678887[-]	12	31255	1629	67	0	0
CG14471	CG14471	2R:1505186..1508815[+]	3:11654937..11657812[-]	3	3630	260	12	0	0
CG7865	PNGase	2R:1521210..1527537[+]	3:11635345..11642268[-]	9	6328	355	13	0	0
CG12051	Act42A	2R:1521298..1523073[-]	3:11638823..11640519[+]	2	1776	246	9	0	0
CG11212	Ptr	2R:1689363..1703395[-]	3:17948787..17963761[-]	10	14033	967	39	0	0
CG17994	CG17994	2R:1714606..1716696[-]	3:17971527..17973244[-]	2	2091	170	6	0	0
CG15234	CG15234	2R:2118803..2124826[-]	3:18149382..18155677[-]	3	6024	414	17	0	0
CG9403	jing	2R:2122318..2131209[+]	3:18152424..18163026[+]	10	8892	599	25	0	0
CG3161	Vha16	2R:2138726..2144941[-]	3:18169023..18175832[-]	7	6216	768	32	0	0
CG3174	Fmo-2	2R:2154230..2156893[-]	3:18186554..18189121[-]	6	2664	200	8	0	0
CG3183	geminin	2R:2167267..2168263[-]	3:17224724..17225053[-]	1	997	77	3	0	0
CG3189	Dpit47	2R:2172463..2173931[-]	3:17229505..17230838[-]	2	1469	155	5	0	0
CG15845	Adf1	2R:2174082..2179900[+]	3:800479..803776[+]	6	5819	462	18	0	0
CG3194	CG3194	2R:2182845..2185158[-]	3:806732..809199[-]	3	2314	155	5	0	0
CG9422	CG9422	2R:2187640..2204407[+]	3:815158..834762[+]	6	16768	1690	69	0	0
CG30445	CG30445	2R:2188809..2192199[-]	3:816509..819662[-]	3	3391	491	19	0	0
CG30446	CG30446	2R:2196785..2201775[-]	3:824204..831007[-]	8	4991	642	29	0	0
CG3403	CG3403	2R:2206927..2208438[-]	3:835504..836608[-]	3	1512	184	8	0	0
CG3269	Rab2	2R:2208535..2211749[+]	3:836878..838928[+]	4	3215	355	13	0	0
CG9430	CG9430	2R:2230429..2231346[-]	3:863192..863790[-]	1	918	138	6	0	0
CG9432	l(2)01289	2R:2232912..2252457[-]	3:863774..887131[-]	29	19546	3880	177	0	0
CG3268	phtf	2R:2253680..2257957[+]	3:887001..891426[+]	8	4278	246	9	0	0
CG9436	CG9436	2R:2269414..2270699[-]	3:902296..903289[-]	1	1286	154	6	0	0
CG3427	Epac	2R:2273725..2300819[-]	3:905511..934745[-]	17	27095	1983	77	0	0
CG9438	Cyp6a2	2R:2291528..2293268[-]	3:923899..925134[-]	2	1741	92	4	0	0
CG15235	CG15235	2R:2303931..2304923[-]	3:935949..936943[-]	3	993	108	4	0	0
CG3283	SdhB	2R:2319424..2320986[+]	3:954495..956083[+]	3	1563	338	14	0	0
CG15237	CG15237	2R:2321030..2321505[-]	3:956207..956712[-]	3	476	76	4	0	0
CG3450	l(2)k03203	2R:2321888..2322250[-]	3:956986..957290[-]	3	363	61	3	0	0
CG15236	CG15236	2R:2340171..2350173[+]	3:976610..983907[+]	9	10003	1060	43	1	0
CG9446	coro	2R:2373814..2384582[-]	3:1006017..1018160[-]	9	10769	647	25	0	0
CG30158	CG30158	2R:2403576..2434426[+]	3:1044032..1077265[+]	8	30851	1850	68	0	0
CG33558	CG33558	2R:2438294..2483357[-]	3:1076816..1131067[-]	16	45064	3053	129	0	0
CG3572	vimar	2R:2487095..2497522[-]	3:1134345..1145197[-]	5	10428	1071	48	0	0
CG17002	CG17002	2R:2497541..2500737[+]	3:1146588..1149150[+]	5	3197	168	8	0	0
CG18816	Tsp42Eb	2R:2509978..2511664[+]	3:1155771..1156860[+]	4	1687	123	5	0	0
CG30160	CG30160	2R:2517031..2517835[+]	3:1155854..1156785[+]	3	805	92	4	0	0
CG12843	Tsp42Ei	2R:2546940..2548771[+]	3:1188831..1190245[+]	4	1832	108	4	0	0
CG2374	lbm	2R:2561609..2563778[+]	3:1201858..1204276[+]	5	2170	138	5	0	0
CG12839	Tsp42En	2R:2564587..2565856[+]	3:1204538..1205889[+]	5	1270	107	5	0	0
CG4471	Tsp42Ep	2R:2568210..2569348[-]	3:1207796..1209160[-]	4	1139	77	3	0	0
CG12836	CG12836	2R:2580060..2581630[+]	3:1226252..1227935[+]	4	1571	244	12	0	0
CG12833	esn	2R:2598127..2639683[+]	3:1240866..1291404[+]	8	41557	7408	320	0	0
CG12172	Spn43Aa	2R:2659511..2661065[+]	3:1310729..1312335[+]	4	1555	366	14	0	0
CG11084	pk	2R:2662515..2735193[+]	3:1308486..1371609[+]	9	72679	7510	310	3	0
CG1865	Spn43Ab	2R:2663478..2665496[-]	3:1315122..1317080[-]	5	2019	336	14	0	0
CG1859	Spn43Ad	2R:2665550..2667235[-]	3:1317161..1318991[-]	3	1686	92	4	0	0
CG1854	Or43a	2R:2744652..2746726[-]	3:1377308..1379223[-]	6	2075	168	8	0	0
CG11086	CG11086	2R:2760976..2761816[+]	3:1388120..1388725[+]	1	841	121	6	0	0
CG1845	CG1845	2R:2784345..2789888[-]	3:1406219..1411398[-]	4	5544	752	32	0	0
CG12165	Incenp	2R:2790280..2793374[+]	3:1413382..1424389[+]	6	3095	169	7	0	0
CG11101	pwn	2R:2807121..2812215[+]	3:1439140..1444506[+]	8	5095	707	28	0	0
CG12164	CG12164	2R:2823221..2825163[+]	3:1453173..1454707[+]	4	1943	353	14	0	0
CG17800	Dscam	2R:2831367..2893682[-]	3:1458887..1530363[-]	29	62316	6959	281	0	0
CG30500	CG30500	2R:2847504..2848281[+]	3:1479185..1479612[+]	1	778	107	4	0	0
CG30501	CG30501	2R:2858096..2858982[+]	3:1489705..1490127[+]	1	887	154	6	0	0
CG1708	cos	2R:2893977..2898925[-]	3:1527667..1531656[-]	4	4949	277	10	0	0
CG11107	CG11107	2R:2899027..2902837[+]	3:1533513..1537534[+]	7	3811	508	19	0	0
CG11166	CG11166	2R:2910037..2919634[-]	3:1544838..1558960[-]	16	9598	524	20	0	0
CG1701	CG1701	2R:2920706..2923894[-]	3:1588639..1592315[-]	2	3189	230	10	0	0
CG11121	so	2R:2930845..2946685[+]	3:1596643..1613728[+]	7	15841	2312	101	0	0
CG11143	Inos	2R:2966727..2970676[-]	3:6670752..6674834[+]	5	3950	324	12	0	0
CG11140	Aldh-III	2R:2978687..2988975[-]	3:12352756..12363657[+]	24	10289	644	26	0	0
CG1624	dpld	2R:2993683..3001676[-]	3:12340302..12348018[+]	8	7994	934	41	0	0
CG2146	didum	2R:3011968..3020438[+]	3:12322271..12331419[-]	18	8471	861	34	0	0
CG2144	CG2144	2R:3031093..3034359[+]	3:12307485..12311277[-]	7	3267	246	9	0	0
CG1600	CG1600	2R:3037931..3044795[-]	3:12295615..12302965[+]	5	6865	417	14	0	0
CG1598	CG1598	2R:3050043..3051509[-]	3:12289403..12290824[+]	4	1467	139	5	0	0
CG2105	Corin	2R:3066686..3073067[+]	3:12268356..12274764[-]	15	6382	647	25	0	0
CG30499	CG30499	2R:3076245..3077562[-]	3:12264324..12265274[+]	3	1318	77	3	0	0
CG1341	Rpt1	2R:3164249..3165761[-]	3:12187473..12189065[+]	1	1513	123	5	0	0
CG12042	CG12042	2R:3179054..3180842[-]	3:6457985..6458533[-]	1	1789	92	4	0	0
CG12107	CG12107	2R:3186266..3187175[+]	3:6532232..6532860[-]	3	910	62	2	0	0
CG1406	U2A	2R:3187174..3188165[-]	3:6531021..6531700[+]	1	992	155	5	0	0
CG1399	CG1399	2R:3188880..3198897[-]	3:6518270..6530164[+]	19	10018	1992	84	0	0
CG1946	CG1946	2R:3227692..3228515[+]	3:6493110..6495963[-]	3	824	77	3	0	0
CG18812	CG18812	2R:3230259..3247432[-]	3:2619072..2636131[+]	15	17174	1840	78	0	0
CG1555	cn	2R:3294610..3297019[-]	3:2566949..2569006[+]	3	2410	123	5	0	0
CG11217	CanB2	2R:3297825..3299953[+]	3:2557817..2559610[-]	4	2129	276	12	0	0
CG1891	sax	2R:3318291..3321883[+]	3:2537713..2540957[-]	8	3593	324	12	0	0
CG1882	CG1882	2R:3324319..3326558[+]	3:2532877..2534584[-]	5	2240	246	10	0	0
CG11205	phr	2R:3337305..3339133[+]	3:8677132..8678318[-]	5	1829	155	5	0	0
CG18495	Prosalpha6	2R:3339114..3340489[-]	3:8676008..8677262[+]	5	1376	185	7	0	0
CG30382	CG30382	2R:3342324..3343408[-]	3:8676200..8677232[+]	3	1085	215	9	0	0
CG18654	Dgk	2R:3348055..3363043[-]	3:13421010..13435986[+]	17	14989	1609	67	0	0
CG12820	CG12820	2R:3365208..3366554[-]	3:13418889..13419907[+]	3	1347	260	12	0	0
CG30377	CG30377	2R:3412766..3426823[+]	3:13369523..13385338[-]	3	14058	997	41	0	0
CG12159	CG12159	2R:3426842..3428276[-]	3:13368803..13370358[+]	4	1435	77	3	0	0
CG1877	lin19	2R:3428669..3432790[+]	3:13362450..13366402[-]	8	4122	338	14	0	0
CG2916	Sep5	2R:3471937..3473735[-]	3:5458959..5459750[-]	3	1799	108	4	0	0
CG2910	nito	2R:3474299..3481628[+]	3:5460384..5469407[+]	6	7330	663	25	0	0
CG14763	CG14763	2R:3478587..3479837[-]	3:5465338..5466669[-]	4	1251	154	6	0	0
CG8726	CG8726	2R:3479944..3483862[-]	3:5467436..5471470[-]	9	3919	386	14	0	0
CG8725	CSN4	2R:3483988..3485914[+]	3:5471072..5472979[+]	4	1927	154	6	0	0
CG11198	CG11198	2R:3485924..3499037[-]	3:5472390..5487000[-]	14	13114	1263	48	0	0
CG8722	Nup44A	2R:3500275..3503097[+]	3:5486467..5489585[+]	7	2823	247	9	0	0
CG11194	Hey	2R:3507249..3510386[-]	3:5495273..5497595[-]	3	3138	444	17	0	0
CG8721	Odc1	2R:3516616..3518486[+]	3:5503431..5505508[+]	6	1871	108	4	0	0
CG14762	CG14762	2R:3520924..3525567[-]	3:5505805..5510352[-]	9	4644	781	35	0	0
CG18455	Optix	2R:3543446..3554349[+]	3:5529775..5541076[+]	5	10904	2646	116	0	0
CG8715	lig	2R:3579794..3590638[+]	3:5561371..5573288[+]	19	10845	1439	65	0	0
CG12770	Vps28	2R:3591031..3591848[-]	3:5572719..5573492[-]	1	818	123	5	0	0
CG8713	CG8713	2R:3603511..3608758[+]	3:7795860..7802367[-]	7	5248	354	14	0	0
CG8711	cul-4	2R:3614071..3618122[-]	3:7786699..7791228[+]	12	4052	494	18	0	0
CG30372	CG30372	2R:3626576..3634665[-]	3:7776641..7785052[+]	12	8090	833	31	0	0
CG2163	Pabp2	2R:3643226..3646187[+]	3:7764016..7766722[-]	7	2962	154	6	0	0
CG2297	Obp44a	2R:3646178..3646904[-]	3:7762959..7763651[+]	2	727	138	6	0	0
CG8709	CG8709	2R:3649801..3657790[-]	3:7752313..7760759[+]	12	7990	615	25	0	0
CG11546	l(2)02045	2R:3658730..3668463[-]	3:7742141..7751161[+]	5	9734	629	26	0	0
CG8707	CG8707	2R:3673492..3675326[-]	3:7737470..7739241[+]	5	1835	215	9	0	0
CG14757	CG14757	2R:3684277..3685426[-]	3:2027551..2028429[-]	3	1150	108	4	0	0
CG33087	CG33087	2R:3718331..3737551[+]	3:2064866..2086396[+]	21	19221	1123	44	0	0
CG8704	dpn	2R:3740784..3744140[-]	3:2090368..2092938[-]	3	3357	444	19	0	0
CG8705	pnut	2R:3749082..3752143[+]	3:2097769..2099596[+]	2	3062	703	31	0	0
CG14760	CG14760	2R:3766069..3768549[+]	3:2111652..2113719[+]	3	2481	230	10	0	0
CG30375	CG30375	2R:3777695..3779095[-]	3:2119232..2120865[-]	4	1401	123	5	0	0
CG11635	CG11635	2R:3869939..3871280[+]	3:2212160..2212468[+]	1	1342	107	5	0	0
CG8701	CG8701	2R:3882886..3883964[+]	3:2221679..2221951[+]	1	1079	62	2	0	0
CG11641	CG11641	2R:3899183..3908111[+]	3:2237183..2246252[+]	10	8929	1321	54	0	0
CG2044	Lcp4	2R:3949470..3950216[+]	3:2286230..2286683[+]	2	747	62	2	0	0
CG2110	Cyp4ad1	2R:3951206..3954592[-]	3:2287311..2291180[-]	9	3387	324	12	0	0
CG2060	Cyp4e2	2R:3956525..3958984[+]	3:2292645..2297478[+]	6	2460	124	4	0	0
CG2062	Cyp4e1	2R:3959282..3961558[+]	3:2292896..2297261[+]	6	2277	139	5	0	0
CG8696	LvpH	2R:3961474..3963712[-]	3:2300561..2302822[-]	3	2239	263	9	0	0
CG8694	LvpD	2R:3965445..3967599[+]	3:2305246..2307162[+]	3	2155	155	5	0	0
CG8695	LvpL	2R:3967722..3969698[-]	3:2307067..2309273[-]	4	1977	278	10	0	0
CG8693	CG8693	2R:3970637..3972710[+]	3:2310357..2312206[+]	5	2074	247	8	0	0
CG30359	CG30359	2R:3974586..3976907[+]	3:2312794..2315308[+]	6	2322	185	7	0	0
CG30360	CG30360	2R:3976983..3978803[+]	3:2315168..2316819[+]	3	1821	93	3	0	0
CG8690	CG8690	2R:3983778..3985756[+]	3:2321951..2323953[+]	4	1979	200	8	0	0
CG30361	mXr	2R:3986241..4033905[-]	3:2321697..2371714[-]	19	47665	2582	104	0	0
CG14748	CG14748	2R:4085181..4090299[-]	3:427063..432490[-]	8	5119	386	14	0	0
CG14747	CG14747	2R:4092641..4094103[-]	3:434782..435613[-]	3	1463	243	11	0	0
CG8736	CG8736	2R:4105841..4106829[-]	3:444092..445007[-]	2	989	92	4	0	0
CG8643	rgr	2R:4112246..4124163[+]	3:5354938..5366475[-]	5	11918	738	29	0	0
CG8639	Cirl	2R:4127921..4137016[+]	3:1823710..1832834[-]	11	9096	1259	50	0	0
CG14750	l(2)44Db	2R:4137264..4137997[+]	3:1818724..1819291[-]	2	734	61	3	0	0
CG8635	CG8635	2R:4142007..4143775[-]	3:13628021..13629954[-]	3	1769	231	9	0	0
CG2411	ptc	2R:4161448..4177036[+]	3:13646231..13662396[+]	6	15589	2440	101	0	0
CG8732	l(2)44DEa	2R:4177668..4194604[+]	3:13662842..13681150[+]	17	16937	969	38	0	0
CG8579	Jon44E	2R:4203263..4204164[+]	3:13690011..13690863[+]	1	902	185	7	0	0
CG8738	CG8738	2R:4208239..4210396[+]	3:13693397..13695364[+]	2	2158	139	5	0	0
CG14746	PGRP-SC1a	2R:4221576..4222133[+]	3:13713447..13714098[+]	1	558	321	15	0	0
CG8577	PGRP-SC1b	2R:4225257..4225895[+]	3:13713438..13714106[+]	1	639	336	16	0	0
CG14745	PGRP-SC2	2R:4228780..4229334[+]	3:13717025..13717669[+]	1	555	213	10	0	0
CG8411	gcl	2R:4236073..4240817[+]	3:13728090..13732997[+]	4	4745	263	9	0	0
CG8739	cmp44E	2R:4241311..4246117[-]	3:13733561..13738924[-]	11	4807	601	22	0	0
CG8740	CG8740	2R:4247632..4271403[+]	3:13738753..13766501[+]	10	23772	3418	148	0	0
CG33141	sns	2R:4310330..4367450[+]	3:13796102..13864535[+]	21	57121	6860	285	0	0
CG30352	CG30352	2R:4332653..4333334[-]	3:13823983..13824219[-]	1	682	92	4	0	0
CG10844	Rya-r44F	2R:4372204..4399910[+]	3:13864705..13894504[+]	29	27707	5451	248	0	0
CG8266	sec31	2R:4405437..4410597[+]	3:13897645..13903504[+]	12	5161	325	11	0	0
CG8258	CG8258	2R:4416655..4418814[-]	3:13572407..13574668[+]	3	2160	292	12	0	0
CG8251	Pgi	2R:4422715..4425939[-]	3:13565713..13568788[+]	8	3225	323	13	0	0
CG11770	lin	2R:4426341..4430047[+]	3:13560965..13564484[-]	2	3707	610	28	0	0
CG8232	CG8232	2R:4439987..4444909[+]	3:13543108..13548781[-]	15	4923	310	10	0	0
CG13748	CG13748	2R:4452282..4452623[+]	3:600919..601234[-]	1	342	92	4	0	0
CG8230	CG8230	2R:4456109..4459174[-]	3:589469..592373[+]	5	3066	550	25	0	0
CG8224	babo	2R:4464156..4473449[+]	3:11283779..11294001[-]	9	9294	600	24	0	0
CG8213	CG8213	2R:4481149..4497371[-]	3:11258213..11275553[+]	8	16223	1890	73	0	0
CG11824	CG11824	2R:4505355..4506288[-]	3:11250422..11251558[+]	4	934	382	18	0	0
CG8181	CG8181	2R:4506810..4509673[-]	3:11247027..11249940[+]	4	2864	260	11	0	0
CG8172	CG8172	2R:4519384..4525321[-]	3:11229516..11236454[+]	5	5938	948	42	0	0
CG13744	CG13744	2R:4526319..4528492[-]	3:9591202..9593036[-]	6	2174	155	5	0	0
CG8170	CG8170	2R:4530838..4542854[-]	3:9594005..9608116[-]	8	12017	1997	81	0	0
CG8196	Ance-4	2R:4551533..4553955[-]	3:9615367..9617899[-]	6	2423	123	5	0	0
CG8193	CG8193	2R:4554073..4556521[-]	3:9617935..9620591[-]	4	2449	829	34	0	0
CG13743	CG13743	2R:4556663..4571719[-]	3:9621232..9635112[-]	11	15057	1396	57	0	0
CG8084	ana	2R:4580914..4589367[+]	3:9643222..9651530[+]	5	8454	463	17	0	0
CG8080	CG8080	2R:4601587..4604782[-]	3:9663177..9666287[-]	6	3196	308	12	0	0
CG8075	Vang	2R:4615057..4618609[+]	3:9676442..9678963[+]	2	3553	369	14	0	0
CG8781	tsu	2R:4622614..4623395[+]	3:9683556..9684275[+]	2	782	77	3	0	0
CG8070	Mys45A	2R:4623314..4625766[-]	3:9684869..9686890[-]	2	2453	231	9	0	0
CG8068	Su(var)2-10	2R:4627939..4632629[+]	3:9692511..9698111[+]	14	4691	431	17	0	0
CG18659	CG18659	2R:4635110..4643794[-]	3:9700813..9710601[-]	13	8685	599	24	0	0
CG8057	CG8057	2R:4647183..4649763[-]	3:9713142..9714611[-]	4	2581	200	8	0	0
CG8055	CG8055	2R:4653957..4655723[-]	3:14604618..14606605[-]	4	1767	184	8	0	0
CG30342	CG30342	2R:4655772..4656964[+]	3:14606597..14607404[+]	1	1193	108	4	0	0
CG8008	CG8008	2R:4669720..4673248[-]	3:14613694..14616649[-]	8	3529	277	11	0	0
CG8014	Rme-8	2R:4679569..4688993[-]	3:14634266..14644788[-]	22	9425	1048	39	0	0
CG8024	Rab-RP1	2R:4689677..4698174[-]	3:14644406..14653210[-]	10	8498	507	20	0	0
CG8026	CG8026	2R:4698474..4703908[-]	3:14654420..14658510[-]	7	5435	460	20	0	0
CG1650	unpg	2R:4707027..4711685[+]	3:9783283..9787313[-]	3	4659	339	13	0	0
CG8027	CG8027	2R:4716221..4718934[-]	3:9776147..9778463[+]	3	2714	139	5	0	0
CG8029	CG8029	2R:4719375..4721477[+]	3:9133994..9135851[+]	6	2103	292	12	0	0
CG2040	hig	2R:4739594..4759060[-]	3:9154115..9174530[-]	10	19467	1867	83	0	0
CG2063	CG2063	2R:4797118..4798442[-]	3:9213425..9214717[-]	3	1325	108	4	0	0
CG1968	CG1968	2R:4798649..4800847[+]	3:9214667..9217069[+]	5	2199	199	8	0	0
CG1975	Rep2	2R:4803670..4814025[+]	3:9220589..9228362[+]	3	10356	1421	66	0	0
CG13739	CG13739	2R:4829354..4863447[-]	3:9243519..9281689[-]	3	34094	2427	98	0	0
CG13954	CG13954	2R:4883272..4886049[-]	3:9288108..9290801[-]	5	2778	261	11	0	0
CG8800	CG8800	2R:4907209..4907893[-]	3:9306588..9307379[-]	3	685	170	6	0	0
CG8801	CG8801	2R:4908078..4910563[-]	3:9308206..9310007[-]	3	2486	307	12	0	0
CG33774	CG33774	2R:4911556..4912097[-]	3:9310962..9311530[-]	3	542	62	2	0	0
CG8804	wun	2R:4912360..4925273[-]	3:9310381..9325498[-]	8	12914	739	28	0	0
CG11804	ced-6	2R:4946482..4953373[-]	3:13957983..13965860[+]	9	6892	936	38	0	0
CG13952	CG13952	2R:4960712..4962208[+]	3:13950728..13952297[-]	4	1497	185	7	0	0
CG13953	CG13953	2R:4969853..4970617[+]	3:13943675..13943894[-]	1	765	92	4	0	0
CG8809	Camta	2R:4983291..4989905[+]	3:13921117..13929144[-]	13	6615	1425	61	0	0
CG1916	Wnt2	2R:5005982..5015003[+]	3:13907376..13916585[-]	5	9022	2207	94	0	0
CG12933	CG12933	2R:5021703..5023363[+]	3:13589328..13591069[+]	5	1661	638	32	0	0
CG12932	CG12932	2R:5034751..5036151[+]	3:13603546..13603951[+]	1	1401	137	7	0	0
CG30336	CG30336	2R:5038996..5040725[+]	3:13606766..13608049[+]	3	1730	532	25	0	0
CG30337	CG30337	2R:5041903..5049289[+]	3:13608964..13617430[+]	11	7387	2064	95	0	0
CG1884	CG1884	2R:5078750..5087266[-]	3:15864723..15873514[-]	8	8517	1017	37	0	0
CG1874	CG1874	2R:5087321..5090293[-]	3:15872966..15875819[-]	3	2973	231	9	0	0
CG1814	CG1814	2R:5089240..5093664[+]	3:15874894..15879464[+]	9	4425	308	12	0	0
CG1821	RpL31	2R:5098996..5099813[+]	3:14072515..14073419[+]	6	818	230	10	0	0
CG30338	CG30338	2R:5110397..5111263[+]	3:14084909..14085404[+]	1	867	61	3	0	0
CG12926	CG12926	2R:5119940..5122097[-]	3:14094083..14096175[-]	4	2158	122	6	0	0
CG1794	Mmp2	2R:5123504..5198478[-]	3:14091152..14178321[-]	17	74975	7642	321	0	1
CG1782	Uba1	2R:5200100..5205141[-]	3:14174400..14179040[-]	4	5042	478	18	0	0
CG1772	dap	2R:5224136..5228076[+]	3:14200848..14203904[+]	5	3941	261	11	0	0
CG30004	CG30004	2R:5228251..5229771[-]	3:14205076..14205678[-]	1	1521	77	3	0	0
CG1776	CG1776	2R:5230452..5257086[-]	3:14205362..14227907[-]	8	26635	2333	96	1	0
CG18345	trpl	2R:5265530..5277333[+]	3:14233184..14244417[+]	16	11804	1363	57	0	0
CG1688	CG1688	2R:5278175..5318678[-]	3:14241779..14288138[-]	9	40504	4288	173	0	0
CG1698	CG1698	2R:5305156..5309820[+]	3:14272835..14275727[+]	5	4665	339	13	0	0
CG1652	lectin-46Cb	2R:5327323..5328413[+]	3:8748234..8748812[-]	2	1091	62	2	0	0
CG1625	CG1625	2R:5334890..5338938[-]	3:7949341..7953935[+]	8	4049	277	10	0	0
CG1623	CG1623	2R:5339914..5345376[-]	3:7942939..7948020[+]	6	5463	338	14	0	0
CG1599	CG1599	2R:5352887..5354322[-]	3:12165818..12167235[-]	5	1436	108	4	0	0
CG1516	CG1516	2R:5362521..5373356[-]	3:17075016..17087150[-]	12	10836	906	36	0	0
CG30010	CG30010	2R:5375633..5376389[+]	3:17092965..17093360[+]	2	757	46	2	0	0
CG1472	CG1472	2R:5388712..5394166[-]	3:10971646..10978184[+]	10	5455	432	16	0	0
CG1513	CG1513	2R:5395570..5403491[-]	3:10961537..10970992[+]	13	7922	644	28	0	0
CG1441	CG1441	2R:5410807..5415096[-]	3:10955900..10960620[+]	7	4290	536	23	0	0
CG2346	Fmrf	2R:5418104..5422277[+]	3:10950490..10954115[-]	2	4174	292	12	0	0
CG12140	CG12140	2R:5422706..5425301[+]	3:10945234..10948132[-]	5	2596	337	15	0	0
CG1429	Mef2	2R:5425308..5470621[-]	3:10890518..10946185[+]	16	45314	3448	135	0	1
CG2331	TER94	2R:5500974..5505380[+]	3:6074312..6079537[+]	8	4407	964	41	0	0
CG15862	Pka-R2	2R:5507617..5537848[-]	3:6079642..6110094[-]	12	30232	1967	76	0	0
CG2249	CG2249	2R:5561296..5562687[+]	3:6130769..6131594[+]	5	1392	124	4	0	0
CG2264	CG2264	2R:5564356..5575526[+]	3:6133638..6145952[+]	14	11171	632	24	0	0
CG12920	CG12920	2R:5580922..5582891[+]	3:6150438..6152415[+]	4	1970	155	5	0	0
CG1371	CG1371	2R:5582784..5587455[-]	3:6152288..6157073[-]	6	4672	262	10	0	0
CG12919	egr	2R:5590178..5596032[+]	3:9550021..9555436[+]	8	5855	386	14	0	0
CG17870	14-3-3zeta	2R:5611492..5621500[+]	3:9572737..9581700[+]	14	10009	1586	74	0	0
CG4001	Pfk	2R:5621553..5629004[+]	3:9583701..9590903[+]	14	7452	631	25	0	0
CG11866	CG11866	2R:5629506..5633272[+]	3:12091770..12095065[-]	6	3767	339	13	0	0
CG30011	gem	2R:5637159..5649301[+]	3:6843677..6855124[+]	13	12143	1499	66	0	0
CG33183	Hr46	2R:5717249..5745204[-]	3:6908413..6939309[-]	12	27956	4910	216	0	0
CG3454	Hdc	2R:5752682..5757896[+]	3:6945625..6949923[+]	8	5215	585	23	0	0
CG12914	CG12914	2R:5759945..5760973[+]	3:6951737..6952824[+]	5	1029	62	2	0	0
CG12911	CG12911	2R:5768502..5773089[+]	3:6961702..6966396[+]	5	4588	430	18	0	0
CG12910	CG12910	2R:5778682..5781020[+]	3:7274344..7276330[-]	4	2339	229	11	0	0
CG18408	CAP	2R:5780836..5818841[+]	3:7231273..7277592[-]	30	38006	3671	146	0	0
CG12909	CG12909	2R:5821937..5822958[+]	3:7227547..7228200[-]	1	1022	93	3	0	0
CG12908	Ndg	2R:5825731..5833713[+]	3:7216138..7224648[-]	13	7983	573	19	0	0
CG12904	CG12904	2R:5835594..5851328[-]	3:7197368..7216091[+]	22	15735	2527	111	0	0
CG12901	CG12901	2R:5867982..5869551[-]	3:7181369..7183204[+]	5	1570	137	7	0	0
CG12897	CG12897	2R:5924045..5924705[-]	3:7128293..7128694[+]	2	661	92	4	0	0
CG11765	Prx2540-2	2R:5930531..5931586[+]	3:7122815..7123840[+]	4	1056	153	7	0	0
CG12405	Prx2540-1	2R:5936249..5937284[+]	3:7122817..7123841[+]	4	1036	107	5	0	0
CG12896	CG12896	2R:5938695..5939726[-]	3:7122817..7123841[+]	4	1032	185	7	0	0
CG11763	micr	2R:5941525..5948396[+]	3:16247866..16252669[-]	13	6872	492	20	0	0
CG2204	G-oalpha47A	2R:5949774..5975605[+]	3:16221706..16247282[-]	20	25832	2795	128	0	0
CG18377	Cyp49a1	2R:5961155..5970697[-]	3:16226592..16235247[+]	16	9543	691	29	0	0
CG11777	CG11777	2R:5980432..5981463[+]	3:16215602..16216329[-]	3	1032	77	3	0	0
CG12891	CPTI	2R:5981286..5990381[-]	3:16206149..16216192[+]	10	9096	784	32	0	0
CG11761	translin	2R:5990815..5991920[-]	3:16206464..16207624[+]	5	1106	77	3	0	0
CG2368	psq	2R:6069717..6128068[+]	3:16081081..16135767[-]	21	58352	6471	273	0	0
CG16728	CG16728	2R:6157721..6161323[-]	3:16071377..16074659[+]	8	3603	676	27	0	0
CG12338	CG12338	2R:6245482..6246821[-]	3:15998589..15999975[+]	4	1340	123	5	0	0
CG7614	Mat1	2R:6254524..6255741[-]	3:15989771..15990739[+]	1	1218	199	9	0	0
CG12341	CG12341	2R:6328023..6329237[-]	3:15914682..15915697[+]	2	1215	77	3	0	0
CG7222	CG7222	2R:6329458..6331689[+]	3:15912191..15914279[-]	5	2232	428	20	0	0
CG12323	Prosbeta5	2R:6335871..6337087[+]	3:15905958..15906867[-]	4	1217	153	6	0	0
CG12324	RpS15Ab	2R:6337578..6338316[+]	XL_group1a:5927161..5927683[+]	1	739	229	11	0	0
CG12325	CG12325	2R:6339507..6343551[+]	3:15898991..15903604[-]	10	4045	293	11	0	0
CG12344	CG12344	2R:6343336..6350143[-]	3:15892018..15898771[+]	10	6808	1129	53	0	0
CG30015	CG30015	2R:6355001..6390631[-]	3:12116812..12151505[-]	9	35631	2012	81	0	0
CG30017	CG30017	2R:6386471..6388276[-]	3:12146597..12146992[-]	1	1806	91	5	0	0
CG6751	CG6751	2R:6391661..6393516[+]	3:12150529..12151647[+]	1	1856	107	4	0	0
CG7712	CG7712	2R:6413043..6413790[-]	3:7933866..7934517[-]	3	748	92	4	0	0
CG30490	CG30490	2R:6632222..6635603[-]	3:18716243..18719309[+]	2	3382	598	26	0	0
CG13232	BBS4	2R:6651835..6655168[+]	3:18700176..18703413[-]	10	3334	260	12	0	0
CG7734	shn	2R:6689727..6733320[+]	3:18623419..18672285[-]	11	43594	2863	111	0	0
CG7736	Syx6	2R:6735448..6738389[+]	3:18620923..18623525[-]	6	2942	473	21	0	0
CG30021	skf	2R:6742364..6748408[-]	3:18610470..18616944[+]	9	6045	663	25	0	0
CG13215	CG13215	2R:6755575..6755925[-]	3:10987577..10987716[-]	1	351	61	2	0	0
CG9079	CG9079	2R:6768034..6768798[-]	3:10997748..10998319[-]	3	765	76	4	0	0
CG13224	CG13224	2R:6771076..6771893[+]	3:11001050..11001462[+]	1	818	46	2	0	0
CG30027	CG30027	2R:6788257..6788945[-]	3:11016685..11016919[-]	1	689	106	5	0	0
CG9062	CG9062	2R:6796384..6799863[-]	3:11024914..11027970[-]	8	3480	445	19	0	0
CG13213	CG13213	2R:6801055..6805655[-]	3:11033543..11037681[-]	12	4601	386	14	0	0
CG12390	dare	2R:6806892..6809078[-]	3:11039271..11040926[-]	4	2187	200	8	0	0
CG13211	CG13211	2R:6810451..6813382[-]	3:11041645..11044770[-]	3	2932	245	10	0	0
CG12389	Fpps	2R:6821409..6823472[-]	3:14020995..14023047[-]	6	2064	124	4	0	0
CG13207	nompA	2R:6826354..6834582[-]	3:14025411..14035209[-]	22	8229	1423	64	0	0
CG13209	sha	2R:6845169..6851884[+]	3:14044668..14050113[+]	8	6716	417	15	0	0
CG12387	zetaTry	2R:6855090..6856035[-]	3:14055602..14055862[-]	1	946	62	2	0	0
CG18444	alphaTry	2R:6860158..6861022[-]	3:14061041..14061940[-]	1	865	230	10	0	0
CG18681	epsilonTry	2R:6861136..6861969[-]	3:14062235..14062865[-]	1	834	170	6	0	0
CG18211	betaTry	2R:6862246..6863043[+]	3:14065443..14066321[+]	1	798	246	10	0	0
CG30028	gammaTry	2R:6864967..6865776[-]	3:14063086..14063965[+]	1	810	246	10	0	0
CG30031	CG30031	2R:6866731..6867495[+]	3:14063090..14063961[+]	1	765	307	13	0	0
CG30025	CG30025	2R:6869505..6870266[-]	3:14063090..14063968[+]	1	762	246	10	0	0
CG12351	deltaTry	2R:6871240..6872035[+]	3:14063087..14063964[+]	1	796	215	9	0	0
CG12352	san	2R:6876605..6877786[+]	3:13507123..13508109[-]	3	1182	108	4	0	0
CG30030	Gr47b	2R:6877807..6879176[+]	3:13504965..13506493[-]	3	1370	77	3	0	0
CG9035	Tapdelta	2R:6886193..6887077[-]	3:13487808..13488478[+]	2	885	108	4	0	0
CG13203	CG13203	2R:6889886..6893016[+]	3:13482273..13485244[-]	4	3131	554	22	0	0
CG9027	CG9027	2R:6897224..6900015[-]	3:13474625..13477668[+]	6	2792	154	6	0	0
CG30023	sprt	2R:6900640..6913337[-]	3:13457435..13472398[+]	5	12698	1216	48	0	0
CG30022	CG30022	2R:6903223..6904684[-]	3:13467842..13472995[+]	4	1462	123	5	0	0
CG7759	CG7759	2R:6921593..6923992[+]	3:13445101..13447235[-]	7	2400	200	8	0	0
CG9023	Drip	2R:6927849..6945548[-]	3:4466333..4484202[-]	6	17700	1108	42	0	0
CG33472	CG33472	2R:6958433..6967521[+]	3:4493027..4499962[+]	7	9089	600	24	0	0
CG7776	E(Pc)	2R:6968124..6979937[+]	3:4503836..4517733[+]	12	11814	1564	67	0	0
CG17835	inv	2R:6990372..7023090[+]	3:4524640..4563632[+]	9	32719	5252	227	0	1
CG30034	CG30034	2R:7032086..7037955[-]	3:4570081..4576615[-]	4	5870	1088	47	0	0
CG9015	en	2R:7039911..7044117[-]	3:4577736..4580646[-]	4	4207	614	26	0	0
CG10897	tou	2R:7094789..7131738[-]	3:4634450..4677247[-]	18	36950	2310	90	0	0
CG9003	CG9003	2R:7159096..7161556[-]	3:4698871..4701764[-]	9	2461	458	20	0	0
CG8998	Roc2	2R:7168733..7195259[-]	3:4706886..4733121[-]	3	26527	1431	56	0	0
CG30035	CG30035	2R:7181661..7190689[+]	3:4719452..4729010[+]	9	9029	692	27	0	0
CG8234	CG8234	2R:7191867..7193942[+]	3:4726087..4728501[+]	7	2076	108	4	0	0
CG8238	Buffy	2R:7195380..7204666[+]	3:16818897..16829686[+]	5	9287	661	27	0	0
CG8996	wal	2R:7204834..7206782[-]	3:16828994..16830631[-]	5	1949	215	8	0	0
CG13197	CG13197	2R:7207203..7211360[+]	3:16830389..16834740[+]	7	4158	336	15	0	0
CG13194	pyr	2R:7239830..7242207[+]	3:16857884..16859966[+]	2	2378	289	14	0	0
CG12443	ths	2R:7306276..7327775[+]	3:16912801..16930127[+]	4	21500	2449	105	0	0
CG13192	CG13192	2R:7341323..7342704[+]	3:16941788..16943090[+]	3	1382	201	7	0	0
CG8991	CG8991	2R:7343070..7355437[-]	3:16943804..16955712[-]	4	12368	904	40	0	0
CG8988	S2P	2R:7358008..7360145[-]	3:16956883..16958861[-]	3	2138	124	4	0	0
CG8271	CG8271	2R:7361233..7368231[+]	3:16960407..16966312[+]	6	6999	553	23	0	0
CG8986	CG8986	2R:7378440..7379155[-]	3:16967667..16968082[-]	1	716	154	6	0	0
CG8983	ERp60	2R:7403470..7406922[-]	3:16991378..16993841[-]	5	3453	215	9	0	0
CG8280	Ef1alpha48D	2R:7407999..7411518[+]	3:16994458..16997933[+]	4	3520	1135	60	0	0
CG13189	CG13189	2R:7415426..7417306[+]	3:17003039..17003960[+]	1	1881	199	9	0	0
CG13183	CG13183	2R:7420230..7428682[-]	3:17006720..17016730[-]	6	8453	1643	67	0	0
CG13188	CG13188	2R:7455391..7483344[+]	3:17035818..17066417[+]	11	27954	3473	138	0	0
CG8975	RnrS	2R:7499048..7501350[-]	3:12176838..12178923[-]	3	2303	200	8	0	0
CG8967	otk	2R:7517385..7535731[-]	3:6567977..6586351[+]	7	18347	2114	90	0	0
CG8964	CG8964	2R:7539053..7541177[-]	3:6563475..6565444[+]	3	2125	139	5	0	0
CG8889	CG8889	2R:7541488..7543595[-]	3:6561238..6563395[+]	8	2108	184	7	0	0
CG17509	CG17509	2R:7543899..7549603[+]	3:6554038..6560442[-]	14	5705	601	22	0	0
CG8340	128up	2R:7553233..7554760[+]	3:7913040..7914602[-]	4	1528	124	4	0	0
CG8344	RpIII128	2R:7554997..7558540[+]	3:7909170..7913179[-]	2	3544	554	21	0	0
CG8357	Rep1	2R:7560521..7566080[+]	3:7903275..7908529[-]	4	5560	385	15	0	0
CG8888	CG8888	2R:7580470..7595448[-]	3:7875649..7890533[+]	7	14979	1471	63	0	0
CG30040	jeb	2R:7606529..7634779[-]	3:7834220..7865882[+]	3	28251	1628	66	0	0
CG8877	CG8877	2R:7670158..7678600[-]	3:390729..399145[-]	13	8443	1155	45	0	0
CG16747	Oda	2R:7682479..7690169[-]	3:404520..410946[-]	5	7691	504	22	0	0
CG8439	Cct5	2R:7690683..7693441[+]	3:415709..418317[-]	4	2759	277	11	0	0
CG8862	CG8862	2R:7693352..7694437[-]	3:414894..415741[+]	1	1086	108	4	0	0
CG8860	CG8860	2R:7695382..7695745[-]	XL_group1a:5593858..5594122[+]	1	364	46	2	0	0
CG8857	RpS11	2R:7714926..7716735[-]	3:2913538..2915453[+]	6	1810	352	16	0	0
CG17967	DebA	2R:7715081..7715382[+]	3:2915181..2915293[-]	1	302	46	2	0	0
CG8854	CG8854	2R:7740366..7742753[-]	3:2889510..2890810[+]	2	2388	200	8	0	0
CG13167	CG13167	2R:7773189..7774609[+]	3:2856808..2857853[-]	2	1421	77	3	0	0
CG8472	Cam	2R:7775315..7790532[+]	3:2840162..2856434[-]	6	15218	1564	68	0	0
CG13165	CG13165	2R:7809324..7813620[+]	3:2819056..2823424[-]	8	4297	509	19	0	0
CG17739	CG17739	2R:7822431..7826319[+]	3:2806894..2811097[-]	7	3889	308	12	0	0
CG8841	CG8841	2R:7838414..7842165[-]	3:2793911..2796566[+]	5	3752	231	8	0	0
CG8487	garz	2R:7842581..7849729[+]	3:2785768..2793652[-]	11	7149	447	17	0	0
CG8836	CG8836	2R:7906940..7907561[-]	3:7474624..7475195[-]	3	622	46	2	0	0
CG8505	CG8505	2R:7918122..7921022[+]	3:7481205..7486084[+]	3	2901	214	9	0	0
CG8511	CG8511	2R:7923743..7924440[+]	3:7489532..7490022[+]	2	698	62	2	0	0
CG8834	CG8834	2R:7936554..7938390[-]	3:7504550..7506544[-]	5	1837	123	5	0	0
CG13154	CG13154	2R:7942789..7943768[-]	3:1799745..1800856[-]	2	980	77	3	0	0
CG8831	CG8831	2R:7944354..7947002[-]	3:1801110..1804059[-]	5	2649	154	6	0	0
CG8529	Dyb	2R:7953242..7968830[+]	3:13984602..14002008[+]	11	15589	1377	60	0	0
CG12369	Lac	2R:7969098..7981556[+]	3:14001488..14014281[+]	4	12459	1473	62	0	0
CG8545	CG8545	2R:7984547..7987629[+]	3:17234546..17237293[+]	3	3083	247	9	0	0
CG12370	CG12370	2R:8000264..8001994[+]	3:17247571..17249587[+]	10	1731	185	7	0	0
CG30044	CG30044	2R:8011432..8017374[+]	3:17258127..17264551[+]	5	5943	415	16	0	0
CG8818	CG8818	2R:8033162..8034825[-]	3:17273724..17275041[-]	3	1664	215	9	0	0
CG8581	fra	2R:8044963..8080093[+]	3:12435690..12477625[-]	11	35131	2279	89	0	0
CG8587	Cyp301a1	2R:8082094..8084968[+]	3:12431355..12434461[-]	7	2875	232	8	0	0
CG8815	Sin3A	2R:8091145..8108799[-]	3:12406234..12425861[+]	16	17655	1625	68	0	0
CG8604	Amph	2R:8109490..8127980[+]	3:12384351..12406592[-]	10	18491	1092	42	0	0
CG17759	Galpha49B	2R:8128648..8136208[+]	3:12374997..12383549[-]	18	7561	1188	57	0	0
CG30054	CG30054	2R:8139679..8141259[+]	3:12376260..12378720[-]	7	1581	198	9	0	0
CG12372	spt4	2R:8149524..8151948[+]	3:1804956..1806726[-]	3	2425	139	5	0	0
CG33671	CG33671	2R:8150070..8152068[-]	3:1804992..1806076[+]	1	1999	108	4	0	0
CG8776	CG8776	2R:8175489..8223836[-]	3:11078152..11134931[+]	12	48348	3213	128	0	0
CG8772	nemy	2R:8186512..8195496[-]	3:11110033..11120708[+]	9	8985	797	35	0	0
CG18356	CG18356	2R:8250316..8251477[+]	3:11065404..11066822[-]	3	1162	62	2	0	0
CG12488	CG12488	2R:8264347..8267456[+]	3:11050337..11054069[-]	4	3110	324	12	0	0
CG8764	ox	2R:8273038..8273430[-]	3:11044731..11045030[+]	2	393	77	3	0	0
CG8657	Dgkepsilon	2R:8273453..8275628[+]	3:17232507..17234458[-]	4	2176	184	8	0	0
CG8759	Nacalpha	2R:8275600..8276779[-]	3:17231177..17232379[+]	5	1180	137	6	0	0
CG12374	CG12374	2R:8278019..8279732[+]	3:14664545..14666292[+]	5	1714	322	14	0	0
CG17579	sca	2R:8296451..8317917[+]	3:14680673..14695890[+]	5	21467	1827	77	1	0
CG17575	CG17575	2R:8361451..8362503[-]	3:14734859..14735937[-]	3	1053	215	9	0	0
CG3644	bic	2R:8386144..8388010[+]	3:14749699..14750646[+]	3	1867	230	10	0	0
CG3790	CG3790	2R:8388691..8390920[-]	3:14752194..14754409[-]	4	2230	139	5	0	0
CG3821	Aats-asp	2R:8396226..8399077[+]	3:14759403..14762159[+]	5	2852	324	12	0	0
CG3830	vg	2R:8400196..8415302[+]	3:14762873..14779115[+]	8	15107	2096	93	0	0
CG3845	l(2)01424	2R:8431904..8439147[+]	3:14299378..14305707[+]	5	7244	1267	60	0	0
CG3850	sug	2R:8444770..8446553[+]	3:14311293..14312097[+]	2	1784	93	3	0	0
CG13322	CG13322	2R:8450134..8452434[-]	3:14317169..14318675[-]	9	2301	366	17	0	0
CG3886	Psc	2R:8482217..8496896[-]	3:5605042..5617166[-]	5	14680	878	33	0	0
CG3905	Su(z)2	2R:8513030..8523721[+]	3:5633770..5645513[+]	6	10692	998	41	0	0
CG13326	CG13326	2R:8645418..8648362[-]	3:5772259..5774731[-]	4	2945	154	6	0	0
CG3969	PR2	2R:8658739..8668563[-]	3:5780449..5792252[-]	9	9825	1184	47	0	0
CG4007	Nrk	2R:8675645..8678736[+]	3:2520015..2522728[+]	4	3092	428	18	0	0
CG4604	GLaz	2R:8679963..8682513[-]	3:2523839..2526394[-]	4	2551	185	7	0	0
CG33138	CG33138	2R:8687308..8690707[+]	3:10545958..10549692[-]	4	3400	535	23	0	0
CG17724	CG17724	2R:8691999..8701719[-]	3:10532659..10542690[+]	4	9721	1351	55	0	0
CG32904	seq	2R:8695589..8705981[-]	3:10528907..10539184[+]	3	10393	1441	59	0	0
CG33182	CG33182	2R:8702123..8714183[-]	3:10519682..10533724[+]	6	12061	1016	39	0	0
CG4062	Aats-val	2R:8714758..8718619[+]	3:10516942..10521084[-]	7	3862	525	19	0	0
CG4088	lat	2R:8718633..8722429[-]	3:10512983..10517303[+]	10	3797	277	11	0	0
CG12251	AQP	2R:8728239..8730391[-]	3:6648041..6649766[-]	4	2153	169	6	0	0
CG4646	CG4646	2R:8735397..8736132[-]	3:6654400..6655022[-]	2	736	62	2	0	0
CG4643	CG4643	2R:8736846..8738366[-]	3:6655837..6657419[-]	5	1521	108	4	0	0
CG4654	Dp	2R:8738304..8744116[+]	3:6656683..6662587[+]	11	5813	383	16	0	0
CG4679	CG4679	2R:8753162..8755374[-]	3:13622251..13623981[+]	2	2213	138	6	0	0
CG4696	Mp20	2R:8762559..8763680[+]	3:776239..777239[-]	5	1122	380	20	0	0
CG17041	CG17041	2R:8778391..8780246[+]	3:759966..761243[-]	7	1856	185	7	0	0
CG17042	CG17042	2R:8780303..8781447[+]	3:758813..759722[-]	3	1145	107	5	0	0
CG4734	CG4734	2R:8813142..8814374[-]	3:719813..720735[+]	3	1233	108	4	0	0
CG17034	CG17034	2R:8930882..8954952[-]	3:13512972..13541046[+]	18	24071	1489	63	0	0
CG4840	CG4840	2R:8966571..8969300[+]	3:8136874..8139664[-]	6	2730	139	5	0	0
CG5912	arr	2R:8969540..8999125[-]	3:8149132..8181980[-]	7	29586	2663	104	0	0
CG6033	drk	2R:9011129..9018744[-]	3:8194554..8199936[-]	11	7616	631	24	0	0
CG6050	EfTuM	2R:9023465..9025240[+]	3:8206440..8208193[+]	2	1776	232	8	0	0
CG33528	CG33528	2R:9029034..9048896[-]	3:8211552..8233744[-]	12	19863	2030	80	0	0
CG13331	CG13331	2R:9037671..9039208[+]	3:8221219..8222662[+]	4	1538	138	6	0	0
CG6155	Roe1	2R:9069989..9071516[+]	3:8252852..8253856[+]	3	1528	77	3	0	0
CG6191	CG6191	2R:9096473..9109243[-]	3:14570626..14585004[+]	8	12771	845	35	0	0
CG6197	CG6197	2R:9109556..9112470[+]	3:14567813..14570454[-]	3	2915	308	11	0	0
CG17716	fas	2R:9138995..9265284[+]	3:14428250..14550600[-]	13	126290	10639	441	1	0
CG6280	CG6280	2R:9271251..9274764[+]	3:14427942..14431381[-]	4	3514	184	8	0	0
CG13338	CG13338	2R:9285822..9303712[+]	3:14397460..14417383[-]	5	17891	1689	71	0	0
CG13340	CG13340	2R:9294031..9296152[-]	3:14406787..14407723[+]	1	2122	108	4	0	0
CG6305	CG6305	2R:9310710..9321143[+]	3:14382279..14393961[-]	5	10434	846	33	0	0
CG12295	CG12295	2R:9321381..9335482[+]	3:14368622..14382964[-]	21	14102	2597	120	0	0
CG6315	fl(2)d	2R:9335531..9340461[-]	3:14362889..14366843[+]	6	4931	461	18	0	0
CG6329	CG6329	2R:9342282..9348821[+]	3:14356499..14361859[-]	8	6540	445	19	0	0
CG6337	CG6337	2R:9349761..9350995[-]	3:14353277..14353935[+]	2	1235	77	3	0	0
CG10808	synaptogyrin	2R:9357657..9362159[-]	3:14343058..14345720[+]	5	4503	399	16	0	0
CG6543	CG6543	2R:9368854..9370255[-]	3:14337112..14338591[+]	5	1402	216	8	0	0
CG13343	CG13343	2R:9374864..9376344[+]	3:14331515..14332590[-]	1	1481	108	4	0	0
CG16935	CG16935	2R:9376255..9377909[-]	3:14329924..14331287[+]	2	1655	154	6	0	0
CG18076	shot	2R:9380132..9458017[-]	3:7999015..8088392[-]	37	77886	10502	445	0	0
CG6671	AGO1	2R:9462449..9473996[-]	3:8121231..8132877[-]	11	11548	1640	68	0	0
CG33155	CG33155	2R:9470106..9471576[+]	3:8127992..8129410[+]	5	1471	138	6	0	0
CG13349	CG13349	2R:9474435..9476311[-]	3:8132823..8134682[-]	5	1877	260	12	0	0
CG6692	Cp1	2R:9476566..9483898[+]	3:15878771..15887105[+]	6	7333	368	16	0	0
CG13348	Aats-phe	2R:9484254..9485809[+]	3:12114823..12116393[-]	2	1556	168	8	0	0
CG6704	CG6704	2R:9485823..9487150[-]	3:12113429..12114824[+]	4	1328	124	4	0	0
CG8067	CG8067	2R:9499559..9500803[+]	3:12101001..12102317[-]	3	1245	170	6	0	0
CG8085	RN-tre	2R:9500719..9506593[-]	3:12094758..12101294[+]	10	5875	752	31	0	0
CG30482	CG30482	2R:9513179..9522197[-]	3:11212128..11221793[+]	4	9019	556	20	0	1
CG18371	CG18371	2R:9544525..9545013[+]	3:11190718..11190977[-]	1	489	46	2	0	0
CG30483	Prosap	2R:9577386..9656805[-]	3:2638285..2715491[-]	12	79420	4381	175	1	0
CG8241	CG8241	2R:9669063..9673013[+]	3:2723596..2726916[+]	2	3951	277	11	0	0
CG13018	CG13018	2R:9673012..9673311[-]	3:2726742..2727003[-]	2	300	77	3	0	0
CG8309	CG8309	2R:9678973..9680776[-]	3:2732678..2734325[-]	3	1804	216	8	0	0
CG8331	CG8331	2R:9686373..9688828[+]	3:16254798..16257625[+]	4	2456	139	5	0	0
CG8338	mRpS16	2R:9688887..9689443[-]	3:16257558..16258104[-]	2	557	62	2	0	0
CG30069	CG30069	2R:9701726..9713239[+]	3:16271004..16275792[+]	5	11514	1183	49	0	0
CG8394	CG8394	2R:9713863..9715584[-]	3:16278121..16280137[-]	2	1722	432	16	0	0
CG8404	Sox15	2R:9716246..9727272[-]	3:16281051..16290816[-]	3	11027	1637	74	0	0
CG30071	CG30071	2R:9719520..9720170[+]	3:16283992..16284228[+]	1	651	77	3	0	0
CG8415	RpS23	2R:9730098..9731490[-]	3:16305083..16306575[-]	3	1393	468	25	0	0
CG8468	CG8468	2R:9734783..9745489[+]	3:17297380..17307433[+]	6	10707	860	36	0	0
CG8479	CG8479	2R:9745483..9750311[-]	3:17306760..17312224[-]	14	4829	492	19	0	0
CG8485	CG8485	2R:9750644..9754561[-]	3:17312531..17316265[-]	12	3918	447	17	0	0
CG8503	CG8503	2R:9758550..9760929[+]	3:17322137..17324423[+]	6	2380	168	7	0	0
CG8542	Hsc70-5	2R:9767461..9771055[-]	3:17330757..17335076[-]	6	3595	737	31	0	0
CG8531	CG8531	2R:9771324..9773652[+]	3:17334893..17337249[+]	6	2329	155	5	0	0
CG8536	CG8536	2R:9773895..9776017[+]	3:17337247..17339684[+]	5	2123	461	18	0	0
CG8547	CG8547	2R:9776067..9782777[-]	3:17339565..17345706[-]	9	6711	724	28	0	0
CG8553	SelD	2R:9783633..9785517[-]	3:17346107..17347619[-]	3	1885	139	5	0	0
CG8603	CG8603	2R:9847258..9866670[+]	3:4233391..4256038[+]	5	19413	2832	110	0	0
CG8617	CG8617	2R:9870631..9872147[-]	3:4414020..4415464[+]	2	1517	259	11	0	0
CG10102	CG10102	2R:9876167..9876864[-]	3:4410767..4411381[-]	2	698	93	3	0	0
CG13939	Obp50e	2R:9889435..9890194[-]	3:4395396..4396291[+]	4	760	93	3	0	0
CG8422	CG8422	2R:9892988..9900222[+]	3:4386339..4393674[-]	12	7235	816	32	0	0
CG17385	CG17385	2R:9925074..9926274[-]	3:4368232..4369387[+]	3	1201	108	4	0	0
CG10105	CG10105	2R:9926698..9928723[+]	3:4364652..4365561[-]	1	2026	108	4	0	0
CG17386	CG17386	2R:9935902..9938510[+]	3:4355854..4357049[-]	1	2609	246	10	0	0
CG10108	phyl	2R:9942199..9947198[-]	3:4345560..4349464[+]	2	5000	385	15	0	0
CG17388	CG17388	2R:9957102..9957894[+]	3:4335665..4336332[-]	3	793	137	7	0	0
CG17389	CG17389	2R:9963801..9964919[+]	3:4327994..4329059[-]	3	1119	185	7	0	0
CG17390	CG17390	2R:9973599..9980320[+]	3:4312535..4319675[-]	5	6722	646	26	0	0
CG8787	Asx	2R:10018872..10027309[+]	3:5001097..5009828[+]	13	8438	644	27	0	0
CG10112	CG10112	2R:10027405..10030071[-]	3:5010715..5013850[-]	2	2667	170	6	0	0
CG10117	ttv	2R:10041434..10100184[+]	3:5024912..5098234[+]	10	58751	4695	195	0	0
CG10119	LamC	2R:10085667..10090665[-]	3:5080787..5085567[-]	4	4999	1026	44	0	0
CG10130	Sec61beta	2R:10133590..10134547[+]	3:5133768..5134609[+]	3	958	122	5	0	0
CG10145	mspo	2R:10186798..10228484[-]	3:5189451..5237325[-]	6	41687	3896	164	0	0
CG12858	CG12858	2R:10255229..10260192[-]	3:5275515..5280672[-]	5	4964	752	31	0	0
CG10149	Rpn6	2R:10265014..10267773[-]	3:5283285..5285748[-]	6	2760	170	6	0	0
CG10153	CG10153	2R:10271924..10272692[-]	3:5291002..5291836[-]	3	769	77	3	0	0
CG10155	CG10155	2R:10276013..10284285[-]	3:5295411..5303060[-]	6	8273	948	43	0	0
CG10159	BEAF-32	2R:10285333..10287501[+]	3:4858361..4860246[+]	3	2169	169	6	0	0
CG10197	kn	2R:10287510..10313817[-]	3:4859836..4889819[-]	11	26308	4904	212	0	0
CG12856	CG12856	2R:10313142..10313525[+]	3:4887325..4887616[+]	1	384	61	3	0	0
CG10205	CG10205	2R:10347696..10348818[+]	3:4926555..4927630[+]	4	1123	77	3	0	0
CG10207	NaPi-T	2R:10357574..10360737[-]	3:4941717..4944629[-]	7	3164	184	7	0	0
CG10209	CG10209	2R:10360920..10363222[-]	3:4945218..4946972[-]	3	2303	122	6	0	0
CG33505	CG33505	2R:10373704..10375608[-]	3:15101645..15103709[-]	5	1905	185	7	0	0
CG10228	l(2)k08015	2R:10376245..10385931[-]	3:15103929..15115414[-]	12	9687	784	31	0	0
CG10249	CG10249	2R:10416338..10427080[-]	3:13249607..13260820[-]	12	10743	1120	45	0	0
CG10253	CG10253	2R:10444944..10448163[-]	3:13275755..13279011[-]	5	3220	231	9	0	0
CG10255	Lap1	2R:10450539..10455165[+]	3:13281405..13285385[+]	6	4627	369	15	0	0
CG10257	CG10257	2R:10457474..10459329[+]	3:13288316..13289636[+]	4	1856	365	18	0	0
CG10261	aPKC	2R:10459318..10477809[-]	3:13288146..13308476[-]	11	18492	2222	96	0	0
CG30475	CG30475	2R:10466261..10468378[-]	3:13296134..13298194[-]	3	2118	215	8	0	0
CG7761	pcs	2R:10496158..10506204[+]	3:5443938..5454441[-]	4	10047	646	25	0	0
CG7639	CG7639	2R:10502515..10507086[-]	3:5442328..5447555[+]	6	4572	386	14	0	0
CG10265	CG10265	2R:10507189..10510065[-]	3:8752701..8755602[-]	4	2877	170	6	0	0
CG7449	hbs	2R:10526261..10556259[+]	3:8769199..8794637[+]	13	29999	3618	152	1	0
CG11798	chn	2R:10630120..10659646[+]	3:8849932..8871630[+]	6	29527	2902	119	1	0
CG18285	igl	2R:10670302..10705157[+]	3:5397738..5435363[-]	4	34856	2799	111	0	0
CG8090	CG8090	2R:10714170..10716040[-]	3:5383276..5385305[+]	7	1871	123	5	0	0
CG8092	CG8092	2R:10721386..10728495[-]	3:5370605..5377470[+]	7	7110	413	18	0	0
CG30079	CG30079	2R:10778586..10780700[-]	3:531419..533478[-]	4	2115	246	10	0	0
CG30078	CG30078	2R:10780908..10806140[-]	3:531438..558722[-]	29	25233	2024	83	0	0
CG8156	Arf51F	2R:10837337..10839757[+]	3:11293950..11296203[+]	7	2421	488	24	0	0
CG16801	CG16801	2R:10845638..10854183[+]	3:11299783..11310968[+]	12	8546	1272	53	0	0
CG8166	unc-5	2R:10865017..10883165[+]	3:15039680..15057442[+]	10	18149	3140	137	0	0
CG8175	Mtk	2R:10923709..10923979[+]	3:11907427..11907513[+]	1	271	46	2	0	0
CG18625	CG18625	2R:10930380..10931838[+]	3:11913307..11913822[+]	2	1459	91	5	0	0
CG12958	CG12958	2R:10934315..10939310[+]	3:11916537..11921275[+]	8	4996	366	18	0	0
CG12959	CG12959	2R:10971173..10971770[+]	3:11974916..11975420[+]	2	598	108	4	0	0
CG8179	CG8179	2R:10973794..10985954[+]	3:11976783..11988129[+]	5	12161	1212	52	0	0
CG8180	CG8180	2R:10987328..10997696[-]	3:11993267..12004580[-]	5	10369	1031	41	0	0
CG12964	CG12964	2R:11001124..11004973[-]	3:12007221..12011434[-]	4	3850	262	10	0	0
CG8182	GalNAc-T1	2R:11026576..11030460[+]	3:12028127..12031579[+]	5	3885	324	12	0	0
CG8183	Khc-73	2R:11030641..11047101[-]	3:12033948..12049617[-]	18	16461	2150	88	0	0
CG8186	Vha36	2R:11056280..11057361[+]	3:12069229..12070210[+]	1	1082	184	8	0	0
CG8190	eIF2B-gamma	2R:11057533..11059280[+]	3:12070375..12072312[+]	4	1748	138	6	0	0
CG8192	CG8192	2R:11059178..11064843[-]	3:12072356..12078059[-]	3	5666	674	29	0	0
CG8195	CG8195	2R:11077557..11080649[-]	3:15764639..15767815[-]	7	3093	216	8	0	0
CG8200	Flo	2R:11081130..11084265[-]	3:6071471..6074604[+]	8	3136	383	16	0	0
CG8203	Cdk5	2R:11084393..11086276[-]	3:6069950..6071329[+]	4	1884	108	4	0	0
CG8205	fus	2R:11172316..11191531[-]	3:19579644..19600884[+]	17	19216	1091	44	0	0
CG8207	CG8207	2R:11192079..11193802[-]	3:19577967..19579775[+]	4	1724	108	4	0	0
CG33139	Ranbp11	2R:11197579..11202283[+]	3:19571069..19573550[-]	2	4705	293	11	0	0
CG8214	CG8214	2R:11202239..11203848[-]	3:19569203..19570561[+]	3	1610	108	4	0	0
CG30089	CG30089	2R:11242261..11277426[+]	3:19493908..19535813[-]	7	35166	4297	181	0	0
CG8246	Poxn	2R:11341556..11349638[-]	3:19422959..19430813[+]	5	8083	1146	49	0	0
CG8253	CG8253	2R:11363469..11368450[+]	3:19404934..19409456[-]	5	4982	630	26	0	0
CG8256	l(2)k05713	2R:11372614..11377609[-]	3:19395150..19399995[+]	10	4996	814	33	0	0
CG33464	CG33464	2R:11386282..11387857[-]	3:17767159..17767727[-]	1	1576	153	7	0	0
CG8355	sli	2R:11387534..11405717[-]	3:17766775..17787914[-]	21	18184	3782	167	0	0
CG8299	CG8299	2R:11455564..11456346[-]	3:18957645..18958176[+]	1	783	92	4	0	0
CG18255	Strn-Mlck	2R:11461788..11500816[-]	3:18915840..18955265[+]	35	39029	3893	159	0	0
CG8314	CG8314	2R:11504537..11506145[-]	3:18913953..18915163[+]	4	1609	215	9	0	0
CG8322	ATPCL	2R:11507289..11516123[-]	3:18903078..18911027[+]	10	8835	677	27	0	0
CG8386	CG8386	2R:11521754..11522518[-]	3:17282030..17282923[-]	3	765	93	3	0	0
CG8392	l(2)05070	2R:11528667..11529643[-]	3:17288927..17289926[-]	3	977	169	7	0	0
CG8395	Rrp42	2R:11529841..11530917[+]	3:17289877..17290929[+]	4	1077	62	2	0	0
CG8397	CG8397	2R:11530904..11532037[-]	3:17291102..17291977[-]	4	1134	139	5	0	0
CG8399	CG8399	2R:11532602..11539497[+]	3:16306774..16315695[+]	8	6896	600	24	0	0
CG8403	SP2353	2R:11546823..11560800[+]	3:16321400..16336919[+]	15	13978	1613	65	0	0
CG8405	CG8405	2R:11562535..11574330[+]	3:16337166..16351395[+]	13	11796	1950	82	0	0
CG18250	Dg	2R:11596032..11613400[-]	3:16370709..16389207[-]	15	17369	1462	57	0	0
CG8416	Rho1	2R:11617549..11622092[+]	3:18558097..18561869[+]	12	4544	702	33	0	0
CG8418	Ric	2R:11622303..11624878[-]	3:18565155..18566889[-]	3	2576	307	13	0	0
CG8421	Asph	2R:11625348..11631863[+]	3:18566566..18574138[+]	18	6516	519	25	0	0
CG8425	Jhe	2R:11635310..11637638[+]	3:18579774..18582291[+]	6	2329	124	4	0	0
CG30094	CG30094	2R:11657095..11657801[+]	3:17092356..17092961[+]	2	707	46	2	0	0
CG10731	CG10731	2R:11660769..11664479[-]	3:4296052..4299806[+]	4	3711	201	7	0	0
CG8433	Ext2	2R:11660769..11664479[-]	3:4296270..4299505[+]	1	3711	201	7	0	0
CG8434	lbk	2R:11679210..11684383[+]	3:4277415..4283200[-]	9	5174	338	14	0	0
CG8435	CG8435	2R:11684463..11685712[-]	3:4276189..4277650[+]	3	1250	77	3	0	0
CG8440	Lis-1	2R:11693667..11699970[+]	3:4256309..4262518[-]	13	6304	797	35	0	0
CG8443	CG8443	2R:11701448..11709112[+]	3:4419680..4426858[+]	7	7665	648	24	0	0
CG18247	shark	2R:11714286..11717746[-]	3:4433383..4437135[-]	5	3461	201	7	0	0
CG8448	mrj	2R:11718185..11736659[-]	3:4437093..4457686[-]	9	18475	1567	63	0	0
CG7798	CG7798	2R:11737044..11737490[-]	3:10497463..10497908[-]	1	447	77	3	0	0
CG15706	CG15706	2R:11738077..11745547[-]	3:10497948..10506150[-]	4	7471	401	15	0	0
CG3666	Tsf3	2R:11741389..11744737[+]	3:10501163..10504489[+]	4	3349	185	7	0	0
CG7779	Cng	2R:11758008..11764592[-]	3:3992196..3998337[+]	7	6585	832	32	0	0
CG15709	CG15709	2R:11769066..11770179[-]	3:3986806..3987443[+]	3	1114	77	3	0	0
CG7773	fidipidine	2R:11777217..11779479[-]	3:3978143..3980644[+]	7	2263	123	5	0	0
CG7765	Khc	2R:11781828..11786841[-]	3:3970487..3975658[+]	4	5014	710	26	0	0
CG15924	CG15924	2R:11824430..11825140[+]	3:3935918..3936225[-]	1	711	62	2	0	0
CG3896	CG3896	2R:11827106..11831083[+]	3:3929859..3934511[-]	12	3978	554	22	0	0
CG8048	Vha44	2R:11840126..11851500[-]	3:3901171..3913787[+]	12	11375	1071	47	0	0
CG30322	CG30322	2R:11913790..11914373[+]	3:3839899..3840152[-]	1	584	108	4	0	0
CG4383	CG4383	2R:11937847..11943678[+]	3:3811149..3816826[-]	9	5832	1254	56	0	0
CG4700	Sema-2a	2R:12015059..12048292[+]	3:3702710..3742783[-]	19	33234	4247	183	0	0
CG4905	Syn2	2R:12067123..12073346[+]	3:3686312..3691642[-]	12	6224	462	18	0	0
CG8380	DAT	2R:12073420..12080121[-]	3:3677707..3684881[+]	8	6702	935	41	0	0
CG4945	CG4945	2R:12080910..12084985[+]	3:3673107..3677218[-]	11	4076	384	16	0	0
CG8332	RpS15	2R:12084974..12086100[-]	3:3672398..3673198[+]	5	1127	348	18	0	0
CG8317	CG8317	2R:12089441..12091445[-]	3:16394769..16396569[+]	2	2005	154	5	0	0
CG8306	CG8306	2R:12104382..12109576[-]	3:19205473..19211521[+]	6	5195	431	17	0	0
CG8303	CG8303	2R:12109891..12119097[-]	3:19196032..19206434[+]	6	9207	586	22	0	0
CG5065	CG5065	2R:12122533..12138225[+]	3:19175829..19195465[-]	11	15693	1765	73	0	0
CG18471	gprs	2R:12156103..12163642[+]	3:19147698..19157505[-]	10	7540	631	25	0	0
CG8221	Amyrel	2R:12165955..12167562[-]	3:19144492..19146076[+]	2	1608	92	4	0	0
CG8098	Picot	2R:12170178..12182541[-]	3:19128465..19142544[+]	7	12364	644	27	0	0
CG30463	CG30463	2R:12188324..12246247[-]	3:19057478..19125712[+]	12	57924	5934	238	0	0
CG5210	Chit	2R:12206561..12208618[+]	3:19100170..19102041[-]	3	2058	230	9	0	0
CG15617	CG15617	2R:12260619..12261346[-]	3:19041177..19042024[+]	2	728	184	8	0	0
CG8566	unc-104	2R:12266359..12280845[-]	3:19017760..19032380[+]	26	14487	1663	65	0	0
CG8905	Sod2	2R:12287779..12288771[-]	3:19013143..19014158[-]	2	993	274	14	0	0
CG5522	CG5522	2R:12298554..12307339[+]	3:11142425..11151450[+]	10	8786	599	25	0	0
CG15615	CG15615	2R:12308171..12309852[-]	3:11152915..11154694[-]	7	1682	201	7	0	0
CG5859	CG5859	2R:12365321..12368964[+]	U:7527674..7531599[-]	7	3644	186	6	0	0
CG5935	Dek	2R:12371084..12375219[+]	U:7521644..7526517[-]	14	4136	353	14	0	0
CG6341	Ef1beta	2R:12383056..12384039[+]	3:6682105..6683058[+]	2	984	304	14	0	0
CG6426	CG6426	2R:12384255..12386717[+]	3:6683071..6685489[+]	3	2463	231	9	0	0
CG8910	CG8910	2R:12389587..12410514[-]	3:6688073..6710152[-]	6	20928	1952	77	0	0
CG6472	CG6472	2R:12395136..12399363[+]	3:6693664..6698343[+]	6	4228	446	18	0	0
CG6518	inaC	2R:12413446..12416441[+]	3:6711703..6715013[+]	11	2996	277	11	0	0
CG6622	Pkc53E	2R:12439817..12458026[+]	3:6739267..6776322[+]	16	18210	1140	43	0	0
CG9010	CG9010	2R:12473806..12475010[-]	3:6790762..6791271[-]	1	1205	62	2	0	0
CG6702	Cbp53E	2R:12488823..12510924[+]	3:6804581..6828374[+]	11	22102	1106	46	0	0
CG6805	CG6805	2R:12520316..12522467[+]	3:7327111..7328125[-]	2	2152	124	4	0	0
CG15609	CG15609	2R:12522769..12530749[-]	3:7318502..7326357[+]	16	7981	875	36	0	0
CG9635	RhoGEF2	2R:12542104..12559523[+]	3:7289325..7308162[-]	25	17420	1246	50	0	0
CG9646	CG9646	2R:12563738..12568718[+]	3:6156849..6161753[+]	7	4981	646	25	0	0
CG30460	CG30460	2R:12580822..12590981[-]	3:6173665..6184722[-]	10	10160	523	21	0	0
CG8946	Sply	2R:12603297..12606820[-]	3:6196867..6200445[-]	7	3524	293	11	0	0
CG8938	GstS1	2R:12608116..12612293[-]	3:16545931..16549923[-]	7	4178	673	31	0	0
CG30456	CG30456	2R:12617804..12622410[+]	3:16557222..16561331[+]	7	4607	276	11	0	0
CG15611	CG15611	2R:12623710..12629224[+]	3:16562283..16568744[+]	8	5515	447	17	0	0
CG18730	Amy-p	2R:12633569..12635166[-]	3:11816460..11817997[+]	1	1598	824	36	0	0
CG17876	Amy-d	2R:12639625..12641245[+]	3:11816458..11817999[+]	1	1621	760	36	0	0
CG17290	CG17290	2R:12669562..12670173[+]	3:16608917..16609323[+]	2	612	77	3	0	0
CG30458	CG30458	2R:12673193..12673894[-]	3:16612432..16612863[-]	2	702	107	4	0	0
CG10953	CG10953	2R:12680324..12681364[-]	3:16619382..16619800[-]	2	1041	108	4	0	0
CG10939	Sip1	2R:12909459..12920036[+]	3:16805074..16816464[+]	2	10578	630	25	0	0
CG30101	CG30101	2R:12923258..12925063[-]	3:4741387..4743064[-]	4	1806	415	17	0	0
CG10938	ProsMA5	2R:12927637..12928644[+]	3:4745383..4746064[+]	5	1008	92	4	0	0
CG4798	l(2)k01209	2R:12935296..12940550[+]	3:4752575..4758152[+]	10	5255	660	27	0	0
CG6546	Bap55	2R:12944212..12945798[-]	3:4761237..4762934[-]	3	1587	138	5	0	0
CG6542	EDTP	2R:12946973..12959801[-]	3:4764184..4777367[-]	7	12829	829	33	0	0
CG10751	robl	2R:12971337..12971999[+]	3:4778906..4779522[+]	3	663	92	3	0	0
CG14478	CG14478	2R:12972544..12980443[+]	3:4781661..4787967[+]	3	7900	582	24	0	0
CG4816	qkr54B	2R:12984495..12989516[+]	3:4792240..4797553[+]	11	5022	277	10	0	0
CG18431	CG18431	2R:13017591..13023510[+]	3:4819690..4826172[+]	4	5920	1087	48	0	0
CG4853	CG4853	2R:13029068..13032305[+]	3:4834319..4837591[+]	7	3238	186	6	0	0
CG11419	CG11419	2R:13031888..13033046[-]	3:4837288..4838124[-]	2	1159	62	2	0	0
CG33130	l(2)k07433	2R:13034543..13050512[-]	3:4838374..4857496[-]	23	15970	2824	129	0	0
CG4878	eIF3-S9	2R:13051076..13053966[+]	3:5303158..5306025[+]	6	2891	599	23	0	0
CG18631	CG18631	2R:13056767..13059221[+]	3:5308654..5310791[+]	5	2455	124	4	0	0
CG6510	RpL18A	2R:13061253..13062357[-]	3:5313240..5314484[-]	2	1105	425	21	0	0
CG15844	Klp54D	2R:13071770..13078848[+]	3:5324449..5334097[+]	9	7079	494	17	0	0
CG4921	Rab4	2R:13087745..13089842[+]	3:5343885..5345729[+]	9	2098	169	6	0	0
CG6477	RhoGAP54D	2R:13101534..13105745[-]	3:10706246..10710454[+]	8	4212	247	9	0	0
CG4924	icln	2R:13105829..13106748[+]	3:10705184..10705902[-]	2	920	62	2	0	0
CG4943	lack	2R:13107677..13118847[+]	3:10692604..10704571[-]	8	11171	768	31	0	0
CG10936	CG10936	2R:13119814..13153997[-]	3:10655587..10694479[+]	10	34184	2706	108	0	0
CG30106	CG30106	2R:13162395..13169159[-]	3:10639035..10645706[+]	8	6765	492	20	0	0
CG4954	eIF3-S8	2R:13180541..13184107[+]	3:10625403..10629129[-]	3	3567	630	26	0	0
CG30109	CG30109	2R:13185045..13185369[+]	3:10624755..10625125[-]	2	325	62	2	0	0
CG6446	Sema-1b	2R:13187700..13198358[-]	3:10610271..10621053[+]	8	10659	1002	37	0	0
CG6424	CG6424	2R:13218200..13234190[-]	3:10575371..10591493[+]	5	15991	827	37	0	0
CG4984	CG4984	2R:13243828..13247852[+]	3:10561156..10565590[-]	6	4025	262	10	0	0
CG6401	CG6401	2R:13252715..13254520[-]	3:16406329..16407791[-]	4	1806	92	4	0	0
CG4996	CG4996	2R:13254756..13258838[+]	3:16407511..16411442[+]	10	4083	371	13	0	0
CG5002	CG5002	2R:13265161..13268077[+]	3:16419644..16422816[+]	9	2917	232	8	0	0
CG5005	HLH54F	2R:13272280..13275380[+]	3:16426628..16429737[+]	3	3101	352	16	0	0
CG18635	CG18635	2R:13282671..13284769[-]	3:16437337..16439631[-]	3	2099	108	4	0	0
CG6362	CG6362	2R:13285268..13287415[-]	3:16440222..16442175[-]	3	2148	200	8	0	0
CG6355	CG6355	2R:13288824..13296775[-]	3:16442716..16451975[-]	10	7952	448	16	0	0
CG5788	UbcD10	2R:13303270..13304272[-]	3:16457100..16457727[-]	1	1003	107	5	0	0
CG5033	CG5033	2R:13304555..13307320[+]	3:16457775..16460888[+]	7	2766	399	17	0	0
CG5036	CG5036	2R:13307745..13313008[+]	3:16462257..16465662[+]	6	5264	627	27	0	0
CG5058	grh	2R:13317652..13356476[+]	3:16466821..16511008[+]	19	38825	6561	294	0	0
CG30111	CG30111	2R:13329208..13332587[+]	3:16481696..16485284[+]	2	3380	231	9	0	0
CG14489	olf186-M	2R:13361564..13363307[+]	3:16516893..16517588[+]	1	1744	93	3	0	0
CG5784	Mapmodulin	2R:13381882..13386873[-]	3:16537996..16543557[-]	8	4992	523	20	0	0
CG5076	elk	2R:13388810..13440455[+]	3:6197395..6257205[+]	17	51646	2660	108	0	0
CG5779	Bc	2R:13402076..13404835[-]	3:6214886..6217671[-]	6	2760	433	15	0	0
CG12557	dpr13	2R:13492279..13493816[-]	3:6311956..6313570[-]	3	1538	335	15	0	0
CG14494	CG14494	2R:13506632..13506844[-]	3:6325992..6326097[-]	1	213	46	2	0	0
CG5084	CG5084	2R:13533505..13534625[+]	3:6352690..6353513[+]	3	1121	77	3	0	0
CG5767	CG5767	2R:13561299..13562325[-]	3:6378928..6379895[-]	3	1027	62	2	0	0
CG14496	CG14496	2R:13604891..13605532[+]	3:6418255..6418454[+]	1	642	46	2	0	0
CG5756	CG5756	2R:13615913..13623249[-]	3:6429263..6437432[-]	7	7337	461	18	0	0
CG5753	stau	2R:13632759..13640695[-]	3:6443526..6450661[-]	7	7937	734	32	0	0
CG12767	Dip3	2R:13643363..13645111[+]	3:6596893..6598033[+]	3	1749	108	4	0	0
CG5109	Pcl	2R:13650292..13654323[+]	3:6605299..6608034[+]	4	4032	230	10	0	0
CG5119	pAbp	2R:13654941..13661101[+]	3:6608339..6615454[+]	14	6161	815	31	0	0
CG5124	adp	2R:13666567..13668709[+]	3:6623105..6624816[+]	2	2143	124	4	0	0
CG5738	lolal	2R:13669184..13673055[-]	3:6625801..6629476[-]	7	3872	458	22	0	0
CG10915	CG10915	2R:13675580..13679077[+]	3:6632337..6635114[+]	4	3498	246	10	0	0
CG5134	MED9	2R:13682140..13683243[+]	3:7332307..7333577[+]	5	1104	170	6	0	0
CG5729	Dgp-1	2R:13683271..13687470[-]	3:7333587..7337616[-]	6	4200	278	10	0	0
CG5719	CG5719	2R:13699649..13702249[-]	3:11321458..11324286[-]	10	2601	170	6	0	0
CG14501	CG14501	2R:13705059..13706500[-]	3:11324418..11325867[-]	3	1442	138	6	0	0
CG30114	CG30114	2R:13722618..13723161[+]	3:11343322..11343497[+]	1	544	46	2	0	0
CG10917	fj	2R:13747626..13751177[+]	3:11369647..11370707[+]	1	3552	198	9	0	0
CG5581	Ote	2R:13790466..13792056[-]	3:11411237..11411793[-]	1	1591	92	4	0	0
CG5580	sbb	2R:13793843..13804715[-]	3:11413718..11424946[-]	13	10873	1685	74	0	0
CG14502	CG14502	2R:13804084..13809576[+]	3:11423726..11428610[+]	6	5493	366	18	0	0
CG14505	CG14505	2R:13817808..13818840[-]	3:11437763..11438471[-]	2	1033	62	2	0	0
CG18106	IM2	2R:13901460..13901898[+]	3:11504567..11504848[+]	2	439	62	2	0	0
CG17522	GstE10	2R:13911606..13912328[-]	3:11516623..11516985[-]	1	723	62	2	0	0
CG5576	imd	2R:13924654..13928435[-]	3:11526402..11530346[-]	3	3782	231	9	0	0
CG5170	Dp1	2R:13926869..13935987[+]	3:11527376..11536056[+]	12	9119	1274	52	0	0
CG5174	CG5174	2R:13936273..13941096[+]	3:11536808..11541199[+]	11	4824	384	16	0	0
CG30118	CG30118	2R:13945579..13955344[-]	3:11545738..11555797[-]	9	9766	554	22	0	0
CG5519	Gbp	2R:13962218..13965903[-]	3:11561560..11565892[-]	3	3686	400	15	0	0
CG30116	CG30116	2R:13971825..14012874[-]	3:11568150..11612998[-]	24	41050	2810	115	1	0
CG5226	CG5226	2R:14029439..14040297[+]	3:7990485..8002553[-]	11	10859	1588	72	0	0
CG17725	Pepck	2R:14051630..14054282[+]	3:7975342..7978351[-]	3	2653	598	26	0	0
CG15069	Rgk2	2R:14058784..14061871[+]	3:7966624..7969316[-]	7	3088	462	18	0	0
CG30115	CG30115	2R:14068975..14076498[-]	3:8733110..8740534[+]	9	7524	843	36	0	0
CG30332	CG30332	2R:14115913..14125917[-]	3:8699965..8711353[+]	2	10005	725	27	0	0
CG5323	CG5323	2R:14129944..14130862[+]	3:8694284..8694980[-]	3	919	77	3	0	0
CG5327	CG5327	2R:14130851..14133181[+]	3:8692333..8694239[-]	4	2331	200	8	0	0
CG5493	CG5493	2R:14131557..14132875[-]	3:8692165..8693264[+]	3	1319	154	6	0	0
CG5341	sec6	2R:14140130..14142607[+]	3:8679298..8681830[-]	2	2478	308	12	0	0
CG30122	CG30122	2R:14147192..14154131[-]	3:10552536..10560493[-]	10	6940	967	40	0	0
CG5473	SP2637	2R:14155886..14173063[-]	3:3506975..3526983[+]	8	17178	3051	127	0	0
CG5469	Gint3	2R:14173278..14176411[-]	3:3504544..3508475[+]	9	3134	170	6	0	0
CG15085	edl	2R:14182384..14188395[-]	3:3492324..3499172[+]	2	6012	553	23	0	0
CG15072	CG15072	2R:14203479..14216380[+]	3:3461965..3476195[-]	8	12902	891	34	0	0
CG18604	CG18604	2R:14216822..14220675[+]	3:3459654..3462619[-]	4	3854	292	12	0	0
CG15087	CG15087	2R:14223010..14225723[-]	3:3451804..3454803[+]	6	2714	262	10	0	0
CG33147	CG33147	2R:14232992..14269389[+]	3:3397041..3441080[-]	9	36398	4406	180	1	0
CG15088	CG15088	2R:14242810..14245121[-]	3:3425770..3428003[+]	8	2312	261	10	0	0
CG30121	CG30121	2R:14253990..14256521[-]	3:3410124..3410970[+]	2	2532	138	6	0	0
CG15092	CG15092	2R:14273161..14275935[-]	3:3388490..3391683[+]	5	2775	170	6	0	0
CG33148	CG33148	2R:14282945..14285490[+]	3:3379242..3381751[-]	5	2546	413	19	0	0
CG33146	CG33146	2R:14286352..14289532[+]	3:3375709..3378436[-]	7	3181	340	12	0	0
CG15093	CG15093	2R:14290531..14291904[-]	3:3372770..3374040[+]	5	1374	444	19	0	0
CG15080	CG15080	2R:14298164..14309463[+]	3:3353164..3366108[-]	6	11300	1292	50	0	0
CG15095	l(2)08717	2R:14312127..14318590[-]	3:3345258..3351264[+]	6	6464	385	15	0	0
CG15096	CG15096	2R:14323199..14329872[-]	3:2475287..2482807[-]	5	6674	384	14	0	0
CG15081	l(2)03709	2R:14334348..14336704[+]	3:2486459..2488861[+]	10	2357	566	26	0	0
CG15097	CG15097	2R:14337041..14340918[-]	3:2488730..2493332[-]	7	3878	812	35	0	0
CG15082	CG15082	2R:14346109..14347978[+]	3:2498478..2500484[+]	3	1870	108	4	0	0
CG15098	CG15098	2R:14348382..14349618[-]	3:2500880..2502105[-]	4	1237	77	3	0	0
CG15099	CG15099	2R:14351679..14360726[-]	3:2503790..2514017[-]	10	9048	663	25	0	0
CG15100	CG15100	2R:14361721..14365542[-]	3:2514635..2518758[-]	6	3822	294	10	0	0
CG15084	CG15084	2R:14365724..14366827[+]	3:5798232..5798956[+]	1	1104	169	7	0	0
CG18190	CG18190	2R:14366820..14367611[-]	3:5799648..5800201[-]	2	792	153	7	0	0
CG15101	Jheh1	2R:14368285..14369972[-]	3:5800636..5802230[-]	4	1688	214	8	0	0
CG15102	Jheh2	2R:14370621..14372801[-]	3:5802805..5804728[-]	5	2181	124	4	0	0
CG15106	Jheh3	2R:14375229..14376934[-]	3:5805119..5806964[-]	3	1706	185	7	0	0
CG12763	Dpt	2R:14380628..14381627[+]	3:5811463..5811737[+]	1	1000	92	4	0	0
CG12758	sano	2R:14393257..14473773[+]	3:5814752..5908383[+]	10	80517	9880	413	0	0
CG15105	CG15105	2R:14502204..14523807[+]	3:5928808..5952868[+]	14	21604	3393	154	0	0
CG15113	5-HT1B	2R:14537777..14543840[-]	3:5964927..5970365[-]	8	6064	889	39	0	0
CG30126	CG30126	2R:14543898..14544119[-]	3:5970110..5970231[-]	1	222	76	4	0	0
CG15112	ena	2R:14656498..14677482[+]	3:9834392..9855729[+]	20	20985	1478	57	0	0
CG10737	CG10737	2R:14679010..14693091[+]	3:9855891..9871864[+]	22	14082	1454	64	0	0
CG7097	CG7097	2R:14693617..14742063[+]	3:9867972..9924444[+]	16	48447	5034	210	0	0
CG11949	cora	2R:14743928..14758621[+]	3:9921718..9938891[+]	22	14694	1823	78	0	0
CG7230	rib	2R:14790589..14796259[+]	3:9961734..9965727[+]	2	5671	490	22	0	0
CG11001	FK506-bp2	2R:14804968..14805827[+]	3:9972275..9972921[+]	3	860	138	6	0	0
CG7417	CG7417	2R:14807431..14818887[+]	3:19212840..19226204[+]	4	11457	1075	42	0	0
CG9834	endoB	2R:14822303..14825555[-]	3:19230409..19233369[-]	6	3253	338	14	0	0
CG9811	Rgk1	2R:14827005..14840352[-]	3:7339147..7353727[-]	11	13348	1322	53	0	0
CG30127	CG30127	2R:14840736..14845953[-]	3:7352980..7358349[-]	6	5218	263	9	0	0
CG9975	CG9975	2R:14856672..14860425[+]	3:7368309..7371291[+]	7	3754	262	10	0	0
CG17246	Scs-fp	2R:14906719..14910811[-]	3:2769567..2773563[+]	7	4093	628	28	0	0
CG9325	hts	2R:14912198..14939812[-]	3:2737614..2770251[+]	18	27615	1829	75	0	0
CG7626	Spt5	2R:14952347..14956762[+]	3:1619978..1624701[-]	14	4416	278	10	0	0
CG7726	RpL11	2R:14957212..14958382[+]	U:7510455..7511802[-]	5	1171	383	16	0	0
CG7735	CG7735	2R:14959080..14959859[+]	U:7509311..7510232[-]	4	780	62	2	0	0
CG9291	Elongin-C	2R:14959944..14961139[-]	U:7508308..7509248[+]	5	1196	107	4	0	0
CG9277	betaTub56D	2R:14962182..14966480[-]	U:7502366..7506579[+]	7	4299	1186	59	0	0
CG8201	par-1	2R:14971037..14999337[+]	3:6460238..6493986[-]	31	28301	2937	134	0	0
CG7753	mei-W68	2R:14971058..14974387[+]	3:6488732..6491863[-]	3	3330	169	7	0	0
CG11242	CG11242	2R:15000354..15001698[-]	3:6459157..6460436[+]	4	1345	122	5	0	0
CG11228	hpo	2R:15009159..15011730[-]	3:6548545..6551011[-]	2	2572	337	15	0	0
CG15120	CG15120	2R:15012617..15015236[+]	3:12483434..12486067[+]	5	2620	278	10	0	0
CG9218	sm	2R:15044744..15146365[-]	3:12510210..12626493[-]	16	101622	11003	461	0	0
CG18367	CG18367	2R:15151523..15152161[+]	3:12624840..12625288[+]	2	639	93	3	0	0
CG15905	CG15905	2R:15161615..15162431[-]	3:12635272..12636209[-]	2	817	93	3	0	0
CG11025	isopeptidase-T-3	2R:15185482..15188340[+]	3:12658718..12661329[+]	6	2859	230	10	0	0
CG11797	Obp56a	2R:15212586..15213374[+]	3:12713589..12714148[+]	2	789	77	3	0	0
CG30128	Obp56c	2R:15215036..15215931[-]	3:12716287..12717069[-]	5	896	46	2	0	0
CG13874	Obp56h	2R:15330440..15330902[+]	3:12799838..12800262[+]	2	463	92	4	0	0
CG8654	CG8654	2R:15495932..15499620[+]	3:12965599..12969380[+]	4	3689	185	7	0	0
CG8896	18w	2R:15626374..15631795[+]	3:13106856..13109900[+]	1	5422	553	23	0	0
CG11041	CG11041	2R:15661010..15662092[+]	3:13141438..13142682[+]	4	1083	62	2	0	0
CG11048	CG11048	2R:15754850..15757745[+]	3:17668121..17671160[-]	5	2896	246	10	0	0
CG11208	CG11208	2R:15757614..15760262[-]	3:17665482..17668529[+]	4	2649	293	11	0	0
CG11209	ppk6	2R:15760634..15762436[-]	3:18972799..18975042[-]	5	1803	185	7	0	0
CG9864	CG9864	2R:15762993..15765089[-]	3:9129471..9131815[+]	6	2097	276	10	0	0
CG9193	mus209	2R:15776615..15777720[-]	3:9116767..9117806[+]	4	1106	139	5	0	0
CG8900	RpS18	2R:15778846..15779757[+]	3:9112021..9112797[-]	5	912	305	14	0	0
CG9143	CG9143	2R:15790833..15793859[-]	3:9798856..9801284[+]	5	3027	154	6	0	0
CG9090	CG9090	2R:15793919..15795987[-]	3:9796096..9798238[+]	4	2069	579	26	0	0
CG9036	CG9036	2R:15803218..15806806[-]	3:9804833..9808611[-]	2	3589	430	17	0	0
CG11200	CG11200	2R:15819378..15823528[-]	3:9820855..9825580[-]	7	4151	443	20	0	0
CG13868	CG13868	2R:15823575..15831773[-]	3:9825828..9833340[-]	6	8199	964	44	0	0
CG13867	Arc32	2R:15840704..15841669[-]	3:10241135..10242058[-]	1	966	107	5	0	0
CG8929	CG8929	2R:15842130..15845587[+]	3:10242805..10245625[+]	8	3458	584	24	0	0
CG33041	CG33041	2R:15939198..15985827[+]	3:10344918..10405208[+]	16	46630	6294	261	0	0
CG30143	CG30143	2R:15986404..15991779[+]	3:10401577..10407286[+]	5	5376	799	32	0	0
CG13430	CG13430	2R:16065196..16066949[-]	3:10496045..10496819[-]	4	1754	106	5	0	0
CG13431	Mgat1	2R:16074019..16077190[-]	3:13440552..13442456[+]	7	3172	170	6	0	0
CG13432	l(2)05510	2R:16077898..16096991[-]	3:8653745..8676710[+]	8	19094	3285	135	0	0
CG13425	bl	2R:16102368..16121717[+]	3:8626211..8649400[-]	12	19350	1949	80	0	0
CG30147	Hil	2R:16121744..16133077[-]	3:8616666..8628657[+]	10	11334	2117	89	0	0
CG11175	CG11175	2R:16143047..16148336[-]	3:8601370..8606911[+]	4	5290	893	35	0	0
CG9954	maf-S	2R:16155834..16156537[+]	3:8592398..8593093[-]	2	704	77	3	0	0
CG33785	CG33785	2R:16157323..16158643[-]	3:8590011..8591338[+]	2	1321	92	4	0	0
CG11132	CG11132	2R:16158901..16160734[+]	3:8587438..8589503[-]	5	1834	322	14	0	0
CG11159	CG11159	2R:16170717..16171355[-]	3:8576863..8577576[+]	4	639	154	6	0	0
CG11136	CG11136	2R:16172103..16175370[+]	3:8573157..8576157[-]	5	3268	200	8	0	0
CG13437	CG13437	2R:16176612..16177290[+]	3:8571580..8572263[-]	3	679	107	5	0	0
CG9025	CG9025	2R:16177337..16182148[-]	3:8566251..8571430[+]	8	4812	433	15	0	0
CG30152	CG30152	2R:16186066..16187417[+]	3:8561922..8562841[-]	4	1352	123	5	0	0
CG13439	dpr	2R:16213713..16263514[+]	3:8482540..8536090[-]	8	49802	7209	303	1	0
CG13442	CG13442	2R:16242687..16245473[-]	3:8500086..8502907[+]	6	2787	232	8	0	0
CG13443	CG13443	2R:16288592..16289976[+]	3:8460137..8460593[-]	2	1385	92	4	0	0
CG11312	insc	2R:16328848..16343646[-]	3:8404329..8420436[+]	4	14799	1640	70	0	0
CG17999	CG17999	2R:16355562..16357501[-]	3:8393165..8395115[+]	4	1940	199	8	0	0
CG9993	CG9993	2R:16357728..16359703[-]	3:8390959..8392920[+]	4	1976	200	8	0	0
CG30295	Ipk1	2R:16378388..16386050[+]	3:8362062..8370507[-]	9	7663	1795	89	0	0
CG10036	otp	2R:16392074..16405165[-]	3:8342865..8358173[+]	7	13092	2676	119	0	0
CG10052	Rx	2R:16424362..16444614[+]	3:8299278..8323850[-]	6	20253	4436	198	0	0
CG10067	Act57B	2R:16451610..16454022[+]	3:8289342..8291481[-]	2	2413	1191	69	0	0
CG33152	hbn	2R:16462246..16468491[-]	3:8273461..8280324[+]	5	6246	1392	60	0	0
CG9344	CG9344	2R:16484638..16485179[+]	3:14603304..14603733[+]	2	542	77	3	0	0
CG15650	CG15650	2R:16485310..16485819[-]	3:14603717..14604301[-]	2	510	77	3	0	0
CG9313	CG9313	2R:16486921..16491625[+]	3:17426119..17431209[+]	7	4705	556	20	0	0
CG15651	CG15651	2R:16491416..16494077[-]	3:17431236..17433153[-]	3	2662	169	7	0	0
CG3216	CG3216	2R:16494415..16498753[-]	3:17433514..17438753[-]	11	4339	845	33	0	0
CG10543	CG10543	2R:16504223..16514225[+]	3:17448780..17458204[+]	10	10003	1210	51	0	0
CG33133	grau	2R:16517348..16519501[-]	3:17463153..17465548[-]	5	2154	247	9	0	0
CG3295	CG3295	2R:16523169..16525028[-]	3:17469159..17470461[-]	1	1860	231	9	0	0
CG30296	CG30296	2R:16525367..16532492[+]	3:17471713..17480363[+]	12	7126	815	31	0	0
CG3722	shg	2R:16558184..16564741[-]	3:17506567..17510560[-]	2	6558	508	19	0	0
CG10540	CG10540	2R:16565373..16567465[+]	3:17514018..17515567[+]	3	2093	245	11	0	0
CG3986	Cht4	2R:16572962..16574669[-]	3:17526542..17528276[-]	5	1708	185	7	0	0
CG10531	CG10531	2R:16575564..16576854[-]	3:17528851..17530300[-]	3	1291	354	13	0	0
CG10527	CG10527	2R:16577645..16580367[-]	3:17530768..17533152[-]	3	2723	370	14	0	0
CG4030	CG4030	2R:16595965..16598584[-]	3:17548112..17550704[-]	6	2620	308	11	0	0
CG15655	CG15655	2R:16605634..16608833[+]	3:17557846..17560507[+]	3	3200	399	16	0	0
CG9398	king-tubby	2R:16609512..16631297[+]	3:17562160..17587022[+]	8	21786	1216	48	0	0
CG4050	CG4050	2R:16631310..16636072[-]	3:17585848..17591158[-]	5	4763	613	24	0	0
CG9401	mago	2R:16636161..16637322[+]	3:17591150..17591833[+]	2	1162	138	6	0	0
CG30388	Magi	2R:16637045..16650144[-]	3:17593182..17608127[-]	6	13100	787	28	0	0
CG9415	Xbp1	2R:16651127..16653335[+]	3:17609747..17610924[+]	4	2209	201	7	0	0
CG30389	CG30389	2R:16656314..16668127[-]	3:17615402..17625373[-]	15	11814	1025	46	0	0
CG9433	Xpd	2R:16678585..16682086[+]	3:17645930..17653080[+]	9	3502	582	26	0	0
CG9441	Pu	2R:16682899..16690198[+]	3:17653582..17661521[+]	7	7300	753	31	0	0
CG4286	CG4286	2R:16685328..16686218[-]	3:17656301..17657119[-]	2	891	93	3	0	0
CG15658	CG15658	2R:16701155..16707018[+]	3:3536192..3543244[+]	7	5864	677	27	0	0
CG9480	Glycogenin	2R:16708069..16720552[+]	3:3543277..3557560[+]	7	12484	1335	55	0	0
CG15661	CG15661	2R:16723101..16724742[-]	3:3558966..3560818[-]	4	1642	185	7	0	0
CG18375	CG18375	2R:16725438..16758535[-]	3:3560157..3595474[-]	9	33098	3696	155	0	0
CG15660	CG15660	2R:16777883..16780079[+]	3:3610905..3612818[+]	5	2197	199	9	0	0
CG33949	Rgk3	2R:16783498..16787527[+]	3:3615500..3620610[+]	6	4030	629	26	0	0
CG10069	CG10069	2R:16789882..16793251[+]	3:3624353..3627953[+]	9	3370	170	6	0	0
CG10505	CG10505	2R:16793302..16797408[-]	3:3628007..3631638[-]	5	4107	324	12	0	0
CG30390	CG30390	2R:16799896..16801058[-]	3:3634883..3636101[-]	4	1163	62	2	0	0
CG10071	RpL29	2R:16801352..16801992[+]	3:3636255..3636950[+]	6	641	77	3	0	0
CG9485	CG9485	2R:16820262..16827151[+]	3:3660228..3668178[+]	10	6890	709	26	0	0
CG9696	dom	2R:16831026..16849423[+]	3:9755483..9777005[-]	17	18398	2496	105	0	0
CG15666	CG15666	2R:16849567..16853193[+]	3:19390294..19394477[-]	8	3627	278	10	0	0
CG9822	CG9822	2R:16854511..16855433[-]	3:19388347..19389261[+]	3	923	138	5	0	0
CG15671	cv-2	2R:16863444..16874523[-]	3:19369999..19380429[+]	6	11080	1029	41	0	0
CG9709	Acox57D-d	2R:16896972..16900022[+]	3:19341803..19345276[-]	8	3051	245	10	0	0
CG10497	Sdc	2R:16901199..16988750[-]	3:15515148..15616516[-]	8	87552	5835	226	0	0
CG15667	Sara	2R:16989501..16994695[+]	3:15622489..15628118[+]	9	5195	325	11	0	0
CG9847	Fkbp13	2R:16994753..17005508[-]	3:15628575..15641255[-]	7	10756	1135	47	0	1
CG15669	MESK2	2R:17009668..17024824[+]	3:15644377..15660275[+]	16	15157	1550	64	0	0
CG10494	CG10494	2R:17023678..17026688[-]	3:15658601..15660428[-]	5	3011	214	10	0	0
CG10079	Egfr	2R:17030587..17067009[+]	3:15656854..15699551[+]	6	36423	3611	144	0	0
CG10440	CG10440	2R:17067828..17079034[-]	3:15698364..15710354[-]	5	11207	2767	124	0	0
CG18870	CG18870	2R:17122345..17124449[-]	3:15753038..15754841[-]	3	2105	108	4	0	0
CG9856	PTP-ER	2R:17126966..17132024[-]	3:4966207..4969539[-]	2	5059	262	10	0	0
CG10080	CG10080	2R:17132617..17138843[+]	3:3000708..3007465[-]	11	6227	505	22	0	0
CG10321	CG10321	2R:17142250..17145983[+]	3:2994871..2998338[-]	2	3734	214	10	0	0
CG10082	CG10082	2R:17153760..17165021[+]	3:2971167..2984385[-]	9	11262	842	38	0	0
CG10320	CG10320	2R:17165923..17166658[+]	3:2970217..2971047[-]	2	736	124	4	0	0
CG9865	CG9865	2R:17175109..17177637[-]	3:2959752..2961580[+]	4	2529	139	5	0	0
CG10318	NC2alpha	2R:17177750..17179175[+]	3:2954423..2955997[-]	3	1426	230	9	0	0
CG30263	CG30263	2R:17183903..17192582[+]	3:2941596..2951025[-]	9	8680	445	19	0	0
CG10306	CG10306	2R:17192852..17193786[+]	3:2941065..2941959[-]	2	935	139	5	0	0
CG9874	Tbp	2R:17193782..17195222[-]	3:2940141..2941063[+]	2	1441	77	3	0	0
CG9878	Tim10	2R:17197790..17198691[-]	3:2935971..2936498[+]	4	902	77	3	0	0
CG30290	CG30290	2R:17199172..17200354[+]	3:15115032..15116190[+]	3	1183	108	4	0	0
CG17922	CG17922	2R:17200268..17204734[-]	3:15116067..15119826[-]	6	4467	354	14	0	0
CG17921	HmgZ	2R:17205133..17212070[-]	3:15121328..15128715[-]	4	6938	570	21	0	0
CG17950	HmgD	2R:17220913..17224307[+]	3:15136602..15140292[+]	4	3395	215	9	0	0
CG30404	CG30404	2R:17224357..17227543[-]	3:15140672..15143409[-]	4	3187	337	13	0	0
CG7975	Grx-1	2R:17265009..17265560[+]	3:15174401..15174751[+]	1	552	62	2	0	0
CG4402	lox2	2R:17297198..17299237[-]	3:15204183..15206329[-]	4	2040	216	8	0	0
CG4386	CG4386	2R:17306909..17308482[-]	3:15215605..15216503[-]	2	1574	184	8	0	0
CG13487	CG13487	2R:17450528..17452058[+]	3:15357618..15358498[+]	2	1531	170	6	0	0
CG13489	CG13489	2R:17471755..17472285[+]	3:15380527..15380700[+]	1	531	46	2	0	0
CG13490	CG13490	2R:17475396..17476862[+]	3:15383367..15385081[+]	6	1467	259	12	0	0
CG9304	CG9304	2R:17480708..17483787[+]	3:15388382..15391215[+]	5	3080	232	8	0	0
CG33227	CG33227	2R:17495823..17503196[-]	3:15406728..15415179[-]	4	7374	1271	56	0	0
CG13499	CG13499	2R:17512487..17547140[-]	3:15423434..15464842[-]	8	34654	4903	215	0	1
CG9308	CG9308	2R:17542503..17543531[+]	3:15458077..15458288[+]	1	1029	62	2	0	0
CG6393	CG6393	2R:17568535..17577341[+]	3:15487640..15497331[+]	6	8807	571	21	0	0
CG11474	CG11474	2R:17578995..17581025[-]	3:15498534..15500754[-]	7	2031	123	5	0	0
CG6437	GlcT-1	2R:17583624..17585254[+]	3:15505885..15507344[+]	1	1631	337	14	0	0
CG6562	synj	2R:17587753..17593349[+]	3:15510484..15516435[+]	5	5597	309	11	0	0
CG13502	CG13502	2R:17593251..17595213[-]	3:15516317..15517355[-]	3	1963	184	8	0	0
CG6613	CG6613	2R:17610770..17613371[+]	3:19326341..19329203[-]	6	2602	216	8	0	0
CG13503	CG13503	2R:17615163..17630130[-]	3:19308687..19324754[+]	14	14968	818	30	0	0
CG30280	CG30280	2R:17621240..17622223[+]	3:19317619..19318323[-]	3	984	62	2	0	0
CG13504	CG13504	2R:17637911..17638550[-]	3:19299159..19299754[+]	2	640	46	2	0	0
CG6741	a	2R:17644571..17680423[+]	3:19244975..19293754[-]	13	35853	4436	185	0	0
CG6758	CG6758	2R:17682488..17685010[+]	3:19242945..19245459[-]	3	2523	217	7	0	0
CG5625	CG5625	2R:17693560..17697469[+]	3:15035515..15039457[-]	10	3910	398	17	0	0
CG3074	CG3074	2R:17697403..17710255[-]	3:15021036..15036029[+]	5	12853	1014	41	0	0
CG3292	CG3292	2R:17711276..17713158[-]	3:15018525..15020525[+]	4	1883	247	9	0	0
CG3290	CG3290	2R:17713587..17715569[-]	3:15016115..15017812[+]	3	1983	183	8	0	0
CG3264	CG3264	2R:17716489..17718324[-]	3:15016152..15017810[+]	3	1836	123	5	0	0
CG5709	ari-2	2R:17720423..17724846[+]	3:15009827..15013602[-]	3	4424	719	32	0	0
CG30277	Oatp58Da	2R:17726322..17728448[-]	3:15005728..15008186[+]	5	2127	123	5	0	0
CG5799	dve	2R:17751545..17794059[+]	3:14930190..14982284[-]	7	42515	10216	455	0	0
CG3413	wdp	2R:17805795..17819502[-]	3:14904404..14920045[+]	6	13708	1003	37	0	0
CG5820	Gp150	2R:17825244..17837010[+]	3:14883933..14898913[-]	9	11767	1185	45	0	0
CG11206	CG11206	2R:17841086..17880687[-]	3:14837831..14882653[+]	17	39602	2291	91	0	0
CG10382	wrapper	2R:17887094..17890268[+]	3:14832351..14835540[-]	5	3175	309	11	0	0
CG13506	CG13506	2R:17890718..17901604[+]	3:14819564..14832561[-]	7	10887	830	33	0	0
CG3624	CG3624	2R:17901644..17909638[-]	3:14812173..14820843[+]	3	7995	956	35	0	0
CG6044	CG6044	2R:17911755..17915961[+]	3:14805393..14810572[-]	7	4207	354	14	0	0
CG3584	qkr58E-3	2R:17917085..17919126[-]	3:14802177..14804211[+]	6	2042	291	13	0	0
CG3613	qkr58E-1	2R:17920490..17923124[-]	3:14798041..14800519[+]	5	2635	445	18	0	0
CG5821	qkr58E-2	2R:17923395..17926286[+]	3:8875558..8879985[+]	5	2892	292	11	0	0
CG3633	mRpS29	2R:17926519..17927953[-]	3:8880163..8881462[-]	1	1435	200	8	0	0
CG10384	CG10384	2R:17974053..17979237[+]	3:8925577..8930919[+]	6	5185	694	26	0	0
CG4752	CG4752	2R:17985969..17990636[+]	3:8937345..8942694[+]	5	4668	540	20	0	0
CG4444	px	2R:18004080..18069646[-]	3:6972795..7051675[-]	14	65567	6896	298	0	0
CG12489	Dnr1	2R:18071089..18100550[-]	3:7046982..7071691[-]	4	29462	2027	83	0	0
CG4046	RpS16	2R:18113703..18115583[+]	3:7084506..7086492[+]	5	1881	382	17	0	0
CG4071	CG4071	2R:18116115..18117013[+]	3:7086848..7087648[+]	4	899	93	3	0	0
CG4329	CG4329	2R:18116915..18120958[-]	3:7087571..7092025[-]	7	4044	677	27	0	0
CG33143	CG33143	2R:18121912..18141667[+]	3:7091372..7110149[+]	14	19756	2209	93	0	0
CG5179	Cdk9	2R:18143645..18145305[-]	3:7111810..7113491[-]	4	1661	185	7	0	0
CG4207	bonsai	2R:18145354..18146450[+]	3:7113488..7114692[+]	3	1097	62	2	0	0
CG3732	CG3732	2R:18146387..18147745[-]	3:7115291..7116115[-]	3	1359	108	4	0	0
CG3751	RpS24	2R:18148103..18149000[-]	3:7116519..7117389[-]	2	898	318	16	0	0
CG2852	CG2852	2R:18152520..18153928[-]	3:15761117..15762387[-]	4	1409	333	19	0	0
CG3746	CG3746	2R:18156698..18157328[-]	3:4002683..4003191[-]	2	631	108	4	0	0
CG3875	CG3875	2R:18158156..18159911[+]	3:14802220..14804179[+]	6	1756	123	5	0	0
CG30217	CG30217	2R:18163129..18164576[-]	3:4006705..4008011[-]	6	1448	108	4	0	0
CG12190	CG12190	2R:18178334..18180794[+]	3:4021235..4022319[+]	2	2461	139	5	0	0
CG9952	ppa	2R:18193107..18196555[-]	3:4036741..4038611[-]	1	3449	338	14	0	0
CG13521	robo	2R:18200106..18208544[-]	3:4044186..4051970[-]	19	8439	768	32	0	0
CG30259	CG30259	2R:18209026..18211980[-]	3:4052290..4055265[-]	4	2955	293	11	0	0
CG13517	Obp59a	2R:18210299..18210988[+]	3:4053848..4054189[+]	3	690	62	2	0	0
CG30092	jbug	2R:18224903..18244423[-]	3:4066413..4087303[-]	19	19521	3083	130	0	0
CG3536	CG3536	2R:18251012..18268186[-]	3:4090966..4108613[-]	11	17175	3199	151	0	0
CG30267	CG30267	2R:18263747..18266579[+]	3:4103527..4106065[+]	2	2833	685	32	0	0
CG13530	CG13530	2R:18284139..18286575[-]	3:4123698..4126754[-]	3	2437	383	16	0	0
CG3612	blw	2R:18306636..18309768[+]	3:4162008..4165061[-]	4	3133	793	38	0	0
CG3510	CycB	2R:18311104..18314567[-]	3:4156699..4159698[+]	9	3464	214	10	0	0
CG3622	CG3622	2R:18318974..18323585[+]	3:4170894..4175935[+]	11	4612	308	12	0	0
CG30266	CG30266	2R:18330728..18332508[+]	3:4182666..4184328[+]	5	1781	322	14	0	0
CG30274	CG30274	2R:18332790..18334427[+]	3:4184524..4186444[+]	2	1638	291	13	0	0
CG30264	CG30264	2R:18334846..18336445[+]	3:4186662..4188256[+]	5	1600	230	10	0	0
CG30272	CG30272	2R:18337297..18339325[+]	3:4188603..4190909[+]	4	2029	201	7	0	0
CG9826	CG9826	2R:18348435..18350065[+]	3:4194404..4196153[+]	4	1631	92	4	0	0
CG3661	RpL23	2R:18361978..18363296[+]	3:17380404..17381434[+]	4	1319	122	6	0	0
CG3504	inaD	2R:18363288..18366394[-]	3:17381181..17384492[-]	9	3107	353	15	0	0
CG13535	CG13535	2R:18371618..18373823[-]	3:17391597..17392503[-]	2	2206	199	9	0	0
CG3668	fd59A	2R:18374121..18378306[+]	3:17394455..17396565[+]	2	4186	322	14	0	0
CG13532	CG13532	2R:18378892..18382033[+]	3:17397643..17400107[+]	6	3142	521	23	0	0
CG3682	PIP5K59B	2R:18382390..18389039[+]	3:17400155..17407823[+]	15	6650	1558	71	0	0
CG3501	CG3501	2R:18388929..18390287[-]	3:17407033..17408186[-]	2	1359	138	6	0	0
CG3499	CG3499	2R:18390578..18393932[-]	3:17408179..17411621[-]	9	3355	245	10	0	0
CG13533	asrij	2R:18393998..18395182[+]	3:17411348..17412632[+]	3	1185	92	4	0	0
CG3495	Gmer	2R:18395172..18396451[-]	3:17412791..17414068[-]	4	1280	93	3	0	0
CG12781	nahoda	2R:18403773..18424324[+]	3:9715437..9735734[+]	12	20552	2015	78	0	0
CG30193	CG30193	2R:18432690..18437331[+]	3:17751737..17756873[-]	11	4642	324	12	0	0
CG30190	CG30190	2R:18436332..18438879[+]	3:17750694..17753509[-]	4	2548	261	11	0	0
CG3800	CG3800	2R:18442173..18444530[-]	3:17747308..17748059[+]	1	2358	455	24	0	0
CG13534	CG13534	2R:18454338..18455303[+]	3:17738554..17739331[-]	3	966	77	3	0	0
CG9896	CG9896	2R:18501263..18506483[-]	3:17679643..17685294[+]	6	5221	490	22	0	0
CG13542	CG13542	2R:18516754..18517329[-]	3:2416341..2416902[-]	2	576	61	3	0	0
CG9895	CG9895	2R:18519719..18521601[-]	3:2419260..2421095[-]	3	1883	491	21	0	0
CG2956	twi	2R:18553708..18555926[+]	3:2457366..2458400[+]	2	2219	199	9	0	0
CG9893	l(2)06496	2R:18569018..18570202[-]	3:2471623..2472183[-]	1	1185	77	3	0	0
CG2952	Dox-A3	2R:18572384..18574787[+]	3:9617795..9620014[-]	4	2404	139	5	0	0
CG3082	l(2)k09913	2R:18574802..18579481[+]	3:3332815..3337150[+]	10	4680	323	13	0	0
CG9888	Fib	2R:18580491..18582320[-]	3:3337792..3339347[-]	3	1830	338	14	0	0
CG3085	CG3085	2R:18582669..18584458[+]	3:3330136..3331596[-]	3	1790	154	6	0	0
CG9876	CG9876	2R:18597703..18601862[-]	3:3309254..3313596[+]	3	4160	794	38	0	0
CG13545	CG13545	2R:18665313..18665713[-]	3:3241342..3241594[+]	2	401	61	3	0	0
CG30188	CG30188	2R:18672012..18680806[-]	3:3227977..3238639[+]	12	8795	1030	42	0	0
CG13548	CG13548	2R:18683747..18684265[-]	3:3224582..3225069[+]	2	519	77	3	0	0
CG30410	CG30410	2R:18862829..18863798[+]	3:3008738..3009587[-]	1	970	77	3	0	0
CG3500	CG3500	2R:18863969..18865165[-]	3:3007716..3008681[+]	3	1197	77	3	0	0
CG11079	CG11079	2R:18866358..18867873[+]	3:4972755..4974176[+]	7	1516	93	3	0	0
CG3496	vir	2R:18867863..18873854[-]	3:4973934..4980668[-]	6	5992	539	21	0	0
CG3493	CG3493	2R:18878951..18884612[-]	3:9097796..9103852[-]	8	5662	432	16	0	0
CG13551	CG13551	2R:18885460..18891021[-]	3:9104327..9110891[-]	6	5562	292	11	0	0
CG9891	yellow-d2	2R:18888799..18890193[+]	3:9108088..9109668[+]	2	1395	93	3	0	0
CG30415	CG30415	2R:18893272..18894025[-]	3:9092728..9093195[+]	4	754	106	6	0	0
CG3530	CG3530	2R:18896606..18904279[-]	3:9081702..9089955[+]	11	7674	894	33	0	0
CG3520	CG3520	2R:18904366..18909909[-]	3:9075973..9082297[+]	8	5544	660	27	0	0
CG9815	CG9815	2R:18929309..18930253[-]	3:9061505..9062506[+]	4	945	62	2	0	0
CG5357	CG5357	2R:18963575..18966210[+]	3:9023283..9023962[-]	1	2636	170	6	0	0
CG13552	CG13552	2R:18973937..18974912[+]	3:9013860..9014300[-]	1	976	168	8	0	0
CG3569	Or59b	2R:18978002..18979310[-]	3:9009210..9010722[+]	3	1309	262	10	0	0
CG18679	CG18679	2R:18988870..18990110[+]	3:8999202..9000210[-]	4	1241	275	13	0	0
CG18678	CG18678	2R:18992623..18994912[+]	3:8993603..8996326[-]	5	2290	259	13	0	0
CG13556	CG13556	2R:18997438..18998523[+]	3:8990697..8991194[-]	1	1086	122	6	0	0
CG3870	chrw	2R:19027439..19031173[-]	3:8957404..8961019[+]	3	3735	366	18	0	0
CG17632	bw	2R:19035405..19046093[-]	3:8949520..8953691[+]	9	10689	555	21	1	0
CG30181	CG30181	2R:19046231..19048373[-]	3:8947878..8949896[+]	6	2143	154	6	0	0
CG30185	CG30185	2R:19051641..19052499[+]	3:9543863..9544678[-]	3	859	108	4	0	0
CG3957	CG3957	2R:19052419..19055567[-]	3:9541343..9544163[+]	3	3149	444	18	0	0
CG17280	CG17280	2R:19055840..19056582[+]	3:9540089..9540687[-]	2	743	92	3	0	0
CG5370	Dcp-1	2R:19058915..19061156[+]	3:9535687..9537815[-]	3	2242	231	9	0	0
CG3931	Rrp4	2R:19062618..19063801[-]	3:9533757..9534572[+]	2	1184	62	2	0	0
CG5373	Pi3K59F	2R:19068094..19071647[+]	3:9529852..9533832[-]	7	3554	829	35	0	0
CG4019	CG4019	2R:19115175..19122346[-]	3:9475166..9483450[+]	7	7172	386	14	0	0
CG5403	retn	2R:19140212..19162420[+]	3:9431668..9458189[-]	13	22209	4236	188	0	0
CG5411	Pde8	2R:19165176..19187628[+]	3:9406272..9432347[-]	25	22453	2745	118	0	0
CG5428	CG5428	2R:19189224..19190552[+]	3:9403907..9405275[-]	3	1329	397	19	0	0
CG4533	l(2)efl	2R:19192251..19193140[-]	3:9401170..9402200[+]	5	890	169	6	0	0
CG11295	l(2)dtl	2R:19210079..19213003[+]	3:9382648..9384795[-]	2	2925	215	8	0	0
CG4084	l(2)not	2R:19213037..19219188[-]	3:9377393..9381499[+]	2	6152	582	24	0	0
CG5504	l(2)tid	2R:19214462..19216638[+]	3:9378100..9379692[-]	5	2177	322	13	0	0
CG4051	egl	2R:19242505..19254425[-]	3:9334226..9348293[+]	6	11921	1398	55	0	0
CG9850	CG9850	2R:19261295..19305317[-]	3:291197..344846[+]	17	44023	4827	194	0	0
CG4817	Ssrp	2R:19313961..19316595[-]	3:281092..283665[+]	3	2635	277	11	0	0
CG5554	CG5554	2R:19352492..19354624[+]	3:232074..233712[-]	4	2133	201	7	0	0
CG18426	ytr	2R:19354770..19358696[-]	3:227449..230408[+]	3	3927	416	16	0	0
CG17611	eIF6	2R:19356846..19357899[-]	3:228490..229415[+]	1	1054	185	7	0	0
CG5562	gbb	2R:19359183..19360849[+]	3:1639431..1640038[+]	1	1667	107	4	0	0
CG30176	wibg	2R:19363549..19364534[-]	3:1643345..1643743[-]	1	986	62	2	0	0
CG5575	ken	2R:19377875..19385042[+]	3:1685461..1692505[+]	3	7168	966	41	0	0
CG11303	TM4SF	2R:19386059..19388460[+]	3:1692892..1695846[+]	5	2402	275	13	0	0
CG5330	Nap1	2R:19412773..19414914[-]	3:1726299..1728475[-]	6	2142	108	4	0	0
CG5594	CG5594	2R:19415728..19432696[+]	3:1729084..1741539[+]	24	16969	1941	88	1	0
CG3725	Ca-P60A	2R:19434556..19443485[-]	3:1741611..1752081[-]	18	8930	1753	83	0	0
CG2835	G-salpha60A	2R:19450141..19454539[+]	3:1757262..1762223[+]	12	4399	1382	72	0	0
CG3029	or	2R:19475544..19476544[+]	3:7511668..7512610[+]	4	1001	62	2	0	0
CG3060	mr	2R:19480033..19483012[+]	3:7516501..7519919[+]	8	2980	154	6	0	0
CG3090	Sox14	2R:19486821..19492777[+]	3:7526220..7532666[+]	3	5957	630	26	0	0
CG33519	CG33519	2R:19503143..19520272[-]	3:7541879..7562199[-]	35	17130	1695	64	0	0
CG3140	Adk2	2R:19531798..19533477[+]	3:7574361..7576005[+]	4	1680	154	6	0	0
CG30172	CG30172	2R:19538242..19538801[-]	3:7582507..7582937[-]	2	560	62	2	0	0
CG3924	Chi	2R:19539139..19541536[-]	3:7583607..7586261[-]	3	2398	320	15	0	0
CG3173	CG3173	2R:19545584..19552038[+]	3:7591451..7595544[+]	3	6455	446	18	0	0
CG4254	tsr	2R:19552048..19554436[-]	3:7597386..7600478[-]	4	2389	399	17	0	0
CG3186	eIF-5A	2R:19565424..19567079[+]	3:7611863..7613765[+]	5	1656	290	14	0	0
CG3195	RpL12	2R:19568000..19569116[+]	3:7614272..7615335[+]	7	1117	108	4	0	0
CG3997	RpL39	2R:19569450..19570029[-]	3:7616130..7616976[-]	3	580	138	6	0	0
CG3204	Rap2l	2R:19570653..19573005[+]	3:7618788..7621264[+]	4	2353	350	17	0	0
CG4005	CG4005	2R:19573580..19576085[-]	3:7621412..7624156[-]	7	2506	351	16	0	0
CG33149	Mlp60A	2R:19582613..19583293[+]	3:7632203..7633090[+]	3	681	123	5	0	0
CG4012	gek	2R:19599677..19606234[-]	3:7650827..7658773[-]	11	6558	953	38	0	0
CG11290	enok	2R:19607481..19614634[+]	3:7659773..7668755[+]	4	7154	508	19	0	0
CG4049	CG4049	2R:19615506..19621870[-]	3:7669224..7676581[-]	8	6365	585	23	0	0
CG3253	CG3253	2R:19622267..19623964[+]	3:7677584..7678975[+]	4	1698	92	3	0	0
CG3328	CG3328	2R:19670090..19681227[+]	3:7725388..7736899[+]	9	11138	829	34	0	0
CG4326	mRpS17	2R:19681261..19682037[-]	3:7736288..7736916[-]	2	777	139	5	0	0
CG3333	Nop60B	2R:19682325..19693120[+]	3:18551310..18556819[-]	11	10796	691	27	0	0
CG3362	CG3362	2R:19703142..19704629[+]	3:18540212..18541338[-]	1	1488	108	4	0	0
CG3356	CG3356	2R:19705482..19709787[+]	3:18535450..18539991[-]	8	4306	292	12	0	0
CG11406	CG11406	2R:19709861..19715803[-]	3:18528863..18535848[+]	6	5943	734	32	0	0
CG30419	CG30419	2R:19722667..19737391[-]	3:18506765..18523646[+]	2	14725	1825	79	0	0
CG30418	nord	2R:19750863..19762693[+]	3:18484156..18496778[-]	8	11831	1216	47	0	0
CG13576	CG13576	2R:19756655..19758903[-]	3:18488840..18490575[+]	2	2249	155	5	0	0
CG3376	CG3376	2R:19765629..19772823[+]	3:18474043..18481447[-]	8	7195	676	27	0	0
CG3385	nvy	2R:19783337..19798688[+]	3:18447304..18464947[-]	6	15352	2678	121	0	0
CG3394	CG3394	2R:19801698..19805723[+]	3:18440785..18445109[-]	5	4026	292	12	0	0
CG3401	betaTub60D	2R:19813482..19820703[+]	3:18425670..18433349[-]	4	7222	1466	66	0	0
CG3411	bs	2R:19851313..19884075[+]	3:18360208..18391844[-]	4	32763	6017	277	1	0
CG4356	mAcR-60C	2R:19886236..19897312[-]	3:18349049..18359681[+]	6	11077	1711	78	0	0
CG4527	Plkk1	2R:19899729..19910288[-]	3:18336230..18347510[+]	17	10560	1273	54	0	0
CG3416	Mov34	2R:19910571..19912127[+]	3:18335040..18336237[-]	2	1557	368	15	0	0
CG4545	SerT	2R:19912195..19918147[-]	3:18327522..18334359[+]	8	5953	616	24	0	0
CG3419	CG3419	2R:19919491..19922897[+]	3:18322286..18326054[-]	6	3407	232	8	0	0
CG30165	CG30165	2R:19923171..19926272[-]	3:18318654..18321936[+]	9	3102	352	16	0	0
CG30164	CG30164	2R:19926561..19931423[-]	3:18313668..18319119[+]	8	4863	853	41	0	0
CG30166	CG30166	2R:19933223..19933573[-]	3:18312348..18312544[+]	1	351	122	6	0	0
CG4563	CG4563	2R:19958682..19960637[-]	3:18282835..18284968[+]	4	1956	137	7	0	0
CG13579	CG13579	2R:19990647..19997245[+]	3:18245143..18252114[-]	9	6599	877	35	0	0
CG4612	CG4612	2R:20031284..20033694[-]	3:18207264..18209394[+]	3	2411	507	20	0	0
CG13586	itp	2R:20047572..20065969[+]	3:17196233..17217201[-]	4	18398	1810	75	0	0
CG4634	Nurf-38	2R:20066564..20068687[-]	3:17194765..17196981[+]	6	2124	230	9	0	0
CG12252	CG12252	2R:20075587..20079183[-]	3:17184060..17188104[+]	7	3597	278	10	0	0
CG33527	IFa	2R:20085174..20085734[-]	3:17176641..17176872[+]	1	561	77	3	0	0
CG3541	CG3541	2R:20088872..20105473[+]	3:17155691..17174501[-]	10	16602	1600	62	0	0
CG4692	CG4692	2R:20106685..20107421[-]	3:17154176..17154816[+]	4	737	169	7	0	0
CG3570	CG3570	2R:20111212..20112271[+]	3:17147751..17148013[-]	1	1060	61	3	0	0
CG4707	CG4707	2R:20112194..20114618[-]	3:17145876..17148121[+]	4	2425	169	7	0	0
CG3579	CG3579	2R:20114966..20116132[+]	3:17144012..17145230[-]	4	1167	62	2	0	0
CG3608	CG3608	2R:20119305..20121507[+]	3:17138836..17141129[-]	4	2203	154	6	0	0
CG13594	CG13594	2R:20123021..20146187[-]	3:17112771..17139143[+]	8	23167	2507	96	0	0
CG3663	CG3663	2R:20169124..20170017[+]	3:790834..791672[+]	3	894	46	2	0	0
CG3683	CG3683	2R:20172025..20173040[+]	3:788801..789858[-]	7	1016	139	5	0	0
CG4859	Mmp1	2R:20178894..20194974[-]	3:15819320..15838898[+]	7	16081	1964	81	0	0
CG4871	ST6Gal	2R:20199015..20201148[-]	3:15813985..15815936[+]	7	2134	459	20	0	0
CG13595	CG13595	2R:20206944..20209176[-]	3:15805720..15807216[+]	4	2233	335	17	0	0
CG13596	CG13596	2R:20221226..20225716[-]	3:15788362..15793520[+]	4	4491	550	26	0	0
CG30421	CG30421	2R:20251412..20264578[+]	3:10851102..10866667[-]	7	13167	801	31	0	0
CG9196	CG9196	2R:20264980..20268066[+]	3:10848565..10851463[-]	4	3087	370	14	0	0
CG3594	Eap	2R:20288545..20289384[+]	3:10826729..10827111[-]	1	840	136	7	0	0
CG2928	Reg-5	2R:20295603..20301006[-]	3:10812936..10819515[+]	3	5404	415	16	0	0
CG3629	Dll	2R:20322430..20342763[+]	3:10761589..10787167[-]	8	20334	4856	209	0	0
CG15859	CG15859	2R:20362171..20362515[-]	3:10740254..10740357[+]	1	345	46	2	0	0
CG9047	CG9047	2R:20389169..20394050[+]	3:1841433..1845316[+]	9	4882	367	17	0	0
CG9071	NaCP60E	2R:20401770..20422717[+]	3:1853725..1879607[+]	24	20948	2826	127	0	0
CG30425	RpL41	2R:20411013..20411529[-]	3:1865306..1865898[-]	3	517	92	4	0	0
CG18506	CG18506	2R:20422881..20427880[+]	3:1877687..1892693[+]	4	5000	916	42	1	0
CG15860	pain	2R:20429105..20435871[-]	3:1893570..1899998[-]	4	6767	398	17	0	0
CG30427	CG30427	2R:20436347..20445052[-]	3:1902351..1913097[-]	17	8706	1078	41	0	0
CG3760	CG3760	2R:20445939..20447372[+]	3:1914362..1915737[+]	6	1434	154	6	0	0
CG2811	CG2811	2R:20447301..20448070[-]	3:1915767..1916588[-]	2	770	46	2	0	0
CG2803	Tina-1	2R:20448222..20450009[-]	3:1916924..1918736[-]	3	1788	108	4	0	0
CG12851	CG12851	2R:20457233..20460873[+]	3:1925712..1929939[+]	7	3641	276	12	0	0
CG2765	CG2765	2R:20467439..20472683[-]	3:1938474..1943944[-]	3	5245	598	25	0	0
CG2746	RpL19	2R:20476045..20477147[-]	3:1947894..1949167[-]	4	1103	458	20	0	0
CG2727	emp	2R:20484204..20492398[-]	3:1959805..1970339[-]	9	8195	752	32	0	0
CG15792	zip	2R:20498546..20519073[-]	3:1975500..2004489[-]	15	20528	2178	90	0	0
CG2692	gsb-n	2R:20547982..20559927[-]	3:10009212..10023507[-]	5	11946	1779	75	0	0
CG3388	gsb	2R:20569580..20572062[+]	3:10033708..10036067[+]	2	2483	276	12	0	0
CG16778	Tkr	2R:20593380..20647141[-]	3:10054648..10114026[-]	8	53762	4953	209	0	0
CG3340	Kr	2R:20734215..20737134[+]	3:10181881..10183599[-]	2	2920	155	5	0	0
CG30429	CG30429	2R:20754129..20755104[+]	3:10161105..10161916[-]	2	976	62	2	0	0
CG6821	Lsp1gamma	3L:49970..52534[+]	4_group5:954994..957746[+]	2	2565	722	30	0	0
CG1210	Pk61C	3L:112984..128837[+]	XR_group8:980345..1001542[-]	15	15854	1215	48	0	0
CG1212	p130CAS	3L:144342..158060[+]	XR_group8:930769..954971[-]	5	13719	815	33	0	0
CG7036	rno	3L:172081..182119[-]	XR_group8:1443616..1447903[+]	8	10039	691	28	0	0
CG16971	CG16971	3L:207637..210509[+]	XR_group8:1414959..1418325[-]	7	2873	351	16	0	0
CG33229	CG33229	3L:207663..209145[+]	XR_group8:1416967..1417383[-]	1	1483	136	7	0	0
CG7020	DIP2	3L:233761..241482[-]	XR_group8:1359556..1368458[+]	16	7722	568	24	0	0
CG7008	Tudor-SN	3L:242818..247910[-]	XR_group8:1352871..1358764[+]	4	5093	383	17	0	0
CG13882	CG13882	3L:269905..274816[+]	XR_group8:1319107..1324718[-]	6	4912	278	10	0	0
CG17061	mthl10	3L:317007..320214[-]	XR_group8:1207901..1211293[-]	7	3208	168	8	0	0
CG6905	CG6905	3L:341370..344915[-]	XR_group3a:589455..592607[-]	4	3546	461	19	0	0
CG16988	Roc1b	3L:341513..342026[+]	XR_group3a:589289..589581[+]	1	514	108	4	0	0
CG6883	trh	3L:350055..360848[-]	XR_group3a:1065471..1077196[+]	10	10794	1459	60	0	2
CG17046	klar	3L:417790..524121[-]	XR_group3a:861380..1002250[+]	19	106332	6892	267	0	2
CG13892	Cypl	3L:525649..526448[-]	XR_group3a:849763..850581[+]	2	800	107	5	0	0
CG17181	CG17181	3L:567516..572804[-]	XR_group3a:779357..785241[+]	4	5289	554	22	0	0
CG12031	MED14	3L:576778..582774[+]	XR_group3a:770178..775216[-]	10	5997	308	12	0	0
CG13893	CG13893	3L:582623..587533[-]	XR_group3a:763449..768823[+]	6	4911	308	12	0	0
CG3200	Reg-2	3L:588697..590090[-]	XR_group8:4627815..4629010[+]	3	1394	93	3	0	0
CG32345	CG32345	3L:599155..605848[-]	XR_group8:4609166..4617266[+]	2	6694	1054	49	0	0
CG12030	CG12030	3L:632049..634845[+]	XR_group8:4575575..4578261[-]	4	2797	155	5	0	0
CG3402	CG3402	3L:635070..636366[-]	XR_group8:4573846..4574673[+]	3	1297	168	7	0	0
CG17183	MED30	3L:636513..637730[-]	XR_group8:4573149..4573819[+]	1	1218	62	2	0	0
CG3371	CG3371	3L:666411..669077[-]	XR_group8:4537806..4539616[+]	2	2667	170	6	0	0
CG3344	CG3344	3L:669474..671480[-]	XR_group8:4535334..4537606[+]	4	2007	139	5	0	0
CG32483	CG32483	3L:672117..673613[-]	XR_group8:4533347..4535044[+]	4	1497	108	4	0	0
CG12015	RabX6	3L:674051..675485[+]	XR_group8:4532476..4533348[-]	2	1435	93	3	0	0
CG13894	CG13894	3L:676620..682675[-]	XR_group8:4524302..4529796[+]	2	6056	384	16	0	0
CG13897	CG13897	3L:721209..722652[-]	XR_group8:4483076..4484246[+]	2	1444	77	3	0	0
CG1007	emc	3L:732938..737037[+]	XR_group8:4467004..4471320[-]	2	4100	476	20	0	0
CG13900	CG13900	3L:810242..816934[-]	XR_group8:4381265..4388736[+]	13	6693	1368	55	0	0
CG13901	CG13901	3L:820199..821046[-]	XR_group9:3324222..3324448[+]	1	848	46	2	0	0
CG13887	CG13887	3L:821388..823279[+]	XR_group9:3321949..3323059[-]	4	1892	155	5	0	0
CG12191	dpr20	3L:836245..840771[-]	XR_group6:6444650..6449343[-]	7	4527	293	11	0	0
CG12502	CG12502	3L:851527..854128[+]	XR_group6:6452484..6454940[+]	5	2602	215	9	0	0
CG32479	CG32479	3L:855435..877066[+]	XR_group6:6455384..6481805[+]	10	21632	1202	45	0	0
CG1086	Glut1	3L:897606..967972[+]	XR_group6:6509574..6596597[+]	19	70367	5931	254	0	0
CG13908	CG13908	3L:970743..975996[+]	XR_group6:6593784..6597936[+]	2	5254	429	18	0	0
CG12038	CG12038	3L:977520..979243[+]	XR_group6:6602092..6603670[+]	6	1724	124	4	0	0
CG32336	CG32336	3L:1101815..1102518[-]	XR_group8:5835550..5835780[-]	1	704	92	4	0	0
CG9102	bab2	3L:1123981..1160806[-]	XR_group8:5863328..5898533[-]	5	36826	3328	138	0	0
CG13912	CG13912	3L:1173122..1173892[+]	XR_group8:5914876..5915417[+]	2	771	46	2	0	0
CG9122	CG9122	3L:1173916..1176701[-]	XR_group8:5915846..5918108[-]	7	2786	153	6	0	0
CG1200	Aplip1	3L:1179853..1182873[+]	XR_group8:5921701..5924076[+]	6	3021	459	21	0	0
CG9119	CG9119	3L:1186838..1188324[-]	XR_group8:907409..908923[+]	2	1487	230	9	0	0
CG1179	LysB	3L:1190903..1191400[+]	XR_group8:895842..896386[-]	1	498	335	17	0	0
CG9111	LysC	3L:1194017..1194503[+]	XR_group8:890317..890640[-]	1	487	215	9	0	0
CG9118	LysD	3L:1194257..1194728[-]	XR_group8:895881..896386[-]	1	472	289	15	0	0
CG1180	LysE	3L:1196456..1196945[+]	XR_group8:895879..896385[-]	1	490	335	16	0	0
CG9116	LysP	3L:1201613..1202228[-]	XR_group8:881311..881663[-]	1	616	138	6	0	0
CG1165	LysS	3L:1211300..1211771[+]	XR_group8:881224..881733[-]	1	472	318	16	0	0
CG9130	CG9130	3L:1235544..1239520[+]	XR_group8:852392..857015[-]	6	3977	200	8	0	0
CG32333	CG32333	3L:1259504..1277817[+]	XR_group8:802234..824058[-]	11	18314	1709	67	0	0
CG9139	CG9139	3L:1279274..1282029[+]	XR_group8:796596..798505[-]	4	2756	139	5	0	0
CG2248	Rac1	3L:1284411..1286215[-]	XR_group8:791346..792234[+]	1	1805	366	17	0	0
CG9149	CG9149	3L:1286481..1288253[+]	XR_group8:788628..790386[-]	6	1773	124	4	0	0
CG2469	CG2469	3L:1290756..1295344[+]	XR_group8:782684..786742[-]	8	4589	702	32	0	0
CG9155	Myo61F	3L:1302014..1313155[+]	XR_group8:761901..776390[-]	10	11142	801	31	0	0
CG9184	CG9184	3L:1305314..1306334[-]	XR_group8:770659..771345[+]	4	1021	77	3	0	0
CG9160	mtacp1	3L:1313338..1315165[+]	XR_group8:760441..762059[-]	5	1828	153	7	0	0
CG2211	CG2211	3L:1316769..1318835[-]	XR_group8:756996..759115[+]	4	2067	170	6	0	0
CG1214	ru	3L:1354152..1370967[+]	XR_group3a:718017..737384[-]	4	16816	2161	91	0	0
CG1004	rho	3L:1447324..1452015[+]	XR_group3a:627804..631957[-]	4	4692	478	18	0	0
CG33166	stet	3L:1458961..1473079[-]	XR_group3a:604811..619484[+]	10	14119	1459	60	0	0
CG32331	CG32331	3L:1462524..1465512[+]	XR_group3a:612268..615435[-]	6	2989	277	11	0	0
CG12084	CG12084	3L:1474902..1480199[-]	XR_group3a:599269..604751[+]	8	5298	645	27	0	0
CG12085	pUf68	3L:1480383..1486121[-]	XR_group3a:592565..599801[+]	11	5739	945	46	0	0
CG12090	CG12090	3L:1506944..1517566[-]	XR_group3a:1098635..1112099[-]	23	10623	631	25	0	0
CG12091	CG12091	3L:1518461..1520363[-]	XR_group3a:1112949..1113998[-]	1	1903	199	9	0	0
CG7852	CG7852	3L:1520681..1528358[+]	XR_group3a:1115049..1122549[+]	18	7678	644	27	0	0
CG12099	CG12099	3L:1538895..1541986[-]	XR_group6:5148056..5151574[+]	6	3092	294	10	0	0
CG12004	CG12004	3L:1552716..1558268[+]	XR_group6:6330875..6336204[-]	9	5553	521	22	0	0
CG13917	CG13917	3L:1576794..1583407[+]	XR_group8:4130357..4134260[+]	3	6614	570	22	0	0
CG18170	CG18170	3L:1586486..1600894[+]	XR_group8:4140567..4156904[+]	14	14409	1029	42	0	0
CG7955	CG7955	3L:1601924..1606945[+]	XR_group8:4157439..4162803[+]	8	5022	460	20	0	0
CG13927	GC	3L:1606710..1612830[-]	XR_group8:4162412..4168820[-]	4	6121	780	35	0	0
CG13928	CG13928	3L:1609323..1611909[-]	XR_group8:4166402..4167231[-]	1	2587	274	13	0	0
CG17248	n-syb	3L:1615213..1621299[-]	XR_group8:4171406..4178225[-]	10	6087	660	28	0	0
CG13929	metl	3L:1621465..1622766[-]	XR_group8:4178095..4179326[-]	3	1302	123	5	0	0
CG7959	Bgb	3L:1623234..1624480[+]	XR_group8:4179951..4180838[+]	1	1247	184	7	0	0
CG7961	alphaCop	3L:1624590..1628745[-]	XR_group8:4182409..4185690[-]	4	4156	721	30	0	0
CG13920	CG13920	3L:1632475..1635030[+]	XR_group9:1150414..1152548[+]	3	2556	154	6	0	0
CG7971	CG7971	3L:1637775..1648592[-]	XR_group9:1155363..1168676[-]	16	10818	1074	45	0	0
CG7977	RpL23A	3L:1650722..1652209[-]	XR_group9:1170221..1171649[-]	3	1488	352	15	0	0
CG13930	CG13930	3L:1654004..1656237[-]	XR_group9:1173238..1175806[-]	4	2234	170	6	0	0
CG7991	CG7991	3L:1695671..1698426[+]	XR_group9:1220622..1223199[+]	3	2756	263	9	0	0
CG2069	Oseg4	3L:1714525..1719287[-]	XR_group8:4098212..4103143[+]	9	4763	508	19	0	0
CG7995	CG7995	3L:1722104..1728962[+]	XR_group8:4087947..4095528[-]	8	6859	490	21	0	0
CG13921	CG13921	3L:1730442..1735927[+]	XR_group8:4082925..4086092[-]	9	5486	431	17	0	0
CG2054	Cht2	3L:1736078..1739195[-]	XR_group8:4077105..4080326[+]	5	3118	246	10	0	0
CG15804	Dhc62B	3L:1742704..1755182[-]	XR_group8:481861..495038[-]	12	12479	1617	63	0	0
CG13933	CG13933	3L:1755341..1758675[-]	XR_group8:496822..499205[-]	4	3335	170	6	0	0
CG1977	alpha-Spec	3L:1762643..1778851[-]	XR_group8:502294..522614[-]	7	16209	3635	164	0	0
CG12019	Cdc37	3L:1778958..1780839[+]	XR_group6:4960490..4962442[+]	4	1882	217	7	0	0
CG12021	Patj	3L:1782341..1785717[+]	XR_group6:4964981..4967893[+]	6	3377	169	6	0	0
CG12022	CG12022	3L:1786662..1788449[+]	XR_group6:4968763..4970884[+]	4	1788	216	8	0	0
CG13923	CG13923	3L:1786678..1790351[+]	XR_group6:4968603..4972268[+]	4	3674	385	15	0	0
CG12023	GV1	3L:1794121..1806435[+]	XR_group6:4976630..4990294[+]	6	12315	1523	60	0	0
CG13935	CG13935	3L:1816168..1818693[-]	XR_group6:5001124..5004341[-]	5	2526	429	19	0	0
CG1919	CG1919	3L:1823810..1825612[-]	XR_group6:5010671..5011814[-]	3	1803	215	9	0	0
CG13936	CG13936	3L:1834880..1835772[-]	XR_group6:5021833..5022680[-]	3	893	77	3	0	0
CG12024	CG12024	3L:1840699..1842581[+]	XR_group6:5029186..5030417[+]	3	1883	170	6	0	0
CG1956	R	3L:1842646..1845766[-]	XR_group6:5032703..5034352[-]	2	3121	427	19	0	0
CG1898	HBS1	3L:1846415..1848841[-]	XR_group6:5034419..5036151[-]	1	2427	277	11	0	0
CG12025	CG12025	3L:1848963..1851417[+]	XR_group6:5038705..5040425[+]	2	2455	368	14	0	0
CG13924	CG13924	3L:1853551..1855096[+]	XR_group6:5043002..5043534[+]	2	1546	168	7	0	0
CG1828	dre4	3L:1855105..1859868[-]	XR_group6:5044459..5049833[-]	9	4764	674	29	0	0
CG13937	CG13937	3L:1860087..1866569[-]	XR_group6:5050524..5057257[-]	10	6483	795	34	0	0
CG12026	CG12026	3L:1869191..1875002[+]	XR_group6:5059390..5065592[+]	8	5812	431	16	0	0
CG1887	CG1887	3L:1877412..1881187[-]	XR_group6:5068186..5072227[-]	6	3776	552	23	0	0
CG13925	CG13925	3L:1904947..1905633[+]	XR_group6:5099154..5099972[+]	2	687	200	8	0	0
CG12361	CG12361	3L:1907852..1916980[+]	XR_group6:5102472..5115425[+]	4	9129	2025	86	0	0
CG5687	CG5687	3L:1917163..1922272[-]	XR_group6:5115187..5120704[-]	7	5110	570	21	0	0
CG1017	CG1017	3L:1924594..1926404[+]	XR_group6:5123671..5125247[+]	3	1811	184	8	0	0
CG5690	CG5690	3L:1931392..1933797[+]	XR_group6:5131085..5133732[+]	4	2406	154	6	0	0
CG11814	CG11814	3L:1934111..1942315[-]	XR_group6:5133422..5143037[-]	12	8205	447	17	0	0
CG5691	CG5691	3L:1943014..1946445[-]	XR_group6:5143482..5146728[-]	5	3432	217	7	0	0
CG1140	CG1140	3L:1946675..1950340[+]	XR_group9:5152495..5156650[+]	5	3666	385	15	0	0
CG1139	CG1139	3L:1955194..1957817[+]	XR_group9:5161046..5163563[+]	9	2624	232	8	0	0
CG32307	CG32307	3L:2102070..2102719[-]	XR_group9:5341908..5342472[-]	2	650	76	3	0	0
CG33484	zormin	3L:2106142..2133621[-]	XR_group9:5345543..5378952[-]	16	27480	2380	96	0	0
CG15822	CG15822	3L:2136733..2147392[-]	XR_group9:5380554..5391879[-]	10	10660	1383	55	0	0
CG13810	CG13810	3L:2169529..2171181[+]	XR_group9:5415321..5416672[+]	3	1653	93	3	0	0
CG5707	CG5707	3L:2172690..2175712[-]	XR_group9:5418483..5421808[-]	2	3023	398	17	0	0
CG8960	CG8960	3L:2180545..2181639[+]	XR_group9:5427471..5428120[+]	4	1095	122	6	0	0
CG13809	osm-1	3L:2213178..2218785[+]	XR_group9:5467530..5472552[+]	4	5608	449	15	0	0
CG9018	CG9018	3L:2218816..2220604[-]	XR_group9:5473708..5475591[-]	6	1789	245	11	0	0
CG5712	ACXD	3L:2221142..2227252[+]	XR_group9:5476776..5482768[+]	12	6111	1181	48	0	0
CG1275	CG1275	3L:2236294..2240941[-]	XR_group9:5488452..5493546[-]	7	4648	308	12	0	0
CG2034	CG2034	3L:2241201..2242454[+]	XR_group9:5494396..5495663[+]	3	1254	77	3	0	0
CG13806	CG13806	3L:2249926..2251175[+]	XR_group9:5504053..5505038[+]	2	1250	216	8	0	0
CG5717	yellow-g	3L:2253409..2256223[-]	XR_group9:5506406..5509651[-]	3	2815	322	14	0	0
CG13804	yellow-g2	3L:2260130..2261336[+]	XR_group9:5514339..5515694[+]	2	1207	168	6	0	0
CG1317	CG1317	3L:2351531..2355492[-]	XR_group9:5635992..5639661[-]	2	3962	247	9	0	0
CG8993	CG8993	3L:2355731..2356417[+]	XR_group9:5640117..5640648[+]	2	687	77	3	0	0
CG1320	mRpL23	3L:2356373..2356983[-]	XR_group9:5640653..5641307[-]	2	611	62	2	0	0
CG9004	CG9004	3L:2357259..2360020[+]	XR_group9:5641715..5644048[+]	2	2762	184	7	0	0
CG33231	CG33231	3L:2448688..2449683[+]	XR_group9:5743830..5744744[+]	2	996	93	3	0	0
CG33232	CG33232	3L:2450435..2482760[+]	XR_group9:5744663..5785110[+]	13	32326	2232	87	0	0
CG16761	Cyp4d20	3L:2459674..2462025[-]	XR_group9:5758013..5759828[-]	5	2352	139	5	0	0
CG16758	CG16758	3L:2482236..2487116[-]	XR_group9:5781993..5789477[-]	7	4881	506	22	0	0
CG16757	Spn	3L:2491652..2537809[-]	XR_group9:5790423..5854734[-]	16	46158	4086	164	0	0
CG16973	msn	3L:2539307..2570072[-]	XR_group3a:1356840..1396823[-]	23	30766	2987	130	0	0
CG1263	RpL8	3L:2570982..2572529[+]	XR_group3a:1354747..1355973[-]	5	1548	605	34	0	0
CG1044	dos	3L:2572934..2579122[+]	XR_group3a:1344605..1350297[-]	8	6189	692	27	0	0
CG12002	Pxn	3L:2584982..2613604[-]	XR_group3a:1307185..1339410[+]	14	28623	3780	150	0	0
CG1244	CG1244	3L:2615252..2625509[+]	XR_group3a:1294978..1306702[-]	14	10258	1363	59	0	0
CG14949	CG14949	3L:2625945..2626878[-]	XR_group3a:1294079..1294821[+]	2	934	154	6	0	0
CG1143	CG1143	3L:2628905..2630031[+]	XR_group3a:1291083..1291784[-]	2	1127	152	8	0	0
CG12186	Aats-pro	3L:2633723..2635366[-]	XR_group3a:1285275..1286719[+]	4	1644	124	4	0	0
CG16976	CG16976	3L:2648158..2651074[-]	XR_group5:28482..31762[-]	4	2917	322	14	0	0
CG12187	CG12187	3L:2654135..2673219[-]	XR_group5:34586..56034[-]	10	19085	1752	70	0	0
CG32296	Mrtf	3L:2703217..2750012[-]	XR_group5:97997..151637[-]	6	46796	3060	121	0	0
CG1240	CG1240	3L:2750528..2751931[+]	XR_group5:155662..156588[+]	2	1404	200	7	0	0
CG9977	CG9977	3L:2752880..2755855[-]	XR_group5:158876..161843[-]	3	2976	384	16	0	0
CG2101	mRpS35	3L:2764453..2765637[+]	XR_group8:3586211..3587317[+]	2	1185	62	2	0	0
CG2083	CG2083	3L:2771654..2783662[-]	XR_group8:3593466..3607212[-]	8	12009	2231	100	0	0
CG9973	CG9973	3L:2852798..2855242[-]	XR_group8:3689566..3690701[-]	2	2445	259	12	0	0
CG9972	CG9972	3L:2867170..2875696[-]	XR_group8:3707494..3717748[-]	6	8527	642	30	0	0
CG9965	CG9965	3L:2938295..2941065[+]	XR_group8:3755727..3757816[+]	4	2771	367	17	0	0
CG9969	Or63a	3L:2945276..2947148[+]	XR_group8:3762516..3764615[+]	10	1873	139	5	0	0
CG2107	CG2107	3L:2964555..2967083[+]	XR_group8:3771966..3774219[+]	3	2529	139	5	0	0
CG2114	FR	3L:2985689..2994996[+]	XR_group8:3793973..3802839[+]	2	9308	569	23	0	0
CG2162	CG2162	3L:3018730..3024003[+]	XR_group9:3154596..3160231[+]	10	5274	556	20	0	0
CG1893	CG1893	3L:3027637..3030342[-]	XR_group9:3161918..3164408[-]	4	2706	201	7	0	0
CG32484	Sk2	3L:3030488..3033693[+]	XR_group8:3900807..3902701[+]	2	3206	201	7	0	0
CG32485	CG32485	3L:3033861..3035297[+]	XR_group8:3903237..3904219[+]	2	1437	261	11	0	0
CG11486	CG11486	3L:3054660..3072206[+]	XR_group8:3916402..3934598[+]	24	17547	1232	48	0	0
CG1869	CG1869	3L:3074517..3090488[-]	XR_group8:3937909..3955867[-]	8	15972	1659	68	0	0
CG12082	CG12082	3L:3128937..3131890[-]	XR_group8:3992206..3994366[-]	3	2954	216	8	0	0
CG11494	BtbVII	3L:3132207..3138349[+]	XR_group8:3995343..4001180[+]	8	6143	614	24	0	0
CG14956	CG14956	3L:3139253..3141940[+]	XR_group8:4003296..4005419[+]	3	2688	307	12	0	0
CG12079	CG12079	3L:3142022..3143105[-]	XR_group8:4006826..4008050[-]	3	1084	293	11	0	0
CG11495	rasp	3L:3145712..3147384[+]	XR_group8:4010585..4011324[+]	1	1673	108	4	0	0
CG14964	CG14964	3L:3156795..3161438[-]	XR_group6:4048788..4052974[+]	4	4644	246	10	0	0
CG12734	CG12734	3L:3162466..3168822[+]	XR_group6:4039810..4047452[-]	11	6357	399	16	0	0
CG1242	Hsp83	3L:3176559..3180593[+]	XR_group6:4027271..4031582[-]	2	4035	1202	57	0	0
CG32276	CG32276	3L:3181392..3182575[-]	XR_group6:4025011..4026232[+]	5	1184	199	9	0	0
CG14967	CG14967	3L:3194642..3202336[-]	XR_group6:4001838..4010717[+]	11	7695	756	27	0	0
CG12740	RpL28	3L:3204442..3206490[-]	XR_group8:3311768..3314035[+]	7	2049	566	25	0	0
CG17737	CG17737	3L:3206882..3208236[+]	XR_group8:3310244..3311174[-]	3	1355	243	13	0	0
CG11505	CG11505	3L:3208370..3215852[+]	XR_group8:3301302..3309997[-]	13	7483	508	20	0	0
CG17746	CG17746	3L:3220474..3223052[-]	XR_group8:3294073..3296032[+]	5	2579	169	7	0	0
CG14959	CG14959	3L:3241687..3251288[+]	XR_group8:3264392..3275852[-]	8	9602	1165	49	0	0
CG14960	CG14960	3L:3254570..3259791[+]	XR_group8:3257478..3262446[-]	3	5222	294	10	0	0
CG12017	CG12017	3L:3263779..3274425[+]	XR_group8:3242520..3253979[-]	7	10647	537	22	0	0
CG12077	CG12077	3L:3301762..3302724[-]	XR_group8:1258598..1259300[+]	2	963	62	2	0	0
CG11526	CG11526	3L:3305806..3312403[-]	XR_group8:1248387..1255348[+]	5	6598	554	22	0	0
CG12008	kst	3L:3335059..3351668[+]	XR_group8:5393032..5412469[-]	15	16610	1845	74	0	0
CG12076	YT521-B	3L:3354633..3357698[-]	XR_group8:5439748..5441929[-]	4	3066	155	5	0	0
CG1921	sty	3L:3384669..3408467[-]	XR_group8:5474681..5504585[-]	4	23799	1642	67	0	1
CG10840	eIF5B	3L:3412186..3444134[-]	XR_group8:5510036..5551805[-]	9	31949	4037	162	0	1
CG14972	CG14972	3L:3469174..3470112[+]	XR_group8:5578342..5579327[+]	3	939	77	3	0	0
CG14973	CG14973	3L:3488075..3492065[+]	XR_group8:5600456..5605463[+]	4	3991	307	13	0	0
CG10579	Eip63E	3L:3499217..3592083[+]	XR_group8:5620619..5734169[+]	20	92867	7412	295	0	1
CG12029	CG12029	3L:3630698..3636434[+]	XR_group9:34434..41582[+]	3	5737	643	28	0	0
CG32264	CG32264	3L:3700729..3784820[-]	XR_group9:122446..237067[-]	17	84092	5003	192	0	1
CG1120	CG1120	3L:3790246..3792622[+]	XR_group9:236273..238527[+]	3	2377	124	4	0	0
CG12006	CG12006	3L:3794801..3797499[+]	XR_group9:240617..243007[+]	7	2699	139	5	0	0
CG1065	Scsalpha	3L:3797717..3801915[+]	XR_group6:4866363..4868819[+]	4	4199	490	21	0	0
CG10847	enc	3L:3802219..3824740[+]	XR_group6:4869534..4896048[+]	13	22522	2194	91	0	0
CG1072	Awh	3L:3829685..3845229[+]	XR_group6:4898296..4919771[+]	9	15545	3938	179	0	0
CG1079	CG1079	3L:3876106..3878365[+]	XR_group6:4956427..4958268[+]	4	2260	124	4	0	0
CG14979	Gr63a	3L:3878531..3880204[-]	XR_group6:4958624..4960296[-]	3	1674	168	7	0	0
CG14980	CG14980	3L:3880970..3882688[-]	XR_group8:522568..524444[-]	4	1719	108	4	0	0
CG11624	Ubi-p63E	3L:3882791..3886672[-]	XL_group1e:3154750..3158794[+]	5	3882	1147	51	0	0
CG10849	Sc2	3L:3887043..3888565[+]	XR_group8:529562..531071[+]	4	1523	123	5	0	0
CG14981	mge	3L:3891389..3893463[-]	XR_group8:534156..535599[-]	4	2075	152	8	0	0
CG15855	Eip63F-1	3L:3893498..3917169[-]	XR_group8:536521..566739[-]	7	23672	1307	52	0	0
CG10866	CG10866	3L:3920545..3921473[-]	XR_group8:567979..568765[-]	2	929	77	3	0	0
CG12766	CG12766	3L:3922227..3923616[-]	XR_group8:570506..571948[-]	6	1390	77	3	0	0
CG10863	CG10863	3L:3924539..3925993[-]	XR_group8:570422..571993[-]	6	1455	154	6	0	0
CG14982	CG14982	3L:3926382..3929989[+]	XR_group8:572150..575799[+]	4	3608	446	18	0	0
CG14984	CG14984	3L:3934884..3936353[-]	XR_group8:579222..580813[-]	4	1470	215	9	0	0
CG12605	CG12605	3L:3940373..3948303[-]	XR_group8:586184..594790[-]	5	7931	905	38	0	0
CG14985	CG14985	3L:3987004..3990158[+]	XR_group8:634430..637332[+]	4	3155	659	29	0	0
CG32261	Gr64a	3L:4010301..4012015[+]	XR_group6:6430181..6432237[-]	7	1715	139	5	0	0
CG32257	Gr64b	3L:4012137..4013779[+]	XR_group6:6428498..6430291[-]	7	1643	153	6	0	0
CG32255	Gr64f	3L:4019331..4021071[+]	XR_group6:6421020..6423145[-]	7	1741	139	5	0	0
CG11593	CG11593	3L:4021119..4024014[-]	XR_group6:6418884..6420698[+]	4	2896	215	9	0	0
CG1136	CG1136	3L:4030143..4043197[+]	XR_group6:6398771..6413499[-]	4	13055	709	26	0	0
CG11591	CG11591	3L:4030532..4031205[-]	XR_group6:6411026..6411481[+]	2	674	77	3	0	0
CG10776	wit	3L:4047678..4055245[-]	XR_group6:6386111..6393853[+]	6	7568	415	17	0	0
CG14993	Faa	3L:4055562..4057481[-]	XR_group6:6385562..6387619[+]	4	1920	155	5	0	0
CG14994	Gad1	3L:4057601..4072276[-]	XR_group6:6369595..6385486[+]	10	14676	2009	85	0	0
CG14991	Fit1	3L:4087099..4090653[+]	XR_group6:6353309..6355023[-]	3	3555	246	10	0	0
CG14996	Chd64	3L:4097821..4105955[-]	XR_group8:8258756..8267292[-]	3	8135	811	34	0	0
CG14998	CG14998	3L:4107085..4118082[-]	XR_group8:8268491..8279987[-]	15	10998	1578	67	0	0
CG14999	RfC40	3L:4118385..4119571[-]	XR_group8:8280239..8281393[-]	2	1187	139	5	0	0
CG1167	Ras64B	3L:4122610..4124933[+]	XR_group8:8281413..8283185[+]	3	2324	370	14	0	0
CG1171	Akh	3L:4125118..4125425[+]	XR_group8:8284484..8284714[+]	2	308	77	3	0	0
CG32260	CG32260	3L:4126624..4129384[+]	XR_group8:8285815..8288751[+]	7	2761	216	8	0	0
CG33545	nab	3L:4137374..4144441[-]	XR_group8:8294688..8302596[-]	6	7068	949	43	0	0
CG15002	mas	3L:4145186..4150993[-]	XR_group8:8303552..8310589[-]	9	5808	811	34	0	0
CG18675	CG18675	3L:4157385..4176500[+]	XR_group8:8315967..8338209[+]	4	19116	3371	144	0	0
CG15003	CG15003	3L:4158921..4161175[-]	XR_group8:8319152..8321445[-]	8	2255	430	18	0	0
CG15004	CG15004	3L:4163074..4165333[-]	XR_group8:8323248..8326005[-]	5	2260	612	28	0	0
CG18676	CG18676	3L:4166849..4168195[-]	XR_group8:8327507..8329081[-]	1	1347	551	23	0	0
CG1232	tipE	3L:4172062..4177320[+]	XR_group8:8333372..8337031[+]	4	5259	734	33	0	0
CG1308	CG1308	3L:4177817..4184458[+]	XR_group8:8338160..8346112[+]	15	6642	540	20	0	0
CG1295	CG1295	3L:4188101..4189069[+]	XR_group8:8350118..8350829[+]	2	969	199	9	0	0
CG15006	CG15006	3L:4191368..4192718[-]	XR_group8:8353605..8354231[-]	2	1351	199	8	0	0
CG15007	CG15007	3L:4194533..4195085[-]	XR_group8:8356507..8357019[-]	2	553	108	4	0	0
CG15008	CG15008	3L:4195777..4196405[-]	XR_group8:8357673..8358598[-]	2	629	197	9	0	0
CG1259	CG1259	3L:4198916..4199950[+]	XR_group8:8361307..8362328[+]	2	1035	230	9	0	0
CG1332	CG1332	3L:4200168..4206124[+]	XR_group8:8362038..8369859[+]	10	5957	660	28	0	0
CG32252	CG32252	3L:4205221..4206266[-]	XR_group8:8368208..8369442[-]	2	1046	92	4	0	0
CG15009	ImpL2	3L:4208231..4219679[-]	XR_group8:8371011..8384302[-]	5	11449	1120	47	0	0
CG15010	ago	3L:4229858..4237841[-]	XR_group8:8392993..8403180[-]	10	7984	1119	46	0	0
CG11586	CG11586	3L:4244830..4245993[-]	XR_group8:8410073..8410832[-]	2	1164	152	7	0	0
CG1268	CG1268	3L:4246326..4246765[+]	XR_group8:8410972..8411274[+]	1	440	61	3	0	0
CG1273	CG1273	3L:4247253..4261314[+]	XR_group8:8409204..8424259[+]	6	14062	985	38	0	0
CG1311	CG1311	3L:4261496..4265150[+]	XR_group8:8441636..8445608[+]	9	3655	372	12	0	0
CG1316	CG1316	3L:4267387..4269450[+]	XR_group8:2279023..2281337[+]	8	2064	155	5	0	0
CG1276	TfIIEbeta	3L:4270570..4271884[+]	XR_group8:2282871..2284326[+]	5	1315	77	3	0	0
CG1318	Hexo1	3L:4272174..4274743[+]	XR_group8:2284716..2287721[+]	8	2570	231	9	0	0
CG1319	CG1319	3L:4276029..4276964[+]	XR_group9:3289630..3290443[+]	2	936	77	3	0	0
CG15013	dyl	3L:4277527..4291243[-]	XR_group9:3290867..3307287[-]	5	13717	2589	112	0	0
CG32250	CG32250	3L:4302289..4304652[+]	XR_group9:3316862..3318848[+]	3	2364	199	8	0	0
CG15015	Cip4	3L:4307066..4346719[-]	XR_group6:5806965..5844821[+]	11	39654	2854	117	1	0
CG18314	CG18314	3L:4350239..4362975[-]	XR_group8:2438247..2451892[-]	9	12737	1305	55	0	0
CG7447	CG7447	3L:4367054..4385785[+]	XR_group8:2454696..2478956[+]	6	18732	2200	85	0	0
CG11347	CG11347	3L:4389744..4402865[+]	XR_group8:2480675..2495345[+]	8	13122	1151	47	0	0
CG15020	CG15020	3L:4406388..4408963[+]	XR_group8:2498849..2501526[+]	8	2576	367	17	0	0
CG11348	nAcRbeta-64B	3L:4411969..4418598[+]	XR_group8:2505007..2511705[+]	9	6630	1331	60	0	0
CG15021	CG15021	3L:4419320..4420919[+]	XR_group8:2512580..2514526[+]	2	1600	139	5	0	0
CG12607	CG12607	3L:4429175..4430664[+]	XR_group8:2523393..2525169[+]	3	1490	153	6	0	0
CG7465	CG7465	3L:4461129..4462334[+]	XR_group8:2557351..2557828[+]	2	1206	215	9	0	0
CG11350	CG11350	3L:4463691..4465126[+]	XR_group8:2557362..2561150[+]	2	1436	275	13	0	0
CG13722	CG13722	3L:4466256..4468860[-]	XR_group8:2565480..2566566[-]	3	2605	308	12	0	0
CG32244	CG32244	3L:4485131..4489276[-]	XR_group8:2585786..2590632[-]	4	4146	553	22	0	0
CG7525	Tie	3L:4491545..4505366[-]	XR_group8:2592724..2608517[-]	5	13822	1647	64	0	0
CG32245	CG32245	3L:4536934..4573147[+]	XR_group8:2636712..2677296[+]	14	36214	3774	158	0	0
CG7524	Src64B	3L:4575361..4607043[-]	XR_group8:2683250..2719301[-]	10	31683	2476	100	0	0
CG7471	Rpd3	3L:4607564..4610318[+]	XR_group8:2721728..2724647[+]	4	2755	504	23	0	0
CG13717	CG13717	3L:4610663..4611049[-]	XR_group8:2726191..2726360[-]	1	387	61	3	0	0
CG13715	CG13715	3L:4618281..4618592[-]	XR_group8:2734615..2734728[-]	1	312	46	2	0	0
CG32234	CG32234	3L:4623406..4625043[-]	XR_group8:2740831..2742356[-]	5	1638	260	12	0	0
CG18296	axo	3L:4626282..4656754[-]	XR_group8:2740946..2779864[-]	15	30473	4994	227	0	0
CG32238	CG32238	3L:4629519..4630982[+]	XR_group8:2747276..2748698[+]	1	1464	77	3	0	0
CG32239	Gef64C	3L:4673645..4777101[+]	XR_group8:2787732..2930610[+]	11	103457	14489	615	0	1
CG7509	CG7509	3L:4783924..4786121[-]	XR_group8:2929527..2931737[-]	5	2198	200	8	0	0
CG7507	Dhc64C	3L:4788215..4806580[-]	XR_group8:2936462..2958009[-]	14	18366	3497	148	0	0
CG7479	Aats-leu	3L:4806705..4809886[+]	XR_group8:2956490..2959803[+]	4	3182	216	8	0	0
CG13708	CG13708	3L:4809939..4813921[-]	XR_group8:2959878..2963814[-]	2	3983	307	13	0	0
CG32237	CG32237	3L:4830282..4833302[-]	XR_group8:2980682..2984677[-]	2	3021	1122	46	0	0
CG32235	CG32235	3L:4840656..4841317[-]	XR_group8:2994006..2994437[-]	2	662	46	2	0	0
CG13705	CG13705	3L:4877705..4879317[+]	XR_group8:3033675..3035143[+]	2	1613	670	33	0	0
CG13704	CG13704	3L:4879747..4881716[+]	XR_group8:3035558..3038029[+]	3	1970	200	8	0	0
CG7499	Rh50	3L:4891233..4899891[+]	XR_group8:3044408..3053358[+]	8	8659	1557	75	0	0
CG7503	Con	3L:4919262..4957019[-]	XR_group8:3074060..3118906[-]	5	37758	4724	198	1	0
CG15212	CG15212	3L:5105497..5106076[+]	XR_group3a:1239534..1239966[+]	2	580	61	3	0	0
CG15213	CG15213	3L:5106845..5107092[-]	XR_group3a:1240916..1241316[-]	2	248	77	3	0	0
CG4603	CG4603	3L:5108158..5109619[+]	XR_group3a:1242482..1243425[+]	1	1462	197	9	0	0
CG10674	CG10674	3L:5109787..5110180[-]	XR_group3a:1243484..1243914[-]	2	394	46	2	0	0
CG4611	CG4611	3L:5110329..5112626[+]	XR_group3a:1244973..1247036[+]	2	2298	170	6	0	0
CG4618	CG4618	3L:5113611..5114420[+]	XR_group3a:1247727..1248502[+]	1	810	92	4	0	0
CG10672	CG10672	3L:5114387..5115601[-]	XR_group3a:1248412..1249588[-]	3	1215	216	8	0	0
CG4623	CG4623	3L:5115902..5118266[+]	XR_group3a:1250132..1252700[+]	4	2365	169	7	0	0
CG4633	Aats-ala-m	3L:5120052..5123801[+]	XR_group3a:1254313..1258294[+]	10	3750	200	8	0	0
CG4659	Srp54k	3L:5126516..5128726[+]	XR_group3a:1261320..1263254[+]	2	2211	430	18	0	0
CG10677	CG10677	3L:5156870..5158798[+]	XR_group9:769098..771792[+]	3	1929	154	6	0	0
CG4669	CG4669	3L:5208426..5210581[+]	XR_group9:841521..842774[+]	2	2156	186	6	0	0
CG10645	lama	3L:5317562..5329870[-]	XR_group9:1669082..1681582[+]	8	12309	649	23	0	0
CG10642	Klp64D	3L:5331168..5333201[-]	XR_group9:1666014..1667558[+]	1	2034	232	8	0	0
CG4769	CG4769	3L:5334137..5336745[+]	XR_group9:1662670..1664853[-]	6	2609	565	25	0	0
CG10640	Uev1A	3L:5337099..5340172[-]	XR_group9:1658069..1661046[+]	5	3074	349	17	0	0
CG10633	CG10633	3L:5352733..5356768[-]	XR_group9:1621361..1625015[-]	8	4036	384	15	0	0
CG4814	CG4814	3L:5406954..5408224[+]	XR_group9:1860293..1861633[-]	4	1271	185	7	0	0
CG15214	CG15214	3L:5409543..5413539[+]	XR_group9:1852426..1858560[-]	7	3997	1097	53	0	0
CG32422	CG32422	3L:5479850..5480882[-]	XR_group9:1510947..1511934[+]	2	1033	289	15	0	0
CG10629	CG10629	3L:5481143..5484767[-]	XR_group9:1505761..1511013[+]	7	3625	824	39	0	0
CG10624	sinu	3L:5533417..5535544[-]	XR_group9:1444641..1446071[+]	2	2128	139	5	0	0
CG10622	Sucb	3L:5535636..5537631[-]	XR_group9:1442565..1444517[+]	5	1996	231	9	0	0
CG4852	Sras	3L:5537627..5539050[+]	XR_group9:1441543..1442418[-]	2	1424	92	4	0	0
CG10596	Msr-110	3L:5540848..5551295[-]	XR_group9:1425521..1438605[+]	8	10448	1487	65	0	0
CG10592	CG10592	3L:5566688..5569219[-]	XR_group9:1406086..1408909[+]	3	2532	170	6	0	0
CG5150	CG5150	3L:5569493..5571299[+]	XR_group9:1404273..1405900[-]	1	1807	93	3	0	0
CG10590	CG10590	3L:5575029..5577922[-]	XR_group9:1397758..1401123[+]	4	2894	691	28	0	0
CG12756	CG12756	3L:5581106..5582187[-]	XR_group9:1395851..1397003[+]	4	1082	139	5	0	0
CG5249	Blimp-1	3L:5604930..5622896[+]	XR_group9:1347497..1370125[-]	5	17967	2484	102	0	0
CG17334	lin-28	3L:5628630..5631331[+]	XR_group9:1339206..1342554[-]	5	2702	229	11	0	0
CG5406	sif	3L:5641767..5721986[+]	XR_group9:1233235..1334727[-]	36	80220	16952	752	0	0
CG32414	CG32414	3L:5714572..5715995[+]	XR_group9:1246207..1246795[-]	1	1424	108	4	0	0
CG10576	CG10576	3L:5735917..5739653[-]	XR_group9:3136221..3139765[+]	9	3737	492	20	0	0
CG5495	Txl	3L:5739794..5741060[+]	XR_group9:3134783..3135841[-]	3	1267	139	5	0	0
CG5505	mule	3L:5742949..5749795[+]	XR_group9:3125725..3132610[-]	7	6847	552	24	0	0
CG32417	Myt1	3L:5751419..5753534[-]	XR_group9:3120387..3122980[+]	4	2116	214	10	0	0
CG33717	PGRP-LD	3L:5753992..5758632[+]	XR_group9:3114749..3119692[-]	10	4641	629	25	0	0
CG10546	Cralbp	3L:5757428..5758402[-]	XR_group9:3115060..3116082[+]	1	975	475	19	0	0
CG10542	CG10542	3L:5764121..5768138[-]	XR_group8:9180500..9184760[-]	4	4018	722	28	0	0
CG10541	Tektin-C	3L:5768347..5770348[-]	XR_group8:3572117..3573826[+]	3	2002	415	17	0	0
CG10539	S6k	3L:5772896..5784904[-]	XR_group8:3556943..3569066[+]	10	12009	1565	65	0	0
CG32416	CG32416	3L:5777088..5777402[+]	XR_group8:3565173..3565266[-]	1	315	46	2	0	0
CG32415	CG32415	3L:5777611..5779446[+]	XR_group8:3562778..3563595[-]	1	1836	108	4	0	0
CG5537	CG5537	3L:5784920..5786175[+]	XR_group8:3554349..3555564[-]	3	1256	124	4	0	0
CG10491	vn	3L:5787637..5819561[-]	XR_group8:3519179..3554929[+]	7	31925	6747	300	0	0
CG13287	CG13287	3L:5856354..5857739[+]	XR_group8:3478102..3478642[-]	1	1386	77	3	0	0
CG32408	CG32408	3L:5864834..5865311[+]	XR_group8:3467335..3467497[-]	1	478	46	2	0	0
CG10489	Pole2	3L:5869632..5871326[-]	XR_group8:3460186..3462062[+]	2	1695	139	5	0	0
CG32409	CG32409	3L:5873489..5874864[+]	XR_group8:3455913..3457308[-]	4	1376	201	7	0	0
CG32412	CG32412	3L:5874782..5876395[-]	XR_group8:3454484..3455950[+]	6	1614	123	5	0	0
CG13288	CG13288	3L:5881752..5883696[+]	XR_group8:3447512..3449688[-]	7	1945	108	4	0	0
CG10483	CG10483	3L:5891850..5895245[-]	XR_group8:3433834..3438036[+]	6	3396	595	27	0	0
CG13289	CG13289	3L:5907717..5908625[-]	XR_group9:3108016..3108894[+]	3	909	62	2	0	0
CG13290	CG13290	3L:5911226..5924602[-]	XR_group9:3087244..3106354[+]	3	13377	2313	101	0	0
CG10479	CG10479	3L:5941488..5949952[-]	XR_group9:3066727..3077567[+]	3	8465	1811	75	0	0
CG32406	CG32406	3L:5971161..6000157[+]	XR_group9:3010466..3043831[-]	7	28997	5211	220	0	1
CG6467	Jon65Aiv	3L:6013104..6014095[+]	XR_group9:3000432..3000942[-]	2	992	122	6	0	0
CG6483	Jon65Aiii	3L:6024721..6025647[+]	XR_group9:2988741..2989804[-]	2	927	107	4	0	0
CG10475	Jon65Ai	3L:6027531..6028373[-]	XR_group9:2983328..2984232[+]	1	843	263	9	0	0
CG10472	CG10472	3L:6035324..6036853[-]	XR_group9:2975058..2976117[+]	3	1530	124	4	0	0
CG6600	CG6600	3L:6043416..6045318[+]	XR_group9:2968218..2969850[-]	2	1903	214	10	0	0
CG6610	CG6610	3L:6049506..6050046[+]	XR_group9:2962572..2963205[-]	3	541	46	2	0	0
CG6619	CG6619	3L:6050669..6055483[+]	XR_group9:2957289..2962191[-]	3	4815	430	16	0	0
CG13293	CG13293	3L:6061216..6063981[+]	XR_group9:2948733..2952153[-]	8	2766	1023	47	0	0
CG10467	CG10467	3L:6067151..6068683[-]	XR_group9:2944882..2945501[+]	1	1533	77	3	0	0
CG10733	loj	3L:6068940..6070462[+]	XR_group9:2941813..2943312[-]	9	1523	230	10	0	0
CG7018	Ets65A	3L:6072069..6097877[+]	XR_group9:2907592..2941223[-]	11	25809	6172	280	0	0
CG12755	l(3)mbn	3L:6097833..6102566[-]	XR_group9:2902635..2907962[+]	8	4734	460	20	0	0
CG32405	CG32405	3L:6113170..6113920[-]	XR_group9:2891285..2891722[+]	2	751	139	5	0	0
CG6956	Lcp65Ac	3L:6118771..6119347[+]	XR_group9:2884963..2885508[-]	2	577	124	4	0	0
CG10297	Acp65Aa	3L:6125990..6126692[-]	XR_group9:2880609..2881503[+]	2	703	77	3	0	0
CG12330	CG12330	3L:6134761..6135536[+]	XR_group9:2872698..2873568[-]	2	776	93	3	0	0
CG13296	CG13296	3L:6137104..6138629[+]	XR_group9:2869864..2870977[-]	2	1526	122	5	0	0
CG10289	CG10289	3L:6143498..6147813[-]	XR_group9:2860226..2864858[+]	11	4316	505	23	0	0
CG10274	CG10274	3L:6152626..6155730[-]	XR_group9:2857021..2859287[-]	2	3105	247	9	0	0
CG10270	D19B	3L:6156121..6158985[-]	XR_group9:2850065..2851382[+]	2	2865	399	16	0	0
CG10269	D19A	3L:6159782..6163048[-]	XR_group3a:198101..199462[-]	2	3267	337	15	0	0
CG13298	CG13298	3L:6166065..6167133[-]	XR_group3a:203088..205483[-]	3	1069	62	2	0	0
CG7398	Trn	3L:6167431..6172952[+]	XR_group3a:205176..210636[+]	12	5522	567	25	0	0
CG10236	LanA	3L:6177778..6191931[-]	XR_group3a:213514..229307[-]	15	14154	973	35	0	0
CG10160	ImpL3	3L:6233436..6236640[-]	XR_group3a:269827..273376[-]	4	3205	532	26	0	0
CG13300	CG13300	3L:6304977..6306843[-]	XR_group3a:366036..367737[-]	3	1867	215	8	0	0
CG32398	CG32398	3L:6342778..6343608[-]	XR_group3a:410055..410251[-]	1	831	61	2	0	0
CG14910	CG14910	3L:6435613..6436116[+]	XR_group3a:493237..493534[+]	1	504	138	6	0	0
CG14911	CG14911	3L:6458000..6459003[+]	XR_group3a:519307..520410[+]	3	1004	184	8	0	0
CG8339	sfl	3L:6469677..6523193[+]	XR_group3a:534052..588370[+]	7	53517	3425	139	1	0
CG32397	CG32397	3L:6537390..6547010[-]	XR_group8:5357825..5368544[+]	6	9621	554	22	0	0
CG10129	ndl	3L:6567885..6577313[-]	XR_group8:5326438..5336902[+]	15	9429	510	18	0	0
CG8398	CG8398	3L:6583272..6592132[+]	XR_group8:5311073..5321087[-]	9	8861	583	24	0	0
CG8442	Glu-RI	3L:6597981..6609013[+]	XR_group8:5293495..5305734[-]	13	11033	2625	125	0	0
CG33280	CG33280	3L:6629099..6629602[-]	XR_group8:5269641..5269776[+]	1	504	77	3	0	0
CG10124	CG10124	3L:6638175..6639588[-]	XR_group8:5258697..5259913[+]	4	1414	77	3	0	0
CG10121	SP1173	3L:6663272..6677466[-]	XR_group8:5214311..5232140[+]	10	14195	1474	60	0	0
CG8519	CG8519	3L:6681896..6682894[+]	XR_group8:5209468..5210604[-]	3	999	199	9	0	0
CG10118	ple	3L:6687302..6693471[-]	XR_group8:5197109..5202568[+]	7	6170	1451	65	0	0
CG32394	CG32394	3L:6704105..6713593[-]	XR_group8:5173915..5185299[+]	5	9489	831	33	0	0
CG32393	dikar	3L:6714252..6717096[-]	XR_group8:5170606..5173639[+]	6	2845	537	22	0	0
CG10107	CG10107	3L:6718373..6726233[-]	XR_group8:5161307..5170378[+]	11	7861	493	19	0	0
CG8549	CG8549	3L:6726860..6727984[+]	XR_group8:5160711..5161688[-]	2	1125	62	2	0	0
CG10103	CG10103	3L:6727963..6730466[-]	XR_group8:5158774..5160906[+]	5	2504	246	10	0	0
CG32392	CG32392	3L:6730570..6737193[-]	XR_group8:5151673..5158721[+]	6	6624	494	18	0	0
CG10037	vvl	3L:6764107..6767489[+]	XR_group8:5116420..5118144[-]	1	3383	611	27	0	0
CG10078	Prat2	3L:6885940..6888805[-]	XR_group8:4989409..4992436[+]	4	2866	201	7	0	0
CG14820	CG14820	3L:6906877..6908786[+]	XR_group8:4968019..4969821[-]	5	1910	169	6	0	0
CG14821	CG14821	3L:6916903..6922612[+]	XR_group8:4952758..4956812[-]	6	5710	675	28	0	0
CG10077	CG10077	3L:6923434..6929851[-]	XR_group8:4941378..4948461[+]	6	6418	1137	44	0	0
CG10075	CG10075	3L:6930893..6932046[-]	XR_group5:650208..651470[-]	4	1154	139	5	0	0
CG9943	Surf1	3L:6932293..6933494[+]	XR_group5:651326..652689[+]	4	1202	62	2	0	0
CG10072	sgl	3L:6933494..6938749[-]	XR_group5:652534..656903[-]	3	5256	416	15	0	0
CG10064	CG10064	3L:6939207..6941908[-]	XR_group5:657546..660059[-]	5	2702	170	6	0	0
CG9953	CG9953	3L:6943558..6945613[+]	XR_group5:661062..662943[+]	4	2056	186	6	0	0
CG10060	G-ialpha65A	3L:6946691..6954000[-]	XR_group5:664224..671148[-]	5	7310	631	25	0	0
CG18647	bin	3L:6964569..6968391[+]	XR_group5:685397..688555[+]	5	3823	215	9	0	0
CG8647	CG8647	3L:6986173..6987287[+]	XR_group6:2435276..2436540[-]	2	1115	170	6	0	0
CG33171	CG33171	3L:6988072..7026520[+]	XR_group6:2391163..2437725[-]	19	38449	7294	316	0	0
CG8641	CG8641	3L:7034279..7036821[-]	XR_group6:2383441..2386279[+]	4	2543	504	23	0	0
CG8638	CG8638	3L:7061654..7062732[-]	XR_group6:2358029..2358791[+]	2	1079	138	6	0	0
CG8634	CG8634	3L:7067156..7067790[+]	XR_group6:2353196..2353734[-]	2	635	62	2	0	0
CG33556	form3	3L:7068765..7097244[+]	XR_group6:2321333..2352294[-]	11	28480	4327	179	0	0
CG8631	msl-3	3L:7097157..7099470[-]	XR_group6:2320052..2322546[+]	8	2314	124	4	0	0
CG14825	BBS1	3L:7099578..7101835[+]	XR_group6:2315845..2318152[-]	3	2258	201	7	0	0
CG8629	CG8629	3L:7101860..7102207[-]	XR_group6:2311651..2311950[-]	1	348	77	3	0	0
CG15829	CG15829	3L:7102899..7103221[+]	XR_group6:2314636..2314931[-]	2	323	91	4	0	0
CG8628	CG8628	3L:7104949..7105336[+]	XR_group6:2311648..2311964[-]	2	388	107	5	0	0
CG8627	Dbi	3L:7105818..7107414[+]	XR_group6:2309920..2311687[-]	3	1597	169	7	0	0
CG8624	melt	3L:7108465..7116682[+]	XR_group6:2296432..2306748[-]	12	8218	1104	48	0	0
CG32390	CG32390	3L:7117723..7118309[-]	XR_group6:2295515..2295995[+]	2	587	62	2	0	0
CG32386	corn	3L:7118471..7131020[-]	XR_group6:2282764..2296174[+]	6	12550	1029	42	0	0
CG8620	CG8620	3L:7132046..7132857[+]	XR_group6:3900829..3901548[+]	2	812	62	2	0	0
CG17742	CG17742	3L:7135304..7136261[-]	XR_group6:3907349..3908116[-]	2	958	108	4	0	0
CG32389	CG32389	3L:7136375..7137076[-]	XR_group6:3908498..3908739[-]	1	702	76	4	0	0
CG32387	CG32387	3L:7137234..7157849[-]	XR_group6:3907283..3930608[-]	22	20616	3996	177	0	0
CG8615	RpL18	3L:7214141..7215296[-]	XR_group6:3991072..3992312[-]	4	1156	260	12	0	0
CG8610	Cdc27	3L:7219703..7223286[-]	XR_group6:3996985..4001227[-]	3	3584	506	21	0	0
CG14830	CG14830	3L:7224659..7237864[-]	XR_group8:3316609..3331613[-]	5	13206	1950	79	0	0
CG32381	unc-13-4A	3L:7242096..7258934[-]	XR_group8:3333412..3351935[-]	10	16839	2975	126	0	0
CG8607	CG8607	3L:7294017..7295095[+]	XR_group8:3386740..3387606[+]	3	1079	62	2	0	0
CG8606	RhoGEF4	3L:7295045..7297356[-]	XR_group8:3387808..3390180[-]	5	2312	169	7	0	0
CG8602	CG8602	3L:7300220..7302805[-]	XR_group8:3393036..3394774[-]	1	2586	170	6	0	0
CG8600	CG8600	3L:7307489..7309171[-]	XR_group8:3401176..3402318[-]	3	1683	214	9	0	0
CG8597	lark	3L:7313213..7315843[+]	XR_group8:3405960..3407905[+]	10	2631	431	17	0	0
CG8593	qm	3L:7322262..7327578[+]	XR_group8:3414084..3419745[+]	8	5317	936	39	0	0
CG8583	CG8583	3L:7334510..7338313[+]	XR_group6:1349291..1353445[+]	4	3804	782	31	0	0
CG8580	CG8580	3L:7343746..7346965[+]	XR_group6:1359835..1362677[+]	5	3220	506	22	0	0
CG8563	CG8563	3L:7365026..7369963[+]	XR_group6:1377881..1382503[+]	5	4938	537	22	0	0
CG18417	CG18417	3L:7374024..7375621[+]	XR_group6:1387572..1388706[+]	3	1598	123	5	0	0
CG8560	CG8560	3L:7376277..7378128[-]	XR_group6:1388989..1390790[-]	3	1852	93	3	0	0
CG8556	Rac2	3L:7407836..7409126[-]	XR_group6:1426111..1426868[-]	1	1291	107	4	0	0
CG33277	CG33277	3L:7419408..7424536[+]	XR_group6:1435765..1441871[+]	4	5129	1182	50	0	0
CG33279	CG33279	3L:7426294..7427693[+]	XR_group6:1444011..1445200[+]	3	1400	397	19	0	0
CG8546	CG8546	3L:7429976..7432300[+]	XR_group6:1448620..1451182[+]	7	2325	262	9	0	0
CG16991	Tsp66A	3L:7440417..7442749[+]	XR_group6:1458294..1460447[+]	8	2333	169	7	0	0
CG8543	CG8543	3L:7443523..7444182[-]	XR_group6:1461733..1462203[-]	1	660	199	8	0	0
CG8541	CG8541	3L:7445557..7446384[+]	XR_group6:1464219..1464576[+]	1	828	77	3	0	0
CG7548	CG7548	3L:7479555..7480148[-]	XR_group6:1496563..1496910[-]	1	594	46	2	0	0
CG7546	CG7546	3L:7484958..7491263[+]	XR_group6:1503176..1510497[+]	12	6306	340	12	0	0
CG32372	CG32372	3L:7493435..7501963[+]	XR_group6:1512445..1522961[+]	4	8529	813	35	0	0
CG8532	lqf	3L:7502751..7512226[+]	XR_group6:1524338..1534991[+]	13	9476	800	31	0	0
CG14837	CG14837	3L:7529815..7534160[-]	XR_group6:1557531..1561888[-]	7	4346	369	14	0	0
CG33275	CG33275	3L:7567053..7613528[+]	XR_group6:1590594..1647808[+]	18	46476	6451	277	0	1
CG7492	CG7492	3L:7625813..7628692[-]	XR_group6:1658816..1661291[-]	3	2880	444	20	0	0
CG7462	Ank2	3L:7673298..7687597[-]	XR_group6:1696927..1714961[-]	13	14300	2587	111	0	0
CG32375	CG32375	3L:7691296..7692286[-]	XR_group6:1718055..1718380[-]	1	991	106	5	0	0
CG12262	CG12262	3L:7693308..7695432[+]	XR_group6:1719527..1721890[+]	3	2125	503	24	0	0
CG7457	CG7457	3L:7695750..7700389[-]	XR_group6:1721864..1727027[-]	5	4640	247	9	0	0
CG8492	CG8492	3L:7702111..7705934[-]	XR_group8:1758335..1762245[+]	4	3824	432	16	0	0
CG13685	CG13685	3L:7721564..7722313[+]	XR_group8:1738605..1739053[-]	1	750	77	3	0	0
CG7409	CG7409	3L:7728356..7729121[+]	XR_group8:1730605..1731199[-]	1	766	62	2	0	0
CG7399	Hn	3L:7734424..7737115[+]	XR_group8:1717893..1720866[-]	6	2692	413	16	0	0
CG7391	Clk	3L:7737918..7749550[-]	XR_group8:1701956..1717995[+]	10	11633	617	23	0	0
CG32369	CG32369	3L:7751798..7778353[-]	XR_group8:1675791..1701400[+]	7	26556	1706	69	0	0
CG17888	Pdp1	3L:7788282..7841319[-]	XR_group8:1602445..1667081[+]	13	53038	5769	238	0	0
CG8277	CG8277	3L:7868827..7869961[+]	XR_group8:1574921..1575680[-]	3	1135	62	2	0	0
CG8114	pbl	3L:7870061..7885898[-]	XR_group8:1557793..1576123[+]	13	15838	1214	48	0	0
CG8281	CG8281	3L:7886410..7887600[+]	XR_group8:1558200..1558734[-]	1	1191	108	4	0	0
CG8111	CG8111	3L:7887607..7889063[-]	XR_group8:1556166..1557582[+]	3	1457	93	3	0	0
CG8110	syd	3L:7899968..7909910[-]	XR_group8:1544687..1555258[+]	17	9943	1486	65	0	0
CG8254	exex	3L:7922138..7925514[+]	XR_group8:1529741..1531995[-]	3	3377	230	9	0	0
CG8194	RNaseX25	3L:7944540..7946396[+]	XR_group8:1508154..1509151[-]	2	1857	93	3	0	0
CG13680	CG13680	3L:8067006..8067434[+]	XR_group8:5968084..5968400[+]	2	429	77	3	0	0
CG7915	Ect4	3L:8070494..8082785[+]	XR_group8:5970187..5984661[+]	12	12292	1477	57	0	0
CG7927	CG7927	3L:8084210..8087274[+]	XR_group3a:1130413..1133391[+]	6	3065	247	9	0	0
CG7558	Arp66B	3L:8087435..8089847[-]	XR_group3a:1133803..1135908[-]	6	2413	382	18	0	0
CG7935	msk	3L:8090125..8095528[+]	XR_group3a:1136764..1142535[+]	10	5404	998	40	0	0
CG18767	mRpL36	3L:8098531..8099060[-]	XR_group3a:1145653..1146026[-]	2	530	61	3	0	0
CG7962	CdsA	3L:8101999..8105622[+]	XR_group3a:1151664..1154935[+]	7	3624	339	13	0	0
CG13676	CG13676	3L:8115813..8125755[-]	XR_group3a:1173733..1185677[-]	9	9943	907	36	0	0
CG7498	CG7498	3L:8128727..8132819[-]	XR_group3a:1188185..1192379[-]	2	4093	338	14	0	0
CG13675	CG13675	3L:8134501..8135596[-]	XR_group3a:1193516..1194933[-]	4	1096	276	11	0	0
CG7986	Atg18	3L:8160948..8164662[+]	XR_group3a:127246..130173[-]	7	3715	491	21	0	0
CG7375	CG7375	3L:8170480..8171803[-]	XR_group3a:119808..120905[+]	4	1324	77	3	0	0
CG8012	CG8012	3L:8189386..8190149[+]	XR_group3a:99841..100229[-]	2	764	61	3	0	0
CG13674	CG13674	3L:8192386..8192864[-]	XR_group3a:97520..97874[+]	2	479	62	2	0	0
CG13678	CG13678	3L:8196090..8196898[+]	XR_group3a:97252..97869[+]	2	809	108	4	0	0
CG13672	CG13672	3L:8228430..8229579[+]	XR_group3a:66890..68208[-]	4	1150	169	7	0	0
CG33274	CG33274	3L:8234313..8254854[+]	XR_group3a:38518..63441[-]	26	20542	4383	206	0	0
CG7207	CG7207	3L:8256468..8263804[-]	XR_group3a:31856..38615[+]	9	7337	737	30	0	0
CG7062	Rab-RP3	3L:8271119..8272452[+]	XR_group3a:23589..25044[-]	4	1334	200	7	0	0
CG7197	CG7197	3L:8272442..8273744[-]	XR_group3a:22695..23433[+]	1	1303	215	9	0	0
CG7185	CG7185	3L:8284434..8289434[-]	XR_group3a:7318..11451[+]	7	5001	308	12	0	0
CG13670	CG13670	3L:8294783..8296141[+]	XR_group9:6092379..6092963[+]	2	1359	168	7	0	0
CG7072	CG7072	3L:8299603..8304063[+]	XR_group9:6096785..6101707[+]	4	4461	307	13	0	0
CG7076	CG7076	3L:8310684..8312095[+]	XR_group9:6108492..6110125[+]	3	1412	77	3	0	0
CG7081	CG7081	3L:8313000..8314227[+]	XR_group9:6112105..6113423[+]	4	1228	62	2	0	0
CG7108	DNApol-alpha50	3L:8314267..8318352[+]	XR_group9:6113954..6117928[+]	3	4086	262	10	0	0
CG7083	CG7083	3L:8314769..8316416[+]	XR_group9:6114463..6115486[+]	2	1648	124	4	0	0
CG7112	CG7112	3L:8321488..8325671[+]	XR_group9:6120731..6124811[+]	7	4184	400	15	0	0
CG17352	CG17352	3L:8326302..8330243[-]	XR_group9:6126027..6129381[-]	8	3942	569	22	0	0
CG7176	Idh	3L:8330350..8334878[-]	XR_group9:6129186..6134217[-]	9	4529	655	31	0	0
CG32356	ImpE1	3L:8346356..8365128[+]	XR_group9:6144528..6165824[+]	8	18773	2563	105	0	0
CG7118	Jon66Ci	3L:8365489..8366326[+]	XR_group9:6165310..6166249[+]	1	838	367	16	0	0
CG7170	Jon66Cii	3L:8366805..8367596[-]	XR_group9:6165430..6166006[+]	1	792	230	10	0	0
CG7161	Oseg1	3L:8381216..8385522[-]	XR_group9:6178860..6183815[-]	11	4307	416	16	0	0
CG7127	exo70	3L:8385800..8389858[+]	XR_group9:6183252..6187317[+]	8	4059	370	14	0	0
CG32354	CG32354	3L:8389800..8395227[-]	XR_group9:6186786..6192089[-]	4	5428	599	25	0	0
CG7037	Cbl	3L:8398892..8405171[+]	XR_group9:6196446..6202110[+]	7	6280	951	38	0	0
CG7015	CG7015	3L:8407996..8412633[-]	XR_group9:6205760..6211210[-]	10	4638	1088	45	0	0
CG6964	Gug	3L:8424263..8446616[+]	XR_group9:2775802..2800655[+]	20	22354	4038	185	0	0
CG6915	CG6915	3L:8446954..8455009[-]	XR_group9:2801379..2809687[-]	7	8056	571	21	0	0
CG6902	CG6902	3L:8465061..8468258[-]	XR_group9:2809969..2813673[-]	2	3198	655	30	0	0
CG6765	CG6765	3L:8486713..8492555[+]	XR_group9:2825371..2831335[+]	7	5843	491	20	0	0
CG6831	rhea	3L:8535204..8548347[+]	XR_group3a:143866..160026[-]	15	13144	1755	69	0	0
CG6638	CG6638	3L:8548123..8550020[-]	XR_group8:9014169..9015860[+]	3	1898	155	5	0	0
CG32352	CG32352	3L:8552891..8570256[+]	XR_group8:8992099..9012465[-]	10	17366	1667	60	0	0
CG6253	RpL14	3L:8574949..8576346[+]	XR_group8:8986073..8987678[-]	4	1398	716	36	0	0
CG5989	CG5989	3L:8576354..8578092[-]	XR_group8:8984506..8986160[+]	4	1739	277	11	0	0
CG6282	CG6282	3L:8578604..8591024[+]	XR_group8:8971709..8984063[-]	8	12421	1017	37	0	0
CG32351	CG32351	3L:8593835..8596042[+]	XR_group8:8968842..8970901[-]	3	2208	185	7	0	0
CG6416	CG6416	3L:8598320..8612624[+]	XR_group8:8944782..8963813[-]	14	14305	1656	72	0	0
CG5971	CG5971	3L:8605456..8608028[-]	XR_group8:8951405..8952809[+]	2	2573	367	13	0	0
CG32029	CG32029	3L:8614421..8617526[+]	XR_group8:8940604..8943486[-]	3	3106	340	12	0	0
CG13305	CG13305	3L:8618859..8620765[-]	XR_group8:8937544..8939024[+]	4	1907	170	6	0	0
CG5962	Arr2	3L:8621214..8622883[-]	XR_group8:8935263..8936878[+]	3	1670	624	30	0	0
CG6486	CG6486	3L:8623471..8624663[+]	XR_group8:8933348..8934650[-]	3	1193	337	15	0	0
CG6494	h	3L:8649706..8653186[+]	XR_group8:8904400..8906836[-]	4	3481	564	23	0	0
CG32022	CG32022	3L:8694227..8695219[-]	XR_group8:8856660..8857280[+]	2	993	62	2	0	0
CG6511	CG6511	3L:8695536..8699458[+]	XR_group8:8852134..8856638[-]	6	3923	201	7	0	0
CG6517	Cp18	3L:8700782..8701474[+]	XR_group8:8850546..8850908[-]	2	693	46	2	0	0
CG6524	Cp19	3L:8703855..8704465[+]	XR_group8:8847230..8847595[-]	2	611	61	2	0	0
CG5939	Prm	3L:8706805..8719294[-]	XR_group8:8829448..8844591[+]	13	12490	3273	145	0	0
CG32025	desert	3L:8728090..8739434[+]	XR_group8:8804456..8819452[-]	4	11345	752	30	0	0
CG32030	CG32030	3L:8740391..8772672[+]	XR_group8:8768506..8803003[-]	18	32282	3586	148	1	0
CG5804	CG5804	3L:8762089..8762487[-]	XR_group8:8775402..8775813[+]	2	399	153	7	0	0
CG13310	CG13310	3L:8772791..8774419[-]	XR_group8:8769101..8770857[+]	5	1629	200	8	0	0
CG4974	dally	3L:8801453..8864116[+]	XR_group8:8653914..8727698[-]	9	62664	4033	154	0	1
CG4978	Mcm7	3L:8865557..8868282[+]	XR_group8:8653362..8656380[-]	5	2726	323	13	0	0
CG5751	TrpA1	3L:8868635..8875589[-]	XR_group8:8645419..8653278[+]	15	6955	1211	52	0	0
CG4999	Tsp66E	3L:8886446..8906012[+]	XR_group8:8610160..8632715[-]	9	19567	1507	61	0	0
CG5735	orb2	3L:8916239..8928397[-]	XR_group8:4193731..4207398[+]	9	12159	1166	48	0	0
CG5012	mRpL12	3L:8930739..8931529[+]	XR_group8:4191586..4192336[-]	2	791	124	4	0	0
CG13313	CG13313	3L:8932323..8934842[+]	XR_group8:4188843..4191604[-]	3	2520	139	5	0	0
CG5021	CG5021	3L:8940787..8942331[+]	XR_group9:1142816..1143945[-]	5	1545	185	7	0	0
CG5026	CG5026	3L:8942477..8945699[+]	XR_group5:578916..582499[-]	9	3223	277	11	0	0
CG5651	CG5651	3L:8946007..8948701[-]	XR_group5:574457..577234[+]	6	2695	688	31	0	0
CG5064	CG5064	3L:8948995..8951357[+]	XR_group5:572101..574596[-]	4	2363	170	6	0	0
CG13314	CG13314	3L:8956670..8957050[+]	XR_group5:566882..567206[-]	1	381	62	2	0	0
CG5068	CG5068	3L:8960659..8962827[+]	XR_group5:416565..418502[+]	6	2169	169	6	0	0
CG5280	CG5280	3L:8963015..8964175[-]	XR_group5:418788..419771[-]	3	1161	77	3	0	0
CG5263	smg	3L:8964490..8971922[-]	XR_group5:420536..428528[-]	9	7433	936	37	0	0
CG5093	Doc3	3L:8979145..8981198[+]	XR_group5:435368..437583[+]	5	2054	475	20	0	0
CG5187	Doc2	3L:8986627..8994356[-]	XR_group5:442519..450233[-]	9	7730	1438	65	0	0
CG5133	Doc1	3L:9015324..9018991[+]	XR_group5:470656..473881[+]	5	3668	444	19	0	0
CG32031	Argk	3L:9022809..9039952[-]	XR_group5:476819..497354[-]	7	17144	1884	79	0	0
CG4911	CG4911	3L:9043596..9046676[-]	XR_group5:499121..502514[-]	5	3081	168	7	0	0
CG32032	CG32032	3L:9067001..9068671[+]	XR_group5:515419..516994[+]	4	1671	123	5	0	0
CG4760	bol	3L:9075573..9104299[-]	XR_group5:524513..559389[-]	11	28727	2613	102	0	0
CG4665	Dhpr	3L:9108508..9109863[+]	XR_group5:560243..561057[+]	5	1356	123	5	0	0
CG4684	nwk	3L:9112624..9115524[+]	XR_group5:395556..398563[-]	5	2901	507	20	0	0
CG4641	CG4641	3L:9116728..9119656[+]	XR_group5:392732..394410[-]	2	2929	382	18	0	0
CG10537	Rdl	3L:9124542..9151551[-]	XR_group5:363084..388238[+]	13	27010	5002	236	0	0
CG4347	UGP	3L:9324814..9332798[-]	XR_group5:173838..182626[+]	10	7985	477	17	0	0
CG4452	CG4452	3L:9341273..9344245[+]	XR_group3a:1457337..1459926[-]	7	2973	354	14	0	0
CG4190	Hsp67Bc	3L:9345665..9346264[-]	XR_group3a:1454869..1455170[+]	1	600	62	2	0	0
CG4167	Hsp67Ba	3L:9352049..9353386[-]	XR_group3a:1448310..1448805[+]	1	1338	93	3	0	0
CG4463	Hsp23	3L:9355831..9356714[+]	XR_group3a:1445055..1445689[-]	1	884	62	2	0	0
CG4466	Hsp27	3L:9358012..9359231[+]	XR_group3a:1443085..1443609[-]	1	1220	77	3	0	0
CG4035	eIF-4E	3L:9373563..9376412[-]	XR_group8:8500192..8502629[+]	12	2850	185	7	0	0
CG3672	CG3672	3L:9378742..9380127[+]	XR_group3a:1401244..1402666[+]	2	1386	337	15	0	0
CG4022	CG4022	3L:9382119..9384778[-]	XR_group3a:1405068..1407936[-]	4	2660	443	20	0	0
CG3689	CG3689	3L:9385006..9387582[+]	XR_group3a:1409683..1412553[+]	5	2577	519	24	0	0
CG3705	aay	3L:9397200..9398751[+]	XR_group3a:1422568..1423499[+]	1	1552	122	6	0	0
CG3715	Shc	3L:9400947..9402626[+]	XR_group3a:1427029..1427976[+]	2	1680	93	3	0	0
CG3922	RpS17	3L:9402636..9403764[-]	XR_group3a:1428767..1429907[-]	4	1129	290	13	0	0
CG3911	CG3911	3L:9412866..9416200[-]	XR_group8:2311200..2315072[-]	2	3335	489	23	0	0
CG3891	CG3891	3L:9414003..9416200[-]	XR_group8:2312418..2313343[-]	2	2198	138	6	0	0
CG3529	CG3529	3L:9420822..9424733[+]	XR_group8:2314537..2318474[+]	6	3912	477	19	0	0
CG3448	CG3448	3L:9424489..9425505[-]	XR_group8:2318488..2318711[-]	1	1017	62	2	0	0
CG3445	phol	3L:9426977..9430203[-]	XR_group8:2321840..2324771[-]	2	3227	261	11	0	0
CG32043	CG32043	3L:9435024..9446544[+]	XR_group8:2329004..2342178[+]	6	11521	1965	80	0	0
CG14180	CG14180	3L:9446817..9448451[+]	XR_group8:2341988..2343406[+]	4	1635	288	15	0	0
CG3654	CG3654	3L:9450997..9460479[+]	XR_group8:2345939..2356135[+]	4	9483	586	22	0	0
CG32037	CG32037	3L:9463745..9466141[-]	XR_group8:2359064..2360702[-]	5	2397	138	6	0	0
CG3408	CG3408	3L:9480759..9483527[-]	XR_group8:2374979..2377108[-]	4	2769	170	6	0	0
CG3395	RpS9	3L:9483828..9485489[-]	XR_group8:2377396..2378999[-]	7	1662	411	20	0	0
CG32048	CG32048	3L:9521167..9568461[+]	XR_group8:9097984..9147968[+]	12	47295	5552	231	1	0
CG14177	CG14177	3L:9571801..9572142[+]	XR_group8:9148446..9148708[+]	1	342	77	3	0	0
CG3280	CG3280	3L:9577789..9587751[+]	XR_group8:9153836..9163996[+]	18	9963	1956	89	0	0
CG3322	LanB2	3L:9588866..9597927[+]	XR_group8:9166236..9176239[+]	10	9062	1169	44	0	0
CG32045	fry	3L:9605780..9652773[-]	XR_group8:8526224..8582112[+]	29	46994	3793	156	0	0
CG33696	CG33696	3L:9618783..9627985[+]	XR_group8:8556076..8567200[-]	6	9203	645	25	0	0
CG8308	alphaTub67C	3L:9655226..9657319[+]	XR_group8:8524281..8526607[-]	2	2094	323	13	0	0
CG6767	CG6767	3L:9657523..9670640[-]	XR_group8:8508296..8522873[+]	10	13118	1513	69	0	0
CG6761	CG6761	3L:9674464..9677542[-]	XR_group8:8502847..8506019[+]	5	3079	155	5	0	0
CG16711	CG16711	3L:9678617..9683656[+]	XR_group8:2297597..2300467[-]	3	5040	262	10	0	0
CG6757	SH3PX1	3L:9684362..9687770[-]	XR_group8:2294119..2296487[+]	3	3409	337	14	0	0
CG18176	defl	3L:9697374..9700659[+]	2:13781637..13784864[-]	2	3286	276	11	0	0
CG18177	CG18177	3L:9700877..9703598[+]	XR_group9:3278170..3280803[-]	7	2722	626	29	0	0
CG8189	ATPsyn-b	3L:9703924..9705171[+]	XR_group9:3275568..3276593[-]	5	1248	306	13	0	0
CG32044	CG32044	3L:9726787..9727938[-]	XR_group9:3254038..3254800[+]	2	1152	77	3	0	0
CG8177	CG8177	3L:9737499..9760212[+]	XR_group9:3218088..3246360[-]	23	22714	1936	78	0	0
CG14168	CG14168	3L:9762523..9771473[-]	XR_group9:3209159..3218032[+]	8	8951	1389	65	0	0
CG32052	CG32052	3L:9778407..9782660[+]	XR_group9:3200274..3203850[-]	5	4254	277	11	0	0
CG33205	CG33205	3L:9790017..9808294[+]	XR_group9:3175432..3195691[-]	11	18278	1413	59	0	0
CG10574	I-2	3L:9808308..9810743[-]	XR_group9:3173212..3175814[+]	5	2436	184	8	0	0
CG10572	Cdk8	3L:9811032..9812597[-]	XR_group8:3907350..3908792[-]	2	1566	215	9	0	0
CG6721	Gap1	3L:9813042..9829226[-]	XR_group5:585040..602859[-]	6	16185	1613	66	0	0
CG10809	CG10809	3L:9831542..9833788[-]	XR_group9:3165627..3167305[-]	3	2247	201	7	0	0
CG8108	CG8108	3L:9838553..9844631[+]	XR_group9:1136111..1142049[-]	9	6079	476	20	0	0
CG14165	CG14165	3L:9856279..9858322[+]	XR_group9:1123975..1126115[-]	2	2044	169	6	0	0
CG8107	CalpB	3L:9862760..9867266[+]	XR_group9:1115353..1118963[-]	3	4507	611	26	0	0
CG6707	CG6707	3L:9868762..9872540[-]	XR_group9:1109585..1113946[+]	8	3779	384	15	0	0
CG8104	nudE	3L:9873176..9876913[+]	XR_group9:1105126..1109391[-]	6	3738	629	25	0	0
CG14163	CG14163	3L:9918341..9923673[+]	XR_group9:1064468..1069313[-]	9	5333	749	34	0	0
CG12524	CG12524	3L:9926105..9929759[+]	XR_group9:1058994..1063011[-]	7	3655	506	22	0	0
CG11989	Ard1	3L:9946190..9947970[+]	XR_group9:1040794..1042502[-]	6	1781	169	7	0	0
CG14162	dpr6	3L:9948566..10015255[+]	XR_group9:962486..1042641[-]	6	66690	10353	451	0	0
CG14160	CG14160	3L:10061089..10063076[-]	XR_group9:912743..914178[+]	3	1988	107	4	0	0
CG32057	dpr10	3L:10121400..10160052[-]	XR_group9:1881962..1927582[-]	11	38653	5414	230	0	0
CG6611	ect	3L:10164222..10175781[-]	XR_group9:1930506..1944174[-]	10	11560	1793	76	0	0
CG8065	CG8065	3L:10189612..10191343[+]	XR_group9:1954954..1956671[+]	3	1732	93	3	0	0
CG6559	CG6559	3L:10270422..10286660[-]	XR_group9:2036332..2055202[-]	6	16239	2178	88	0	0
CG32065	CG32065	3L:10409617..10421860[+]	XR_group9:2185711..2198218[+]	4	12244	1746	74	0	0
CG32062	CG32062	3L:10489952..10567368[+]	XR_group9:2264802..2364944[+]	15	77417	8637	360	0	1
CG8019	hay	3L:10605074..10607919[+]	XR_group9:2424415..2426842[+]	4	2846	292	12	0	0
CG6502	E(z)	3L:10608515..10612077[-]	XR_group9:2427687..2431560[-]	8	3563	383	17	0	0
CG32066	CG32066	3L:10614340..10634960[-]	XR_group9:2432318..2451542[-]	6	20621	1045	43	0	0
CG8003	CG8003	3L:10635426..10636924[+]	XR_group9:2451646..2452701[+]	3	1499	93	3	0	0
CG32067	simj	3L:10638690..10663327[+]	XR_group9:2450298..2479157[+]	12	24638	1738	67	0	0
CG6463	CG6463	3L:10667124..10668053[-]	XR_group8:4106259..4107093[-]	3	930	154	6	0	0
CG7958	tna	3L:10831839..10848609[+]	XR_group6:6171477..6190259[-]	12	16771	1889	78	0	0
CG6418	CG6418	3L:10850211..10852982[-]	XR_group6:6168267..6170240[+]	1	2772	201	7	0	0
CG7941	CG7941	3L:10863943..10864651[+]	XR_group6:6157972..6158558[-]	2	709	77	3	0	0
CG18349	CG18349	3L:10865690..10866463[+]	XR_group6:6157957..6158617[-]	2	774	123	5	0	0
CG32070	CG32070	3L:10937648..10937998[-]	XR_group6:6069224..6069318[+]	1	351	46	2	0	0
CG32080	CG32080	3L:10949549..10950310[+]	XR_group6:6058998..6059201[-]	1	762	62	2	0	0
CG12296	klu	3L:10955673..10982771[-]	XR_group6:6019605..6053668[+]	3	27099	3913	165	0	0
CG7923	Fad2	3L:10997486..10998553[+]	XR_group6:6005963..6006301[-]	1	1068	92	4	0	0
CG6327	CG6327	3L:11010304..11025316[-]	XR_group6:5973882..5989509[+]	10	15013	799	32	0	0
CG7888	CG7888	3L:11028038..11033606[+]	XR_group6:5967088..5973197[-]	9	5569	400	16	0	0
CG32069	CG32069	3L:11036120..11036490[-]	XR_group6:5964593..5965034[+]	3	371	46	2	0	0
CG7638	CG7638	3L:11083639..11086064[+]	XR_group9:3981977..3984457[-]	7	2426	325	11	0	0
CG11793	Sod	3L:11086220..11087685[-]	XR_group9:3980291..3981380[+]	2	1466	107	5	0	0
CG11799	Mnf	3L:11088241..11094722[-]	XR_group9:3970672..3977651[-]	14	6482	1011	45	0	0
CG6233	Ufd1-like	3L:11095911..11097148[-]	XR_group9:3978848..3979700[-]	2	1238	92	4	0	0
CG7628	CG7628	3L:11103296..11108621[+]	XR_group9:3959565..3962830[-]	5	5326	628	27	0	0
CG32082	CG32082	3L:11109996..11136988[+]	XR_group9:3927149..3958512[-]	12	26993	2764	113	0	1
CG6216	CG6216	3L:11118182..11124732[-]	XR_group9:3941214..3949198[+]	6	6551	677	26	0	0
CG14142	CG14142	3L:11147522..11149782[+]	XR_group9:3875659..3877982[-]	7	2261	411	20	0	0
CG6199	CG6199	3L:11172113..11179993[-]	XR_group9:3842331..3852258[+]	12	7881	510	18	0	0
CG14141	CG14141	3L:11175253..11176097[+]	XR_group9:3847786..3848403[-]	2	845	154	6	0	0
CG6190	As	3L:11180366..11184527[-]	XR_group9:3838285..3842841[+]	8	4162	260	10	0	0
CG7600	CG7600	3L:11184723..11188049[+]	XR_group9:3834839..3837680[-]	2	3327	216	8	0	0
CG18490	CG18490	3L:11188447..11201738[+]	XR_group9:3817599..3834054[-]	8	13292	1064	39	0	0
CG32083	CG32083	3L:11254113..11254774[-]	XR_group9:3769790..3769957[+]	1	662	76	4	0	0
CG6175	CG6175	3L:11261869..11268734[-]	XR_group9:3757394..3762114[+]	3	6866	355	13	0	0
CG7573	CG7573	3L:11282501..11287344[+]	XR_group9:3738446..3744050[-]	5	4844	536	23	0	0
CG6163	CG6163	3L:11335933..11338832[-]	XR_group9:3680749..3683101[+]	3	2900	214	9	0	0
CG7543	CG7543	3L:11452521..11459385[+]	XR_group9:3524760..3533054[-]	6	6865	963	42	0	0
CG7533	chrb	3L:11461507..11471276[+]	XR_group9:3513925..3523061[-]	4	9770	906	38	0	0
CG11711	Mob1	3L:11496704..11536180[-]	XR_group9:3455911..3499317[+]	9	39477	2424	103	0	0
CG6097	rt	3L:11558064..11561715[-]	XR_group9:3451013..3453546[+]	4	3652	200	8	0	0
CG7368	CG7368	3L:11576670..11578416[+]	XR_group9:3433303..3434603[-]	3	1747	293	11	0	0
CG18815	CG18815	3L:11602017..11603946[+]	XR_group9:3404142..3406319[-]	7	1930	231	8	0	0
CG7339	CG7339	3L:11622731..11623814[+]	XR_group9:3385423..3386380[-]	3	1084	62	2	0	0
CG10415	TfIIEalpha	3L:11655984..11657752[+]	XR_group9:3356654..3358496[-]	3	1769	216	8	0	0
CG11652	CG11652	3L:11667801..11670933[-]	XR_group9:3343000..3346181[+]	4	3133	200	8	0	0
CG6053	CG6053	3L:11671285..11673210[-]	XR_group9:3340871..3343059[+]	4	1926	292	11	0	0
CG11658	CG11658	3L:11674035..11682510[-]	XR_group9:3330837..3339990[+]	9	8476	613	25	0	0
CG7319	CG7319	3L:11682209..11684518[+]	XR_group9:3329957..3332239[-]	4	2310	169	7	0	0
CG6038	CG6038	3L:11684453..11685319[-]	XR_group9:3328934..3329985[+]	3	867	46	2	0	0
CG14132	CG14132	3L:11686550..11687155[-]	XR_group8:4378848..4379555[+]	2	606	107	5	0	0
CG6024	CG6024	3L:11707536..11740129[-]	XR_group8:4332494..4367770[+]	10	32594	3174	136	0	0
CG11611	Tim13	3L:11748081..11748359[-]	XR_group8:4323166..4323423[+]	1	279	62	2	0	0
CG11621	Pi3K68D	3L:11748598..11763955[-]	XR_group8:4305775..4323160[+]	20	15358	815	33	0	0
CG7293	Klp68D	3L:11769557..11772827[+]	XR_group8:4298457..4300577[-]	3	3271	386	14	0	0
CG10361	CG10361	3L:11772891..11774803[-]	XR_group8:4294780..4296865[+]	4	1913	123	5	0	0
CG7283	RpL10Ab	3L:11796799..11798165[+]	XR_group8:4276783..4278189[+]	8	1367	442	22	0	0
CG5917	CG5917	3L:11825653..11829141[-]	XR_group6:1835877..1839437[-]	3	3489	262	10	0	0
CG14129	CG14129	3L:11836219..11837109[-]	XR_group6:1845747..1846239[-]	1	891	46	2	0	0
CG14127	CG14127	3L:11855331..11857493[+]	XR_group6:1862858..1865233[+]	6	2163	185	7	0	0
CG7260	byn	3L:11905328..11909678[+]	XR_group6:1910557..1915877[+]	7	4351	493	18	0	0
CG6938	CG6938	3L:11959921..11964291[+]	XR_group6:1978809..1984512[+]	12	4371	324	12	0	0
CG5684	CG5684	3L:11972345..11976860[-]	XR_group8:2386270..2391465[+]	6	4516	308	11	0	0
CG32096	rols	3L:11982162..12038806[-]	XR_group8:9014311..9074707[-]	14	56645	4946	199	0	0
CG5661	Sema-5c	3L:12041458..12055732[-]	XR_group6:5850119..5864402[-]	12	14275	1013	43	0	0
CG5654	yps	3L:12095473..12099052[-]	XR_group6:5898174..5901950[-]	4	3580	262	10	0	0
CG6806	Lsp2	3L:12103340..12105643[+]	3:16413802..16414827[-]	1	2304	215	8	0	0
CG11538	CG11538	3L:12103371..12105645[-]	3:16413805..16414824[+]	1	2275	215	9	0	0
CG10861	Atg12	3L:12111027..12111422[+]	XR_group6:2461773..2462206[+]	2	396	62	2	0	0
CG9762	l(3)neo18	3L:12111440..12112531[-]	XR_group6:2462214..2463168[-]	4	1092	154	6	0	0
CG6811	RhoGAP68F	3L:12112820..12117329[+]	XR_group6:2463134..2468040[+]	6	4510	568	23	0	0
CG5642	CG5642	3L:12117389..12120062[-]	XR_group6:2468528..2471531[-]	4	2674	385	15	0	0
CG6827	Nrx-IV	3L:12120522..12130953[+]	XR_group6:2470312..2481579[+]	14	10432	1045	40	0	0
CG32099	eap	3L:12123220..12124280[+]	XR_group6:2473815..2474180[+]	1	1061	77	3	0	0
CG9760	CG9760	3L:12131763..12133529[-]	XR_group6:2482247..2484228[-]	3	1767	320	14	0	0
CG11529	CG11529	3L:12171854..12172717[+]	XR_group6:2528320..2529142[+]	1	864	107	5	0	0
CG17146	Adk1	3L:12174343..12178029[-]	XR_group6:2530880..2534589[-]	5	3687	309	11	0	0
CG17144	CG17144	3L:12180176..12183287[-]	XR_group6:2538271..2542899[-]	2	3112	550	24	0	0
CG5620	CG5620	3L:12185578..12240736[-]	XR_group6:2539928..2603142[-]	12	55159	5324	226	0	0
CG32098	CG32098	3L:12235088..12237567[-]	XR_group6:2596238..2598752[-]	2	2480	169	7	0	0
CG4300	CG4300	3L:12245600..12251213[-]	XR_group6:2610664..2615108[-]	5	5614	461	17	0	0
CG4328	CG4328	3L:12264983..12266909[-]	XR_group6:2633025..2634623[-]	5	1927	460	20	0	0
CG32105	CG32105	3L:12303183..12309853[+]	XR_group6:2678207..2684867[+]	3	6671	1650	74	0	0
CG10698	GRHRII	3L:12313059..12325483[-]	XR_group6:3108496..3119934[-]	6	12425	890	37	0	0
CG4357	Ncc69	3L:12342593..12365386[-]	XR_group6:3136310..3162572[-]	18	22794	1488	60	0	0
CG14122	CG14122	3L:12373485..12375863[-]	XR_group6:3171145..3173675[-]	5	2379	123	5	0	0
CG10704	toe	3L:12396455..12406615[-]	XR_group6:3197017..3207874[-]	6	10161	1482	67	0	0
CG10488	eyg	3L:12436979..12441968[-]	XR_group6:3238017..3242537[-]	7	4990	736	30	0	0
CG32102	CG32102	3L:12443018..12443731[-]	XR_group6:3244072..3244604[-]	2	714	91	5	0	0
CG10657	CG10657	3L:12465772..12471145[-]	XR_group6:3264840..3270777[-]	4	5374	400	15	0	0
CG10682	vihar	3L:12478249..12479422[+]	XR_group6:3276280..3277041[+]	2	1174	138	6	0	0
CG10686	CG10686	3L:12488974..12494061[+]	XR_group6:3287144..3291646[+]	7	5088	463	17	0	0
CG4107	Pcaf	3L:12495025..12497948[-]	XR_group6:3293632..3296495[-]	3	2924	185	7	0	0
CG4153	eIF-2beta	3L:12499038..12500684[-]	XR_group6:3297352..3298713[-]	3	1647	92	4	0	0
CG10632	CG10632	3L:12511456..12546469[-]	XR_group6:3307203..3347403[-]	7	35014	5129	220	0	0
CG10571	ara	3L:12554621..12569965[+]	XR_group6:3354675..3369762[+]	5	15345	2313	100	0	0
CG10605	caup	3L:12584073..12595755[+]	XR_group6:3382295..3395313[+]	5	11683	1863	85	0	0
CG32111	CG32111	3L:12601883..12622227[+]	XR_group6:3399587..3423800[+]	7	20345	3287	150	0	0
CG10601	mirr	3L:12667695..12684090[+]	XR_group6:3474965..3492319[+]	6	16396	2176	96	0	0
CG5433	Klc	3L:12720557..12724003[-]	XR_group6:3525910..3529909[-]	6	3447	355	13	0	0
CG10967	Atg1	3L:12759078..12779061[-]	XR_group9:4986404..5006513[+]	12	19984	1471	62	0	0
CG10754	CG10754	3L:12786975..12787950[-]	XR_group9:4979622..4980567[+]	1	976	230	10	0	0
CG10948	CG10948	3L:12818198..12824061[-]	XR_group9:4941017..4948812[+]	8	5864	536	24	0	0
CG11010	Ent3	3L:12827603..12830868[+]	XR_group9:4934847..4937192[-]	4	3266	186	6	0	0
CG11267	CG11267	3L:12990004..12990854[+]	XR_group6:4366110..4366960[+]	3	851	93	3	0	0
CG11268	CG11268	3L:12992198..12993635[+]	XR_group6:4367767..4369066[+]	3	1438	76	4	0	0
CG11255	CG11255	3L:12993933..12996691[-]	XR_group6:4369794..4372355[-]	4	2759	200	8	0	0
CG11253	CG11253	3L:12998705..13000384[-]	XR_group6:4373728..4375432[-]	4	1680	93	3	0	0
CG11276	RpS4	3L:13015703..13017859[+]	XR_group6:5300247..5302352[+]	7	2157	627	29	0	0
CG11278	Syx13	3L:13018383..13020848[+]	XR_group6:5302990..5304747[+]	3	2466	124	4	0	0
CG14115	CG14115	3L:13034469..13035341[-]	XR_group6:5316584..5317547[-]	4	873	123	5	0	0
CG11280	trn	3L:13088220..13092035[+]	XR_group6:5365729..5368851[+]	2	3816	369	15	0	0
CG11282	caps	3L:13202636..13251707[+]	XR_group6:5470724..5526408[+]	5	49072	4759	196	1	0
CG14107	CG14107	3L:13354301..13355290[-]	XR_group6:5635348..5636288[-]	2	990	108	4	0	0
CG10191	CG10191	3L:13362240..13363935[-]	XR_group6:5642859..5644382[-]	2	1696	93	3	0	0
CG32120	sens	3L:13370176..13375072[-]	XR_group6:5652319..5657487[-]	4	4897	848	31	0	0
CG10724	CG10724	3L:13386777..13390401[+]	XR_group8:6356960..6360730[-]	8	3625	662	26	0	0
CG32121	CG32121	3L:13391350..13393405[-]	XR_group8:6353660..6356130[+]	3	2056	214	9	0	0
CG10713	CG10713	3L:13403378..13409176[-]	XR_group8:6340657..6347604[+]	3	5799	661	27	0	0
CG10725	CG10725	3L:13411906..13412956[+]	XR_group8:6337602..6338656[-]	4	1051	77	3	0	0
CG10738	CG10738	3L:13434210..13439213[+]	XR_group8:4036709..4042393[-]	17	5004	859	36	0	0
CG10089	CG10089	3L:13440774..13448490[-]	XR_group8:4024020..4034477[+]	10	7717	828	34	0	0
CG32130	CG32130	3L:13451500..13457468[+]	XR_group8:4016138..4022376[-]	9	5969	618	22	0	0
CG10083	CG10083	3L:13457480..13460245[-]	XR_group8:4013900..4016350[+]	5	2766	353	14	0	0
CG10741	CG10741	3L:13460751..13476351[+]	XR_group8:6916993..6936044[-]	5	15601	2222	96	0	0
CG17689	CG17689	3L:13476687..13483745[+]	XR_group8:6909123..6917381[-]	7	7059	1228	51	0	0
CG10711	CG10711	3L:13485593..13487054[-]	XR_group8:6906214..6907770[+]	3	1462	77	3	0	0
CG10710	CG10710	3L:13490220..13493548[-]	XR_group8:6898911..6901937[+]	2	3329	185	7	0	0
CG12478	bru-3	3L:13511865..13640696[-]	XR_group8:6735659..6896046[+]	13	128832	39200	1799	1	0
CG32131	CG32131	3L:13837988..13839234[-]	XR_group6:5678900..5680584[-]	4	1247	349	19	0	0
CG13737	CG13737	3L:13844255..13848295[+]	XR_group6:5686024..5690849[+]	3	4041	735	32	0	0
CG8760	CG8760	3L:13848189..13852685[-]	XR_group6:5690597..5695687[-]	9	4497	794	36	0	0
CG17368	CG17368	3L:13856054..13857696[-]	XR_group6:5698156..5699862[-]	3	1643	350	18	0	0
CG8865	Rgl	3L:13872150..13890507[-]	XR_group6:5714079..5735853[-]	12	18358	1389	51	0	0
CG9206	Gl	3L:13894648..13899915[+]	XR_group6:5738996..5743505[+]	4	5268	479	17	0	0
CG32137	CG32137	3L:13904511..13927908[+]	XR_group6:5747849..5772768[+]	9	23398	2349	97	0	0
CG8937	Hsc70-1	3L:13939436..13943038[+]	XR_group6:5784198..5788062[+]	6	3603	567	23	0	0
CG17364	CG17364	3L:13944296..13950767[-]	XR_group6:5788787..5796046[-]	8	6472	798	34	0	0
CG8947	26-29-p	3L:13959494..13961837[+]	XR_group6:5805100..5807421[+]	3	2344	154	6	0	0
CG32133	CG32133	3L:13986480..13994103[-]	XR_group8:2391852..2403273[+]	7	7624	402	14	0	0
CG6513	endos	3L:13994838..13996963[-]	XR_group6:1993006..1994470[-]	4	2126	107	5	0	0
CG6603	Hsc70Cb	3L:14002283..14008818[+]	XR_group6:4693377..4700671[+]	8	6536	827	35	0	0
CG32138	CG32138	3L:14019028..14035628[+]	XR_group6:4712192..4733422[+]	11	16601	1183	49	0	0
CG6760	l(3)70Da	3L:14037151..14041383[+]	XR_group6:4733502..4745566[+]	9	4233	461	19	0	0
CG32134	btl	3L:14041031..14048144[+]	XR_group6:4738205..4745811[+]	5	7114	415	16	0	0
CG7345	Sox21a	3L:14069513..14072333[-]	XR_group6:4766817..4769637[-]	2	2821	474	22	0	0
CG32139	Sox21b	3L:14077642..14096583[-]	XR_group6:4779959..4804349[-]	7	18942	3446	151	0	1
CG5893	D	3L:14140860..14143879[-]	XR_group6:4850474..4851627[-]	2	3020	153	7	0	0
CG5842	nan	3L:14151503..14154907[-]	XR_group6:4860888..4864499[-]	9	3405	355	13	0	0
CG7867	nuf	3L:14156131..14198510[+]	XR_group9:239936..287258[+]	13	42380	2536	102	0	1
CG32140	CG32140	3L:14185004..14191740[+]	XR_group9:271591..278516[+]	3	6737	385	15	0	0
CG17697	fz	3L:14239606..14333907[+]	XR_group9:312394..415414[+]	7	94302	11901	491	1	3
CG9598	CG9598	3L:14378082..14382591[-]	XR_group9:462133..464478[-]	6	4510	247	9	0	0
CG4613	CG4613	3L:14485112..14486986[-]	XR_group9:568500..570115[-]	3	1875	289	14	0	0
CG4994	Mpcp	3L:14502877..14505705[+]	XR_group9:582068..584054[+]	5	2829	353	14	0	0
CG9238	CG9238	3L:14506792..14516230[-]	XR_group9:586160..596563[-]	6	9439	657	29	0	0
CG13480	Leucokinin	3L:14525393..14526023[-]	XR_group9:605335..605645[-]	1	631	61	2	0	0
CG13475	HGTX	3L:14548474..14564827[-]	XR_group9:629173..646509[-]	4	16354	3869	171	0	1
CG13478	shd	3L:14584704..14587104[+]	XR_group9:666993..669350[+]	7	2401	324	12	0	0
CG9628	CG9628	3L:14588069..14593433[+]	XR_group9:675541..681312[+]	6	5365	278	10	0	0
CG4914	CG4914	3L:14639792..14643393[-]	XR_group6:1072143..1075396[+]	2	3602	554	20	0	0
CG32145	ome	3L:14672013..14712402[+]	XR_group6:1005814..1051299[-]	10	40390	2933	122	0	0
CG33261	Trl	3L:14713188..14726308[-]	XR_group6:993762..1007213[+]	17	13121	1245	49	0	0
CG5295	CG5295	3L:14741755..14751682[-]	XR_group6:966688..975932[+]	8	9928	754	29	0	0
CG9425	CG9425	3L:14757390..14764625[+]	XR_group6:942498..951921[+]	6	7236	894	34	0	0
CG5258	NHP2	3L:14766649..14767448[-]	XR_group6:953724..954327[-]	2	800	153	6	0	0
CG17839	CG17839	3L:14770511..14846993[+]	XR_group6:857157..943519[-]	16	76483	10565	463	1	0
CG13467	CG13467	3L:14869373..14870396[+]	XR_group6:841306..841993[-]	2	1024	91	4	0	0
CG13466	CG13466	3L:14886960..14908165[+]	XR_group6:805398..827169[-]	11	21206	3164	143	0	0
CG12487	BobA	3L:14910758..14911371[-]	XR_group6:770192..770330[-]	1	614	46	2	0	0
CG5185	Tom	3L:14934606..14935576[+]	XR_group6:770470..771115[-]	1	971	306	13	0	0
CG3396	Ocho	3L:14939900..14941012[+]	XR_group6:765632..766812[-]	3	1113	122	5	0	0
CG3297	mnd	3L:14950374..14956929[+]	XR_group6:751027..757295[-]	7	6556	523	21	0	0
CG5392	CG5392	3L:14966499..14979289[-]	XR_group6:727112..742314[+]	8	12791	1029	41	0	0
CG3020	CG3020	3L:14981730..14999455[-]	XR_group6:704612..723360[+]	8	17726	1489	62	0	0
CG33957	cp309	3L:15031500..15049886[-]	XR_group6:658811..679901[+]	13	18387	998	40	0	0
CG6778	Aats-gly	3L:15060415..15062949[+]	XR_group6:647830..649868[-]	3	2535	185	7	0	0
CG6854	CG6854	3L:15063396..15078238[+]	XR_group6:630806..645760[-]	9	14843	1182	47	0	0
CG6988	Pdi	3L:15102589..15107904[-]	XR_group6:600157..604306[+]	5	5316	565	23	0	0
CG6859	CG6859	3L:15109603..15111308[+]	XR_group6:596007..597127[-]	2	1706	138	6	0	0
CG6876	CG6876	3L:15124342..15126397[+]	XR_group6:581309..583300[-]	4	2056	322	13	0	0
CG7011	CG7011	3L:15126128..15128883[-]	XR_group6:578160..581580[+]	5	2756	170	6	0	0
CG7272	CG7272	3L:15466199..15469036[+]	XR_group6:254773..257584[-]	3	2838	170	6	0	0
CG7857	CG7857	3L:15468859..15470153[-]	XR_group6:253969..255185[+]	2	1295	77	3	0	0
CG7266	Eip71CD	3L:15476312..15478461[+]	XR_group6:245487..247878[-]	9	2150	154	6	0	0
CG7936	mex1	3L:15482716..15483715[-]	XR_group6:239905..240560[+]	2	1000	108	4	0	0
CG7450	CrebA	3L:15500673..15518473[+]	XR_group6:207886..224584[-]	8	17801	1762	76	0	0
CG7427	CG7427	3L:15528697..15530821[+]	XR_group6:197383..199293[-]	2	2125	216	8	0	0
CG6498	CG6498	3L:15531307..15541012[+]	XR_group6:188317..198715[-]	11	9706	783	32	0	0
CG12304	CG12304	3L:15548902..15550603[+]	XR_group6:179521..181215[-]	5	1702	93	3	0	0
CG7656	CG7656	3L:15551058..15553425[-]	XR_group6:176912..178746[+]	8	2368	201	7	0	0
CG32149	RhoGAP71E	3L:15554139..15572384[+]	XR_group6:159399..176663[-]	9	18246	1090	45	0	0
CG7650	CG7650	3L:15574713..15575647[-]	XR_group6:158317..158727[+]	1	935	62	2	0	0
CG33209	comm3	3L:15578563..15597709[-]	XR_group6:138167..156177[+]	2	19147	1124	44	0	0
CG13446	CG13446	3L:15612212..15612876[-]	XR_group6:125122..125592[+]	2	665	46	2	0	0
CG7304	CG7304	3L:15643492..15646729[+]	XR_group6:100010..103611[-]	4	3238	367	17	0	0
CG7554	comm2	3L:15662850..15665108[-]	XR_group6:90151..91699[+]	2	2259	183	7	0	0
CG17943	comm	3L:15687583..15693682[-]	XR_group6:64691..70941[+]	2	6100	861	35	0	0
CG6151	CG6151	3L:15775372..15781668[-]	XR_group6:3560867..3567887[-]	7	6297	630	25	0	0
CG6169	CG6169	3L:15786246..15791678[-]	XR_group6:3572936..3577587[-]	10	5433	645	26	0	0
CG6224	dbo	3L:15792139..15797263[+]	XR_group6:3577929..3581259[+]	6	5125	599	25	0	0
CG15715	CG15715	3L:15801137..15802739[-]	XR_group6:3584582..3585706[-]	3	1603	170	6	0	0
CG32150	CG32150	3L:15803023..15809317[-]	XR_group6:3587104..3593527[-]	6	6295	782	34	0	0
CG12486	CG12486	3L:15820941..15821636[-]	XR_group6:3606620..3606794[-]	1	696	46	2	0	0
CG6112	CG6112	3L:15825058..15829449[-]	XR_group6:3610376..3615358[-]	3	4392	640	32	0	0
CG13444	CG13444	3L:15835085..15864179[-]	XR_group6:3618078..3651292[-]	4	29095	3117	128	0	0
CG6114	CG6114	3L:15865409..15876719[-]	XR_group6:3652301..3662247[-]	15	11311	1836	81	0	0
CG6117	Pka-C3	3L:15891063..15920056[-]	XR_group6:3673436..3696569[-]	10	28994	1999	79	1	0
CG17035	GXIVsPLA2	3L:15920434..15921514[+]	XR_group6:3696417..3697283[+]	5	1081	62	2	0	0
CG17033	CG17033	3L:15921809..15923692[+]	XR_group6:3698234..3699763[+]	5	1884	246	10	0	0
CG17032	CG17032	3L:15924102..15925869[+]	XR_group6:3700280..3701678[+]	2	1768	138	5	0	0
CG5931	CG5931	3L:15926067..15933115[-]	XR_group6:3702560..3710570[-]	6	7049	1153	46	0	0
CG5942	brm	3L:15935341..15948128[-]	XR_group8:8233137..8246495[+]	11	12788	1428	58	0	0
CG17029	CG17029	3L:15942294..15943696[+]	XR_group8:8237508..8238808[-]	2	1403	201	7	0	0
CG17028	CG17028	3L:15943802..15944997[+]	XR_group8:8236310..8237431[-]	3	1196	93	3	0	0
CG17027	CG17027	3L:15945215..15947149[+]	XR_group8:8234787..8235915[-]	2	1935	170	6	0	0
CG6025	Arf72A	3L:15948380..15949622[+]	XR_group8:8231022..8232034[-]	3	1243	323	13	0	0
CG5949	DNApol-delta	3L:15949575..15953070[-]	XR_group8:8227189..8230780[+]	2	3496	308	12	0	0
CG6017	CG6017	3L:15953499..15956902[+]	XR_group8:8223990..8226723[-]	4	3404	584	23	0	0
CG5830	CG5830	3L:15957912..15969994[-]	XR_group8:8210704..8220025[+]	6	12083	1331	59	0	0
CG5904	mRpS31	3L:15970456..15971860[+]	XR_group8:8209531..8210794[-]	3	1405	124	4	0	0
CG13076	Notum	3L:15988739..15998020[+]	XR_group8:4242536..4251876[+]	5	9282	1621	72	0	0
CG12284	th	3L:16003664..16015914[-]	XR_group6:1791020..1803981[+]	4	12251	632	23	0	0
CG32156	Mbs	3L:16017227..16047289[+]	XR_group6:1750813..1788035[-]	26	30063	3158	132	0	0
CG5241	CG5241	3L:16051138..16052769[-]	XR_group6:1749350..1750351[+]	3	1632	168	8	0	0
CG5284	CG5284	3L:16055715..16061190[+]	XR_group6:1743526..1748607[-]	13	5476	725	27	0	0
CG5389	CG5389	3L:16063093..16065349[+]	XR_group6:1739029..1741302[-]	3	2257	199	9	0	0
CG5222	CG5222	3L:16068690..16070870[-]	XR_group6:1733271..1735463[+]	3	2181	216	8	0	0
CG5215	Zn72D	3L:16071855..16077647[-]	XR_group6:1726274..1732743[+]	7	5793	649	23	0	0
CG5444	Taf4	3L:16078523..16086623[+]	XR_group8:1763120..1771953[+]	13	8101	1176	53	0	0
CG5165	Pgm	3L:16091314..16093855[-]	XR_group8:1776948..1779450[-]	4	2542	432	16	0	0
CG5474	SsRbeta	3L:16094899..16096245[+]	XR_group8:1798132..1799222[+]	3	1347	214	10	0	0
CG5151	CG5151	3L:16104742..16114272[-]	XR_group8:1808156..1816649[-]	5	9531	1165	48	0	0
CG13073	CG13073	3L:16178310..16179365[-]	XR_group8:1874000..1874686[-]	5	1056	153	7	0	0
CG5027	CG5027	3L:16194365..16196400[+]	XR_group8:1889427..1891179[+]	4	2036	123	5	0	0
CG13072	PDCD-5	3L:16196337..16197291[-]	XR_group8:1891386..1892286[-]	3	955	108	4	0	0
CG5057	MED10	3L:16197288..16197999[+]	XR_group8:1892371..1892935[+]	2	712	91	4	0	0
CG13055	CG13055	3L:16216379..16217308[-]	XR_group8:1912616..1912922[-]	1	930	91	4	0	0
CG13053	CG13053	3L:16224292..16224719[-]	XR_group8:1921022..1921262[-]	2	428	46	2	0	0
CG13064	CG13064	3L:16245738..16246064[+]	XR_group8:1943165..1943397[+]	2	327	61	3	0	0
CG13049	CG13049	3L:16246388..16247251[-]	XR_group8:1943957..1944406[-]	3	864	77	3	0	0
CG13047	CG13047	3L:16250024..16251401[-]	XR_group8:1947106..1948393[-]	2	1378	92	4	0	0
CG4962	CG4962	3L:16259968..16260799[-]	XR_group8:1957800..1958376[-]	2	832	185	7	0	0
CG13044	CG13044	3L:16267840..16268372[-]	XR_group8:1967262..1967688[-]	2	533	76	3	0	0
CG13043	CG13043	3L:16270481..16271125[-]	XR_group8:1969366..1969745[-]	1	645	76	3	0	0
CG13063	CG13063	3L:16271906..16272357[+]	XR_group8:2169420..2169686[-]	2	452	77	3	0	0
CG13042	CG13042	3L:16273257..16273674[-]	XR_group8:1975977..1976511[-]	2	418	107	5	0	0
CG32160	CG32160	3L:16274199..16276578[+]	XR_group8:1977144..1978253[+]	2	2380	154	6	0	0
CG13062	CG13062	3L:16279786..16280206[+]	XR_group8:1981713..1982062[+]	2	421	46	2	0	0
CG13061	Nplp3	3L:16283284..16283955[+]	XR_group8:1984545..1984832[+]	2	672	46	2	0	0
CG13041	CG13041	3L:16284211..16284779[-]	XR_group8:1986352..1986808[+]	2	569	62	2	0	0
CG13060	CG13060	3L:16285120..16285726[+]	XR_group8:1986344..1986867[+]	2	607	62	2	0	0
CG13059	CG13059	3L:16288990..16289522[+]	XR_group8:1990063..1990388[+]	2	533	76	4	0	0
CG13040	CG13040	3L:16290405..16291027[-]	XR_group8:1992456..1992738[-]	2	623	77	3	0	0
CG13038	CG13038	3L:16292576..16292827[-]	XR_group8:1994155..1994363[-]	1	252	62	2	0	0
CG4998	CG4998	3L:16304258..16310507[+]	XR_group8:2006811..2013348[+]	4	6250	921	39	0	0
CG33257	CG33257	3L:16311582..16312879[+]	XR_group8:2014122..2015288[+]	2	1298	77	3	0	0
CG13037	mRpS34	3L:16313356..16314035[+]	XR_group8:2015579..2016001[+]	1	680	77	3	0	0
CG4925	CG4925	3L:16314004..16317157[-]	XR_group8:2016281..2019117[-]	7	3154	215	9	0	0
CG4933	CG4933	3L:16317299..16318549[+]	XR_group8:2019352..2020727[+]	3	1251	123	5	0	0
CG4899	Pdh	3L:16318486..16319556[-]	XR_group8:2020654..2021741[-]	4	1071	108	4	0	0
CG4893	CG4893	3L:16320004..16324684[-]	XR_group8:2022312..2027153[-]	3	4681	507	19	0	0
CG4842	CG4842	3L:16333666..16334777[+]	XR_group8:2034834..2035880[+]	4	1112	77	3	0	0
CG16807	CG16807	3L:16338312..16343909[-]	XR_group8:2038750..2044427[-]	4	5598	858	36	0	0
CG4753	CG4753	3L:16344229..16346829[-]	XR_group8:2044058..2046733[-]	6	2601	277	11	0	0
CG4729	CG4729	3L:16347030..16351216[-]	XR_group8:2046648..2049661[-]	8	4187	292	11	0	0
CG13036	CG13036	3L:16356381..16356940[-]	XR_group8:2053558..2054321[-]	3	560	62	2	0	0
CG4680	CG4680	3L:16359888..16361601[+]	XR_group8:2056178..2057222[+]	1	1714	199	7	0	0
CG13035	CG13035	3L:16361821..16365316[-]	XR_group8:2057504..2061065[-]	8	3496	201	7	0	0
CG4609	fax	3L:16368546..16377098[-]	XR_group8:2063642..2074405[-]	7	8553	1880	81	1	0
CG4672	TMS1	3L:16378014..16380647[+]	XR_group8:2076930..2079564[+]	7	2634	309	11	0	0
CG4573	CG4573	3L:16380550..16382424[-]	XR_group8:2079536..2081449[-]	4	1875	186	6	0	0
CG4561	Aats-tyr	3L:16382606..16384554[-]	XR_group8:2081382..2083515[-]	4	1949	476	18	0	0
CG33158	CG33158	3L:16385053..16461829[+]	XR_group8:2077397..2176296[+]	6	76777	8746	349	0	0
CG32159	CG32159	3L:16388053..16417213[-]	XR_group8:2086701..2121375[-]	5	29161	3492	135	0	0
CG4531	argos	3L:16435638..16448960[-]	XR_group8:2141741..2156462[-]	4	13323	1570	61	0	0
CG32158	CG32158	3L:16457096..16486325[-]	XR_group8:2162459..2203611[-]	39	29230	2380	93	0	0
CG4314	st	3L:16462913..16465726[+]	XR_group8:2179588..2182458[+]	7	2814	261	11	0	0
CG12436	CG12436	3L:16494766..16495892[-]	XR_group8:2205081..2205934[-]	3	1127	122	6	0	0
CG4143	mbf1	3L:16539955..16541740[+]	XR_group8:2252940..2254152[+]	5	1786	92	4	0	0
CG4195	l(3)73Ah	3L:16553820..16555393[+]	XR_group8:2263916..2265265[+]	4	1574	291	13	0	0
CG4083	Mo25	3L:16578477..16580731[-]	XR_group8:8450273..8451681[-]	1	2255	457	22	0	0
CG4032	Abl	3L:16587620..16613833[-]	XR_group8:8452761..8484989[-]	8	26214	2273	92	0	0
CG3971	Baldspot	3L:16614079..16626886[-]	XR_group8:8483508..8497782[-]	6	12808	659	28	0	0
CG3948	zetaCOP	3L:16636922..16638814[-]	XR_group8:4928634..4930043[+]	6	1893	366	16	0	0
CG13032	CG13032	3L:16639223..16641525[+]	XR_group8:4925871..4927758[-]	3	2303	138	5	0	0
CG3849	Lasp	3L:16641665..16676911[-]	XR_group8:4893057..4926796[+]	10	35247	2010	86	1	0
CG9681	PGRP-SB1	3L:16692602..16693242[-]	XR_group8:4877695..4878420[+]	2	641	62	2	0	0
CG9677	Int6	3L:16750494..16752248[-]	XR_group8:690811..692500[-]	3	1755	474	22	0	0
CG9674	CG9674	3L:16753074..16772987[-]	XR_group8:692294..715092[-]	18	19914	1692	67	0	0
CG9710	nudC	3L:16773681..16784801[+]	XR_group8:713013..725467[+]	5	11121	908	36	0	0
CG13024	CG13024	3L:16774910..16776159[-]	XR_group8:714814..716298[-]	3	1250	260	11	0	0
CG9668	Rh4	3L:16817780..16828283[-]	XR_group8:4648866..4659718[-]	2	10504	1193	52	0	0
CG9949	sina	3L:16818004..16824209[+]	XR_group8:4649270..4655330[+]	3	6206	676	28	0	0
CG13030	CG13030	3L:16824339..16825786[+]	XR_group8:4657563..4658119[+]	1	1448	76	3	0	0
CG32171	Lmpt	3L:16830559..16887754[+]	XR_group8:4657808..4725930[+]	22	57196	3841	154	0	0
CG32170	CG32170	3L:16842578..16844635[+]	XR_group8:4674791..4675403[+]	1	2058	107	5	0	0
CG11905	CG11905	3L:16893636..16900791[-]	XR_group8:4730339..4739004[-]	9	7156	509	19	0	0
CG9665	CG9665	3L:16904361..16906898[-]	XR_group8:4743150..4746434[-]	3	2538	185	7	0	0
CG11661	Nc73EF	3L:16920764..16933344[+]	XR_group8:4750928..4766758[+]	18	12581	2018	93	0	0
CG3764	CG3764	3L:16959970..16967533[-]	XR_group8:4801848..4810305[-]	8	7564	615	25	0	0
CG32167	CG32167	3L:16969919..16970554[-]	XR_group8:4811297..4811483[-]	1	636	46	2	0	0
CG6664	CG6664	3L:16978136..16981439[-]	XR_group8:684575..687779[+]	7	3304	461	19	0	0
CG7728	CG7728	3L:16981813..16985529[+]	XR_group8:680393..684177[-]	2	3717	535	23	0	0
CG6652	CG6652	3L:16985599..16988115[-]	XR_group8:677467..680077[+]	7	2517	201	7	0	0
CG14059	CG14059	3L:16995302..16996462[-]	XR_group8:670874..671980[+]	3	1161	77	3	0	0
CG7842	CG7842	3L:17000943..17002119[+]	XR_group8:666397..667165[-]	1	1177	77	3	0	0
CG33522	scaf6	3L:17002117..17007818[-]	XR_group8:660211..666929[+]	13	5702	549	27	0	0
CG7853	CG7853	3L:17008061..17009731[+]	XR_group8:658664..659976[-]	3	1671	108	4	0	0
CG7930	TpnC73F	3L:17011423..17013649[+]	XR_group9:6478575..6480660[+]	6	2227	490	22	0	0
CG7725	rogdi	3L:17014775..17020715[+]	XR_group9:6480533..6485411[+]	9	5941	520	22	0	0
CG6512	CG6512	3L:17203876..17207382[-]	XR_group9:6215965..6219050[+]	6	3507	324	12	0	0
CG6456	Mip	3L:17310206..17314921[-]	XR_group9:2657838..2662425[+]	2	4716	584	23	0	0
CG6445	Cad74A	3L:17333010..17344788[-]	XR_group9:2621440..2634926[+]	10	11779	769	29	0	0
CG13728	CG13728	3L:17345283..17347944[-]	XR_group9:2618920..2619969[+]	2	2662	155	5	0	0
CG3897	blot	3L:17361283..17386771[-]	XR_group9:2575613..2605820[+]	9	25489	2257	93	0	0
CG32172	noe	3L:17364806..17366717[-]	XR_group9:2600640..2601161[+]	1	1912	137	7	0	0
CG3885	CG3885	3L:17387039..17390471[-]	XR_group9:2572942..2576518[+]	6	3433	370	14	0	0
CG7630	CG7630	3L:17390747..17391546[+]	XR_group9:2572034..2572759[-]	4	800	92	4	0	0
CG33052	CG33052	3L:17392565..17394090[-]	XR_group9:2569123..2570555[+]	3	1526	108	4	0	0
CG32174	CG32174	3L:17394406..17398848[-]	XR_group9:2564233..2569171[+]	5	4443	401	15	0	0
CG3874	frc	3L:17396840..17398447[-]	XR_group9:2565412..2566238[+]	1	1608	93	3	0	0
CG18265	CG18265	3L:17404670..17420542[+]	XR_group9:2543887..2560327[-]	2	15873	2173	97	0	0
CG7603	CG7603	3L:17431208..17432030[+]	XR_group9:2528840..2529372[-]	2	823	46	2	0	0
CG7589	CG7589	3L:17435966..17439637[+]	XR_group9:2520916..2525000[-]	7	3672	215	9	0	0
CG7580	CG7580	3L:17440020..17441105[+]	XR_group9:2519429..2520644[-]	4	1086	138	6	0	0
CG7571	Oatp74D	3L:17452398..17476952[+]	XR_group9:2479909..2511906[-]	9	24555	2970	127	0	0
CG6322	CG6322	3L:17477114..17479170[-]	XR_group9:2480378..2481673[+]	1	2057	122	6	0	0
CG7564	CG7564	3L:17479558..17481138[+]	XR_group9:6452077..6453165[-]	1	1581	244	11	0	0
CG6311	CG6311	3L:17490590..17495135[-]	XR_group9:6444038..6447315[+]	5	4546	430	18	0	0
CG7555	Nedd4	3L:17495342..17511919[+]	XR_group9:6425909..6444824[-]	24	16578	1430	56	0	0
CG6298	Jon74E	3L:17512127..17514302[-]	XR_group6:2202289..2205040[-]	4	2176	123	5	0	0
CG6292	CycT	3L:17517772..17523047[-]	XR_group6:2209360..2213807[-]	5	5276	475	21	0	0
CG32180	Eip74EF	3L:17525417..17584566[-]	XR_group6:2214316..2283625[-]	10	59150	7710	327	0	1
CG6259	CG6259	3L:17585377..17586757[-]	XR_group6:2279964..2281134[-]	5	1381	153	7	0	0
CG6143	Pep	3L:17603376..17610290[-]	XR_group6:3869372..3877633[+]	5	6915	900	42	0	0
CG32177	CG32177	3L:17612698..17619535[-]	XR_group6:3861642..3868404[+]	2	6838	447	17	0	0
CG7484	CG7484	3L:17619890..17620909[+]	XR_group6:3861427..3862221[-]	3	1020	108	4	0	0
CG32183	Ccn	3L:17655272..17714100[+]	XR_group6:3770792..3826546[-]	12	58829	6062	268	1	0
CG5582	cln3	3L:17774489..17779370[-]	XR_group9:4007803..4014107[-]	6	4882	246	10	0	0
CG7446	Grd	3L:17794217..17804152[+]	XR_group9:4029280..4037105[+]	5	9936	1133	49	0	0
CG5577	CG5577	3L:17805041..17806663[-]	XR_group9:4040092..4041502[-]	3	1623	93	3	0	0
CG5546	MED19	3L:17809065..17811759[-]	XR_group9:4044788..4046777[-]	3	2695	231	9	0	0
CG7430	CG7430	3L:17812175..17814642[+]	XR_group9:4047143..4049784[+]	4	2468	262	10	0	0
CG5535	CG5535	3L:17817883..17822023[-]	XR_group9:4054196..4059047[-]	6	4141	386	14	0	0
CG7402	CG7402	3L:17854608..17856613[+]	XR_group9:4071099..4072711[+]	5	2006	138	6	0	0
CG5492	Tsp74F	3L:17857076..17861113[-]	XR_group9:4074624..4078962[-]	8	4038	416	16	0	0
CG8127	Eip75B	3L:17917222..18024857[-]	XR_group9:4129946..4236152[-]	10	107636	8274	324	0	0
CG32193	CG32193	3L:17926919..17930939[+]	XR_group9:4145694..4149850[+]	3	4021	413	19	0	0
CG32194	CG32194	3L:18050563..18052317[-]	XR_group9:4252839..4254053[-]	2	1755	123	5	0	0
CG13698	CG13698	3L:18054368..18071389[-]	XR_group9:4256438..4273737[-]	7	17022	1104	46	0	0
CG7354	mRpS26	3L:18071840..18072761[+]	XR_group9:4272674..4273603[+]	2	922	62	2	0	0
CG13695	gk	3L:18104663..18110679[+]	XR_group9:4307592..4313753[+]	3	6017	385	15	0	0
CG7330	CG7330	3L:18114184..18118883[+]	XR_group9:4318135..4323495[+]	3	4700	796	33	0	0
CG13699	CG13699	3L:18120152..18127774[-]	XR_group9:4325592..4332354[-]	6	7623	769	31	0	0
CG5123	W	3L:18133001..18150896[-]	XR_group9:4339017..4358443[-]	4	17896	2302	92	0	0
CG32196	CG32196	3L:18424220..18425575[-]	XR_group9:4668454..4669987[-]	4	1356	123	5	0	0
CG13702	AlCR2	3L:18451761..18467816[-]	XR_group9:4698908..4718257[-]	6	16056	1216	48	0	0
CG7271	CG7271	3L:18554022..18555402[+]	XR_group9:4789328..4789832[+]	1	1381	123	5	0	0
CG4216	term	3L:18557562..18559024[-]	XR_group9:4789321..4789839[+]	1	1463	77	3	0	0
CG4166	not	3L:18584060..18587467[-]	XR_group9:4816585..4819678[-]	5	3408	677	27	0	0
CG6896	CG6896	3L:18591220..18632436[+]	XR_group9:4826905..4874216[+]	9	41217	2736	108	0	0
CG18811	CG18811	3L:18633578..18638448[-]	XR_group9:4873312..4878040[-]	4	4871	416	15	0	0
CG4059	ftz-f1	3L:18717173..18763990[-]	XR_group6:4167261..4214833[+]	10	46818	4141	173	1	0
CG14073	CG14073	3L:18767521..18774671[-]	XR_group6:4160722..4165555[+]	6	7151	750	32	0	0
CG6871	Cat	3L:18787865..18793453[+]	XR_group6:4130761..4136869[-]	3	5589	661	26	0	0
CG3979	Indy	3L:18793891..18811519[-]	XR_group6:4108629..4128280[+]	11	17629	1061	42	0	0
CG6865	CG6865	3L:18829508..18830680[+]	XR_group6:4092863..4093965[-]	3	1173	62	2	0	0
CG3945	Rad9	3L:18835303..18837802[-]	XR_group6:4084069..4086435[+]	6	2500	170	6	0	0
CG6850	Ugt	3L:18838006..18843511[+]	XR_group6:4078856..4084357[-]	2	5506	369	14	0	0
CG3961	CG3961	3L:18843513..18855741[-]	XR_group6:4064660..4078871[+]	12	12229	1639	70	0	0
CG3902	CG3902	3L:18858379..18863549[-]	XR_group6:4058737..4064119[+]	4	5171	676	26	0	0
CG6846	RpL26	3L:18864333..18865183[+]	XR_group8:6945434..6946245[+]	2	851	260	11	0	0
CG6843	CG6843	3L:18866955..18868168[+]	XR_group8:6948437..6949288[+]	2	1214	306	14	0	0
CG3889	CSN1b	3L:18868212..18870276[-]	XR_group8:6949794..6951534[-]	2	2065	217	7	0	0
CG6841	CG6841	3L:18870633..18874255[+]	XR_group8:6951710..6955331[+]	4	3623	262	10	0	0
CG6839	CG6839	3L:18882840..18884520[+]	XR_group8:6962598..6964496[+]	2	1681	124	4	0	0
CG3819	CG3819	3L:18885780..18887365[-]	XR_group8:6965796..6967565[-]	2	1586	170	6	0	0
CG32204	CG32204	3L:18887678..18911295[-]	XR_group8:6966585..6992016[-]	8	23618	2180	90	0	0
CG6836	CG6836	3L:18915891..18920668[+]	XR_group8:6995845..7001198[+]	6	4778	245	11	0	0
CG18135	CG18135	3L:18955273..18963542[-]	XR_group8:7038520..7046660[-]	6	8270	508	19	0	0
CG11614	nkd	3L:18968991..19010590[-]	XR_group8:7050109..7096247[-]	5	41600	7435	329	0	0
CG14080	Mkp3	3L:19032991..19051681[-]	XR_group8:7115990..7136307[-]	7	18691	1279	48	0	0
CG6818	MESR6	3L:19057931..19060019[+]	XR_group8:7144937..7146483[-]	2	2089	123	5	0	0
CG14079	CG14079	3L:19063422..19064289[+]	XR_group8:7142968..7143537[-]	2	868	62	2	0	0
CG14082	CG14082	3L:19072534..19075657[-]	XR_group8:7154948..7158222[-]	2	3124	369	15	0	0
CG32203	CG32203	3L:19093193..19101750[-]	XR_group8:7167450..7177359[-]	5	8558	706	29	0	0
CG9739	fz2	3L:19108157..19135885[-]	XR_group8:7197710..7227749[-]	4	27729	3895	162	0	0
CG9730	mRpL21	3L:19219493..19220316[-]	XR_group8:7318928..7319569[-]	2	824	124	4	0	0
CG9750	rept	3L:19220607..19222375[+]	XR_group8:7320048..7321695[+]	1	1769	382	18	0	0
CG9629	CG9629	3L:19231731..19234168[-]	XR_group8:7328833..7330636[-]	2	2438	124	4	0	0
CG9619	CG9619	3L:19246623..19253828[-]	XR_group8:7341818..7349090[-]	3	7206	675	28	0	0
CG9614	pip	3L:19263789..19302858[-]	XR_group8:7354286..7399014[-]	33	39070	3140	124	0	0
CG32206	CG32206	3L:19305580..19378151[-]	XR_group8:7395576..7487126[-]	15	72572	9722	423	3	0
CG33062	CG33062	3L:19406972..19411642[-]	XR_group8:7498823..7503388[-]	3	4671	889	36	0	0
CG9449	CG9449	3L:19457675..19461960[-]	XR_group8:7542138..7546581[-]	7	4286	808	39	0	0
CG9283	CG9283	3L:19482920..19483534[-]	XR_group8:7566030..7566309[-]	1	615	61	3	0	0
CG9290	CG9290	3L:19484954..19485550[+]	XR_group8:7567984..7568462[+]	1	597	107	5	0	0
CG9299	CG9299	3L:19498465..19502672[+]	XR_group8:7580742..7585736[+]	4	4208	414	17	0	0
CG9279	CG9279	3L:19503684..19509431[-]	XR_group8:7586970..7591105[-]	4	5748	325	11	0	0
CG9262	Shal	3L:19536839..19549839[-]	XR_group8:7618860..7632953[-]	6	13001	1535	64	0	0
CG9330	CG9330	3L:19551514..19554376[+]	XR_group8:7632990..7636048[+]	8	2863	339	12	0	0
CG14100	CG14100	3L:19554322..19555774[-]	XR_group8:7635850..7637030[-]	2	1453	77	3	0	0
CG8887	ash1	3L:19556561..19564007[-]	XR_group8:7639498..7648395[-]	6	7447	401	15	0	0
CG32211	Taf6	3L:19564346..19566645[+]	XR_group8:7648250..7650708[+]	4	2300	216	8	0	0
CG9368	CG9368	3L:19566895..19569381[+]	XR_group8:7650727..7652605[+]	7	2487	154	6	0	0
CG9376	CG9376	3L:19577798..19578748[+]	XR_group8:7660197..7660851[+]	1	951	122	6	0	0
CG8793	CG8793	3L:19578997..19583755[-]	XR_group8:7661193..7666009[-]	8	4759	308	12	0	0
CG8789	CG8789	3L:19589664..19600855[-]	XR_group8:7670778..7680340[-]	10	11192	772	27	0	0
CG8782	Oat	3L:19612535..19615108[-]	XR_group8:7691819..7694550[-]	3	2574	277	11	0	0
CG8780	CG8780	3L:19616061..19628922[-]	XR_group8:7695138..7709980[-]	9	12862	2170	98	0	0
CG8770	Gbeta76C	3L:19652887..19655251[+]	XR_group8:7736287..7738114[+]	6	2365	416	16	0	0
CG8756	LCBP1	3L:19655765..19660490[-]	XR_group8:7738489..7743729[-]	10	4726	1279	62	0	0
CG32209	CG32209	3L:19666236..19673268[-]	XR_group8:7748400..7756058[-]	4	7033	1870	93	0	0
CG8743	CG8743	3L:19679119..19683609[-]	XR_group8:7760572..7764084[-]	3	4491	261	11	0	0
CG8742	Gyc76C	3L:19684785..19727406[-]	XR_group8:7764248..7812679[-]	21	42622	2725	120	1	0
CG14101	CG14101	3L:19694182..19695480[+]	XR_group8:7776319..7776799[+]	1	1299	138	6	0	0
CG8727	cyc	3L:19747635..19749781[-]	XR_group6:5923273..5925602[-]	5	2147	168	7	0	0
CG8660	Fibp	3L:19750006..19751810[-]	XR_group6:5925221..5927029[-]	11	1805	186	6	0	0
CG8567	Deaf1	3L:19752029..19763366[+]	XR_group6:5928268..5932825[+]	4	11338	885	39	1	0
CG8637	trc	3L:19765226..19768143[-]	XR_group6:5935117..5937580[-]	5	2918	718	33	0	0
CG8491	kto	3L:19770457..19778787[+]	XR_group6:5939683..5948927[+]	8	8331	815	33	0	0
CG8287	Rab8	3L:19801329..19804898[-]	XR_group6:5956401..5959945[-]	5	3570	583	24	0	0
CG8334	CG8334	3L:19807733..19814908[+]	XR_group9:5134233..5143790[-]	14	7176	810	37	0	0
CG8103	Mi-2	3L:19815886..19844050[-]	XR_group9:5101895..5135910[+]	7	28165	2962	120	0	0
CG32217	Su(Tpl)	3L:19825227..19843226[-]	XR_group9:5103600..5122453[+]	5	18000	1565	63	0	0
CG7757	CG7757	3L:19844144..19846353[+]	XR_group9:5101163..5103478[-]	4	2210	506	22	0	0
CG7762	Rpn1	3L:19848897..19852006[+]	XR_group9:5096433..5099666[-]	2	3110	797	33	0	0
CG8013	Su(z)12	3L:19852078..19857241[-]	XR_group9:5089572..5095036[+]	9	5164	384	15	0	0
CG7770	CG7770	3L:19857534..19858336[+]	XR_group9:5088452..5089073[-]	3	803	46	2	0	0
CG7809	Grasp65	3L:19858902..19860720[+]	XR_group9:5087126..5088488[-]	2	1819	153	7	0	0
CG8004	CG8004	3L:19861024..19862327[-]	XR_group9:5081342..5082179[+]	2	1304	108	4	0	0
CG7823	RhoGDI	3L:19862648..19866773[+]	XR_group9:5075327..5079206[-]	5	4126	383	17	0	0
CG7978	Ac76E	3L:19873127..19911806[+]	XR_group9:5033123..5076238[-]	20	38680	2665	111	0	0
CG7395	NPFR76F	3L:19993837..20022823[-]	XR_group6:4619913..4658772[-]	3	28987	2415	95	0	0
CG14186	CG14186	3L:20031922..20037648[-]	XR_group6:4667201..4671815[-]	5	5727	720	31	0	0
CG7385	CG7385	3L:20042625..20045278[-]	XR_group6:4676143..4678245[-]	5	2654	308	12	0	0
CG7365	CG7365	3L:20058137..20061206[-]	XR_group6:4681336..4684426[-]	4	3070	200	8	0	0
CG7323	CG7323	3L:20083452..20092434[-]	XR_group6:2017983..2025883[-]	11	8983	782	32	0	0
CG6981	CG6981	3L:20122383..20123622[+]	XR_group6:2051472..2052484[+]	5	1240	276	11	0	0
CG17233	CG17233	3L:20167016..20175359[-]	XR_group6:2090194..2100077[-]	13	8344	906	36	0	0
CG6951	CG6951	3L:20175112..20178979[+]	XR_group6:2097806..2102085[+]	4	3868	200	8	0	0
CG6948	Clc	3L:20176331..20177576[+]	XR_group6:2099677..2100803[+]	2	1246	123	5	0	0
CG13814	CG13814	3L:20190212..20190526[+]	XR_group6:2113240..2113568[+]	1	315	123	5	0	0
CG6480	CG6480	3L:20229686..20230741[-]	XR_group6:2145207..2146379[-]	5	1056	62	2	0	0
CG32226	CG32226	3L:20230970..20235943[-]	XR_group6:2146521..2151913[-]	6	4974	401	15	0	0
CG6597	CG6597	3L:20236275..20243352[+]	XR_group6:2151964..2159793[+]	8	7078	492	20	0	0
CG32225	CG32225	3L:20238442..20240010[-]	XR_group6:2154369..2155835[-]	5	1569	155	5	0	0
CG6625	Snap	3L:20247475..20250419[+]	XR_group6:2166887..2168837[+]	4	2945	230	9	0	0
CG5605	eRF1	3L:20282171..20286970[+]	XR_group6:2175555..2180790[+]	13	4800	823	37	0	0
CG5649	kin17	3L:20290650..20292185[+]	XR_group6:2187026..2188266[+]	2	1536	108	4	0	0
CG5517	Ide	3L:20305508..20309736[-]	XR_group9:6420006..6424917[+]	14	4229	492	19	0	0
CG5701	RhoBTB	3L:20310053..20316241[+]	XR_group9:6412139..6419368[-]	13	6189	662	26	0	0
CG18803	Psn	3L:20366309..20368997[+]	XR_group8:7823207..7826177[+]	11	2689	215	9	0	0
CG11796	CG11796	3L:20371996..20373709[-]	XR_group8:7828885..7830812[-]	6	1714	489	20	0	0
CG5910	CG5910	3L:20376260..20384455[+]	XR_group8:7832688..7842118[+]	6	8196	432	15	0	0
CG5195	CG5195	3L:20388531..20398189[-]	XR_group8:7846855..7855396[-]	5	9659	801	31	0	0
CG5932	CG5932	3L:20394540..20396115[+]	XR_group8:7851118..7852368[+]	2	1576	276	11	0	0
CG5955	CG5955	3L:20400789..20403443[+]	XR_group8:7856276..7859019[+]	6	2655	139	5	0	0
CG5976	CG5976	3L:20408307..20410353[+]	XR_group8:7863533..7865321[+]	3	2047	108	4	0	0
CG6020	CG6020	3L:20425923..20430929[+]	XR_group8:7871998..7877583[+]	5	5007	417	15	0	0
CG5059	CG5059	3L:20448437..20453273[-]	XR_group8:7890285..7894100[-]	8	4837	353	14	0	0
CG4825	CG4825	3L:20456272..20460022[-]	XR_group8:7896963..7900371[-]	6	3751	231	9	0	0
CG13250	CG13250	3L:20467550..20469176[+]	XR_group8:7910082..7911983[+]	3	1627	92	4	0	0
CG4761	knrl	3L:20530982..20554377[-]	XR_group8:7987600..8014430[-]	4	23396	3156	138	0	0
CG32431	CG32431	3L:20621583..20622290[+]	XR_group8:8084064..8084260[+]	1	708	62	2	0	0
CG4717	kni	3L:20626171..20629204[-]	XR_group8:8090299..8092286[-]	3	3034	397	16	0	0
CG13253	CG13253	3L:20650636..20653039[-]	XR_group8:8115737..8118718[-]	2	2404	245	9	0	0
CG13252	CG13252	3L:20664433..20678370[+]	XR_group8:8129434..8146384[+]	3	13938	892	35	0	0
CG4186	CG4186	3L:20703427..20703921[+]	XR_group8:8164089..8164577[+]	3	495	62	2	0	0
CG4268	Pitslre	3L:20705378..20710778[+]	XR_group8:8165400..8170984[+]	6	5401	385	15	0	0
CG11399	CG11399	3L:20714185..20720047[-]	XR_group8:8174753..8180427[-]	5	5863	722	27	0	0
CG3871	Six4	3L:20722727..20726609[-]	XR_group8:8183022..8186223[-]	5	3883	445	18	0	0
CG3698	CG3698	3L:20731077..20732216[-]	XR_group8:8192019..8192520[-]	1	1140	76	4	0	0
CG3634	CG3634	3L:20740709..20743085[-]	XR_group6:1343135..1345254[+]	2	2377	596	26	0	0
CG18332	CSN3	3L:20772935..20775416[-]	XR_group6:1313593..1316194[+]	9	2482	477	19	0	0
CG11456	CG11456	3L:20775842..20778181[+]	XR_group6:1305598..1307916[-]	6	2340	201	7	0	0
CG32432	CG32432	3L:20778166..20819029[-]	XR_group6:1259857..1309206[+]	20	40864	5540	231	0	0
CG10580	fng	3L:20859724..20883350[-]	XR_group6:1188901..1217743[+]	7	23627	4201	177	0	0
CG10589	CG10589	3L:20861667..20863185[+]	XR_group6:1212308..1212648[-]	1	1519	107	5	0	0
CG9936	skd	3L:20927969..20961265[-]	XR_group6:1126719..1153330[+]	14	33297	1710	63	1	0
CG10585	CG10585	3L:20961736..20963988[+]	XR_group6:1124709..1126401[-]	3	2253	323	13	0	0
CG32434	siz	3L:20968380..21009283[+]	XR_group9:683041..730103[+]	8	40904	3242	131	0	0
CG10573	ko	3L:21009408..21065000[-]	XR_group8:3834318..3894994[-]	8	55593	5005	206	0	0
CG33284	CG33284	3L:21058156..21058503[+]	XR_group8:3886880..3886993[+]	1	348	46	2	0	0
CG10566	CG10566	3L:21065287..21067153[+]	XR_group8:3895211..3897120[+]	3	1867	169	7	0	0
CG10564	Ac78C	3L:21070294..21105732[-]	XR_group5:603172..636563[-]	24	35439	2611	109	1	0
CG12977	CG12977	3L:21118503..21120516[-]	XR_group9:5857049..5858793[-]	4	2014	154	6	0	0
CG10523	park	3L:21128590..21130694[-]	XR_group9:5866734..5868953[-]	8	2105	107	5	0	0
CG10508	CG10508	3L:21144070..21149895[+]	XR_group9:5879405..5885193[+]	14	5826	417	15	0	0
CG10504	Ilk	3L:21150735..21153088[+]	XR_group9:5885902..5888079[+]	4	2354	384	16	0	0
CG18023	Eip78C	3L:21160760..21198462[+]	XR_group9:5893305..5930802[+]	7	37703	3930	162	1	0
CG9390	AcCoAS	3L:21205047..21214084[-]	XR_group9:5935377..5943429[-]	9	9038	830	33	0	0
CG7752	Z4	3L:21219904..21224151[+]	XR_group9:5948262..5953321[+]	3	4248	431	16	0	0
CG11310	CG11310	3L:21226060..21226508[-]	XR_group9:5954737..5955117[-]	2	449	62	2	0	0
CG7663	CG7663	3L:21229242..21230543[+]	XR_group9:5957841..5958738[+]	2	1302	108	4	0	0
CG7673	Edg78E	3L:21230604..21231612[-]	XR_group9:5961054..5961721[-]	2	1009	61	3	0	0
CG11309	CG11309	3L:21235499..21238303[-]	XR_group9:5965149..5967478[-]	5	2805	201	7	0	0
CG7605	Rab26	3L:21252615..21268049[+]	XR_group9:5971694..5985342[+]	5	15435	1120	47	0	0
CG32439	CG32439	3L:21261469..21262140[+]	XR_group9:5978872..5979189[+]	1	672	61	3	0	0
CG7338	CG7338	3L:21269059..21272077[+]	XR_group9:5986015..5989114[+]	4	3019	247	9	0	0
CG7324	CG7324	3L:21271521..21277557[-]	XR_group9:5988136..5995629[-]	10	6037	463	17	0	0
CG6014	CG6014	3L:21316365..21357919[+]	XR_group9:6020126..6067624[+]	7	41555	3032	116	0	0
CG6049	CG6049	3L:21354224..21367008[-]	XR_group9:6060290..6078541[-]	9	12785	648	24	0	0
CG5683	Aef1	3L:21367269..21371714[+]	XR_group9:6078569..6081787[+]	6	4446	504	22	0	0
CG5081	Syx7	3L:21379663..21381976[+]	XR_group5:725719..727634[-]	7	2314	154	6	0	0
CG5069	croc	3L:21407876..21410397[-]	XR_group5:697780..699123[+]	1	2522	547	23	0	0
CG7519	CG7519	3L:21426930..21427751[+]	XR_group8:7811370..7812151[+]	3	822	46	2	0	0
CG7199	Hr78	3L:21427858..21431323[-]	XR_group8:7812179..7815571[-]	11	3466	324	12	0	0
CG7611	CG7611	3L:21457019..21462007[+]	XR_group9:6341855..6346692[-]	12	4989	337	15	0	0
CG7619	Pros54	3L:21470841..21472424[+]	XR_group9:6330386..6331552[-]	3	1584	92	4	0	0
CG7177	CG7177	3L:21477801..21488735[-]	XR_group9:6314064..6326726[+]	11	10935	812	35	0	0
CG7807	AP-2	3L:21532699..21547194[+]	XR_group8:436280..454796[+]	9	14496	937	38	0	0
CG14577	ORMDL	3L:21569226..21569963[+]	XR_group6:4581497..4582360[-]	3	738	46	2	0	0
CG33291	CG33291	3L:21578801..21600146[+]	XR_group6:4542939..4569170[-]	8	21346	2521	102	0	0
CG33292	CG33292	3L:21592216..21593115[+]	XR_group6:4550918..4551208[-]	1	900	76	4	0	0
CG7160	CG7160	3L:21600295..21600821[-]	XR_group6:4543448..4543939[+]	2	527	62	2	0	0
CG32447	CG32447	3L:21626643..21640188[-]	XR_group6:4496505..4511075[+]	5	13546	2142	92	0	0
CG11246	Rpb8	3L:21662785..21663542[+]	XR_group6:4473213..4474035[-]	2	758	93	3	0	0
CG14565	CG14565	3L:21677085..21678105[-]	XR_group6:4460303..4460724[+]	1	1021	61	3	0	0
CG7152	Syn1	3L:21680345..21695040[-]	XR_group6:4445947..4458466[+]	8	14696	1577	65	1	0
CG14564	CG14564	3L:21690998..21691822[+]	XR_group6:4450349..4450613[-]	1	825	46	2	0	0
CG7383	eg	3L:21742544..21751822[+]	XR_group6:4388947..4398029[-]	4	9279	1087	49	0	1
CG7414	CG7414	3L:21758660..21761699[+]	XR_group6:5282110..5285498[-]	4	3040	262	10	0	0
CG7145	CG7145	3L:21770651..21775205[-]	XR_group6:5269161..5273659[+]	10	4555	307	13	0	0
CG7437	mub	3L:21813470..21860542[+]	XR_group6:5171924..5230600[-]	13	47073	5093	213	0	1
CG7464	CS-2	3L:21896203..21903508[+]	XR_group8:6007805..6014734[+]	10	7306	938	38	0	0
CG7470	CG7470	3L:21905842..21916634[+]	XR_group8:6016177..6028583[+]	12	10793	1622	72	0	0
CG7478	Act79B	3L:21919072..21921031[+]	XR_group8:6030409..6031947[+]	3	1960	732	36	0	0
CG7485	TyrR	3L:21969197..21999122[+]	XR_group8:6078027..6112449[+]	4	29926	2795	114	0	0
CG7490	RpLP0	3L:22009883..22011329[+]	XR_group8:6122500..6124007[+]	3	1447	564	27	0	0
CG12673	olf413	3L:22069957..22176648[+]	XR_group8:6178272..6309414[+]	11	106692	24690	1106	0	0
CG15374	CG15374	3L:22099268..22099762[+]	XR_group8:6213325..6213470[+]	1	495	46	2	0	0
CG6395	Csp	3L:22201102..22207587[+]	XR_group8:4052624..4061051[+]	8	6486	386	14	0	0
CG11489	CG11489	3L:22207850..22218177[+]	XR_group8:4061663..4070972[+]	10	10328	1027	43	0	0
CG5837	Hem	3L:22218195..22222033[-]	XR_group8:4070896..4075020[-]	2	3839	415	17	0	0
CG11471	Aats-ile	3L:22222503..22226659[+]	XR_group8:474942..479038[-]	9	4157	492	19	0	0
CG14460	CG14460	3L:22357760..22358047[+]	XR_group8:76683..77054[+]	2	288	77	3	0	0
CG11449	CG11449	3L:22388214..22389830[+]	XR_group8:114014..115140[+]	1	1617	262	9	0	0
CG11438	CG11438	3L:22400673..22401919[+]	XR_group8:126112..126883[+]	1	1247	320	13	0	0
CG11426	CG11426	3L:22404399..22407351[+]	XR_group8:130197..132768[+]	2	2953	277	10	0	0
CG11401	Trxr-2	3L:22484067..22485863[+]	XR_group8:223375..224633[+]	1	1797	201	7	0	0
CG14459	CG14459	3L:22516755..22517494[-]	XR_group8:245464..246281[-]	2	740	93	3	0	0
CG33771	CG33771	3L:22583237..22583829[+]	XR_group8:316286..316909[+]	2	593	46	2	0	0
CG14457	CG14457	3L:22603797..22613875[+]	XR_group8:339768..351256[+]	7	10079	1258	54	0	0
CG14455	CG14455	3L:22620275..22620942[-]	XR_group8:357400..357894[-]	2	668	62	2	0	0
CG14456	CG14456	3L:22621212..22622034[+]	XR_group8:358404..359181[+]	3	823	152	8	0	0
CG11370	CG11370	3L:22645998..22647504[+]	XR_group8:382000..383484[+]	3	1507	201	7	0	0
CG7369	CG7369	3L:22675905..22682457[+]	XR_group6:2737848..2743468[-]	5	6553	461	18	0	0
CG11352	jim	3L:22729817..22767229[-]	XR_group6:3070421..3096703[+]	9	37413	2253	98	1	0
CG13239	CG13239	3L:22794628..22795086[+]	XR_group6:3037352..3037500[-]	1	459	46	2	0	0
CG8385	Arf79F	3L:22802345..22805898[-]	XR_group6:3018637..3022866[+]	10	3554	627	29	0	0
CG11115	Ssl1	3L:22812930..22814808[+]	XR_group6:3010446..3011897[-]	4	1879	108	4	0	0
CG12768	CG12768	3L:22844332..22857373[+]	XR_group6:2967256..2981380[-]	4	13042	1058	44	0	0
CG17521	Qm	3L:23027471..23029315[-]	XR_groupMISC:67397..69318[+]	6	1845	108	4	0	0
CG14641	CG14641	3R:56475..58077[-]	2:24767945..24769286[+]	1	1603	93	3	0	0
CG14639	CG14639	3R:72744..74036[+]	2:24751994..24752799[-]	2	1293	93	3	0	0
CG14643	CG14643	3R:74438..76518[-]	2:24749484..24751480[+]	4	2081	108	4	0	0
CG14640	CG14640	3R:80502..81316[+]	2:24745471..24746224[-]	2	815	168	8	0	0
CG32490	cpx	3R:106001..128309[+]	2:24703726..24736270[-]	18	22309	1743	78	0	0
CG9768	hkb	3R:170728..172372[-]	2:24658825..24659602[+]	2	1645	154	6	0	0
CG9805	eIF3-S10	3R:255624..259652[-]	2:24450491..24454429[+]	4	4029	662	26	0	0
CG31522	CG31522	3R:267137..279036[-]	2:24427075..24442568[+]	14	11900	1192	53	0	0
CG9783	CG9783	3R:319126..323168[-]	2:20169733..20172978[-]	6	4043	448	16	0	0
CG12585	CG12585	3R:359850..360173[-]	2:20198697..20198872[-]	1	324	46	2	0	0
CG1057	MED31	3R:467696..469019[+]	2:20279016..20280259[+]	5	1324	170	6	0	0
CG1059	Karybeta3	3R:474945..480360[+]	2:21384732..21390402[-]	5	5416	509	19	0	0
CG31534	CG31534	3R:531868..537915[+]	2:24049266..24054050[+]	7	6048	750	33	0	0
CG9769	CG9769	3R:538861..539918[-]	2:24056988..24057974[-]	1	1058	153	6	0	0
CG9761	Nep2	3R:545519..557595[-]	2:24060048..24072869[-]	9	12077	616	23	0	0
CG32946	CG32946	3R:577556..578209[+]	2:22159044..22159697[-]	1	654	77	3	0	0
CG2503	atms	3R:601323..603213[+]	2:22133362..22135285[-]	3	1891	137	7	0	0
CG14655	CG14655	3R:603219..606053[-]	2:22131111..22132870[+]	3	2835	216	8	0	0
CG17735	CG17735	3R:612767..621516[-]	2:22115739..22125276[+]	8	8750	447	17	0	0
CG14656	CG14656	3R:622113..627445[-]	2:22108828..22115832[+]	3	5333	385	15	0	0
CG14657	CG14657	3R:644020..647150[-]	2:22088911..22091830[+]	3	3131	170	6	0	0
CG1133	opa	3R:678567..695709[+]	2:22040135..22061162[-]	3	17143	3158	135	0	2
CG31536	Cdep	3R:736278..771298[+]	2:21965585..22008364[-]	12	35021	2101	89	0	0
CG2013	UbcD6	3R:775876..778406[-]	2:21963687..21966236[+]	3	2531	428	19	0	0
CG14661	CG14661	3R:779330..780127[-]	2:21960758..21961680[+]	2	798	200	8	0	0
CG2016	CG2016	3R:782717..787070[-]	2:21953635..21958716[+]	7	4354	397	17	0	0
CG1124	CG1124	3R:791169..794226[+]	2:21947307..21950629[-]	4	3058	155	5	0	0
CG2022	CG2022	3R:812387..814474[-]	2:21930476..21933305[+]	3	2088	534	25	0	0
CG12591	dpr16	3R:976630..995849[+]	2:21746765..21768322[-]	6	19220	1609	68	0	0
CG2534	cno	3R:999320..1043147[-]	2:21686475..21748005[+]	20	43828	2295	88	0	0
CG1115	CG1115	3R:1051882..1053248[+]	2:21679361..21680266[-]	2	1367	122	6	0	0
CG10229	katanin-60	3R:1053010..1057940[-]	2:21674782..21679102[+]	6	4931	430	17	0	0
CG10233	CG10233	3R:1061812..1063038[-]	2:21670066..21670996[+]	4	1227	92	4	0	0
CG12163	CG12163	3R:1063223..1077468[-]	2:21652628..21670123[+]	6	14246	1014	41	0	0
CG1113	CG1113	3R:1079178..1081125[+]	2:21650266..21652168[-]	3	1948	123	5	0	0
CG11999	CG11999	3R:1179439..1180469[-]	2:21544621..21545657[+]	2	1031	93	3	0	0
CG1161	CG1161	3R:1180822..1182467[+]	2:21543158..21544711[-]	6	1646	246	10	0	0
CG12000	CG12000	3R:1182734..1184086[-]	2:21542001..21543228[+]	4	1353	77	3	0	0
CG1163	RpII18	3R:1197520..1198125[+]	2:21524078..21524712[-]	2	606	138	6	0	0
CG2669	CG2669	3R:1198313..1200353[-]	2:21522744..21523998[+]	3	2041	201	7	0	0
CG1168	7B2	3R:1202476..1203701[+]	2:21519192..21520147[-]	3	1226	77	3	0	0
CG2666	kkv	3R:1203816..1218587[-]	2:21502447..21519919[+]	14	14772	2163	90	0	0
CG1172	CG1172	3R:1219650..1222911[+]	2:21321919..21324578[-]	5	3262	340	12	0	0
CG2663	CG2663	3R:1226316..1229851[-]	2:21312817..21317363[+]	4	3536	398	17	0	0
CG10609	Or83b	3R:1233174..1235645[-]	2:21306607..21309500[+]	6	2472	352	16	0	0
CG14669	CG14669	3R:1280325..1281338[+]	2:21263766..21265036[-]	4	1014	319	17	0	0
CG2099	RpL35A	3R:1291289..1292819[-]	2:21253305..21254970[+]	5	1531	352	15	0	0
CG12162	CG12162	3R:1293515..1295288[+]	2:21251394..21252873[-]	5	1774	244	11	0	0
CG1064	Snr1	3R:1296639..1298481[+]	2:21248500..21249926[-]	2	1843	308	12	0	0
CG14670	CG14670	3R:1300624..1311115[+]	2:21234793..21246756[-]	12	10492	600	23	0	0
CG2899	ksr	3R:1305871..1309607[-]	2:21238756..21240382[+]	1	3737	217	7	0	0
CG31550	CG31550	3R:1311254..1315216[+]	2:21230245..21234557[-]	8	3963	366	18	0	0
CG31547	CG31547	3R:1315227..1328424[-]	2:21217040..21231483[+]	11	13198	1111	40	0	0
CG2902	Nmdar1	3R:1334544..1349046[-]	2:21196728..21212685[+]	15	14503	1085	50	0	0
CG1063	Itp-r83A	3R:1342862..1364584[+]	2:21175925..21200613[-]	20	21723	1387	52	0	0
CG2519	CG2519	3R:1365225..1373490[-]	2:21167702..21175698[+]	13	8266	863	33	0	0
CG2931	CG2931	3R:1393222..1394332[-]	2:21150110..21150936[+]	1	1111	62	2	0	0
CG2925	noi	3R:1415317..1417180[-]	2:23621163..23622785[-]	1	1864	138	6	0	0
CG1088	Vha26	3R:1417453..1420429[+]	2:23317939..23321523[-]	6	2977	397	19	0	0
CG2922	eIF-5C	3R:1421086..1426891[-]	2:23310094..23316700[+]	16	5806	1422	65	0	0
CG2161	Rga	3R:1433065..1438830[-]	2:17247399..17253349[-]	9	5766	1142	56	0	0
CG1433	Atu	3R:1439086..1441664[+]	2:17253091..17255452[+]	4	2579	138	6	0	0
CG1475	RpL13A	3R:1450186..1451679[+]	2:17265173..17266808[+]	3	1494	488	23	0	0
CG2244	MTA1-like	3R:1464832..1474459[-]	2:11199807..11222420[+]	13	9628	1624	69	1	0
CG1250	sec23	3R:1474787..1478354[+]	2:11196865..11200400[-]	7	3568	795	37	0	0
CG2185	CG2185	3R:1478555..1480613[-]	2:11195249..11196871[+]	2	2059	275	12	0	0
CG1245	MED27	3R:1480867..1482060[+]	2:11193195..11194381[-]	3	1194	107	5	0	0
CG2182	CG2182	3R:1481952..1485631[-]	2:11189432..11193554[+]	5	3680	292	11	0	0
CG1109	CG1109	3R:1486359..1491168[+]	2:17271079..17275688[+]	10	4810	321	14	0	0
CG2179	Xe7	3R:1491169..1495051[-]	2:17277863..17281595[-]	9	3883	215	9	0	0
CG1347	CG1347	3R:1495435..1504523[+]	2:17281563..17291623[+]	7	9089	843	35	0	0
CG2108	Rab23	3R:1505776..1511148[-]	2:17293671..17298178[-]	3	5373	506	21	0	0
CG1093	plx	3R:1532462..1538566[+]	2:17318918..17324241[+]	8	6105	811	37	0	0
CG2102	cas	3R:1538664..1543022[-]	2:17325737..17329229[-]	4	4359	611	28	0	0
CG1236	CG1236	3R:1562466..1563996[+]	2:17347939..17349206[+]	2	1531	77	3	0	0
CG1098	Madm	3R:1568214..1571789[+]	2:17353870..17356137[+]	2	3576	400	16	0	0
CG2095	CG2095	3R:1580650..1584699[-]	2:17359553..17363935[-]	9	4050	386	14	0	0
CG2082	CG2082	3R:1584992..1606798[-]	2:17363109..17386348[-]	17	21807	1214	49	0	0
CG10978	jagn	3R:1605031..1607030[+]	2:17382790..17384143[+]	7	2000	215	9	0	0
CG1193	CG1193	3R:1607484..1613190[+]	2:17385385..17391541[+]	6	5707	402	14	0	0
CG1100	Rpn5	3R:1615211..1617291[+]	2:17393031..17395296[+]	4	2081	216	8	0	0
CG11000	CG11000	3R:1632725..1633991[+]	2:12301406..12302546[-]	2	1267	395	21	0	0
CG2031	Hpr1	3R:1644516..1647149[-]	2:12289662..12292014[+]	5	2634	139	5	0	0
CG2019	disp	3R:1675416..1682033[-]	2:16040681..16046679[+]	7	6618	354	14	0	0
CG10610	ECSIT	3R:1682307..1683636[+]	2:16039091..16040278[-]	1	1330	124	4	0	0
CG2017	CG2017	3R:1683799..1688133[-]	2:16034889..16039132[+]	7	4335	353	14	0	0
CG10989	CG10989	3R:1690871..1692736[-]	2:16031153..16032736[+]	3	1866	170	6	0	0
CG14677	CG14677	3R:1701722..1706119[-]	2:16019486..16021859[+]	4	4398	337	14	0	0
CG14678	CG14678	3R:1710379..1713180[-]	2:16012299..16015467[+]	6	2802	506	22	0	0
CG11421	Pbprp3	3R:1797870..1800967[-]	2:15932263..15935435[+]	5	3098	689	31	0	0
CG11422	Os-E	3R:1801897..1802539[-]	2:15931196..15931853[+]	3	643	46	2	0	0
CG10279	Rm62	3R:1826143..1834301[-]	2:15897908..15905713[+]	11	8159	1321	50	0	0
CG10280	CG10280	3R:1836295..1837654[-]	2:15895729..15896876[+]	2	1360	154	6	0	0
CG10287	Gasp	3R:1918721..1926609[-]	2:15825466..15834302[+]	5	7889	1242	52	0	0
CG31558	Obp83g	3R:1937392..1938019[-]	2:15816865..15817277[+]	2	628	93	3	0	0
CG31559	CG31559	3R:1975837..1982949[-]	2:15776041..15781701[+]	2	7113	918	41	0	0
CG15585	Osi1	3R:1999367..2000555[+]	2:15766953..15768253[-]	3	1189	92	4	0	0
CG1148	Osi2	3R:2036721..2039214[+]	2:15735978..15738111[-]	6	2494	414	17	0	0
CG1150	Osi3	3R:2041558..2043675[+]	2:15732357..15734075[-]	3	2118	139	5	0	0
CG10303	Osi4	3R:2044040..2047503[-]	2:15728955..15732337[+]	4	3464	185	7	0	0
CG1151	Osi6	3R:2060431..2062603[+]	2:15714723..15716434[-]	2	2173	352	15	0	0
CG1153	Osi7	3R:2074714..2075795[+]	2:15701426..15702465[-]	1	1082	380	19	0	0
CG15592	Osi9	3R:2085935..2087832[+]	2:15689059..15690907[-]	3	1898	322	14	0	0
CG15596	Osi11	3R:2093502..2094410[-]	2:15682528..15683043[+]	1	909	107	5	0	0
CG1154	Osi12	3R:2104253..2108217[+]	2:15669676..15672688[-]	2	3965	414	17	0	0
CG1155	Osi14	3R:2124854..2126472[+]	2:15654180..15655455[-]	3	1619	169	6	0	0
CG1157	Osi15	3R:2127528..2129375[+]	2:15651563..15652676[-]	3	1848	292	11	0	0
CG1169	Osi18	3R:2155972..2157536[+]	2:15620954..15622109[-]	2	1565	92	4	0	0
CG15189	Osi19	3R:2161086..2162918[+]	2:15616410..15618269[-]	4	1833	352	15	0	0
CG15188	Osi20	3R:2165819..2167152[+]	2:15611740..15612745[-]	2	1334	307	13	0	0
CG10298	CG10298	3R:2168724..2169522[+]	4_group4:338574..338987[+]	2	799	46	2	0	0
CG17919	CG17919	3R:2169753..2170818[+]	2:15607606..15608469[-]	2	1066	76	3	0	0
CG1249	CG1249	3R:2170719..2171617[-]	2:15606695..15607456[+]	2	899	62	2	0	0
CG10295	Pak	3R:2176620..2185974[+]	2:20153924..20163843[-]	10	9355	737	30	0	0
CG31367	CG31367	3R:2187386..2189849[-]	2:20150119..20151939[+]	4	2464	201	7	0	0
CG10281	TfIIFalpha	3R:2206181..2208333[+]	2:20135860..20138193[-]	4	2153	186	6	0	0
CG9727	CG9727	3R:2277571..2282165[-]	2:20044628..20048260[+]	4	4595	290	14	0	0
CG2330	CG2330	3R:2294134..2296739[+]	2:20031999..20033506[-]	1	2606	216	8	0	0
CG15186	CG15186	3R:2308518..2320755[+]	2:20006897..20020352[-]	10	12238	1121	46	0	0
CG33202	dpr11	3R:2356021..2419052[-]	2:19901247..19975337[+]	8	63032	9362	401	0	0
CG15184	CG15184	3R:2444785..2445974[+]	2:19874915..19875826[-]	3	1190	170	6	0	0
CG15179	CG15179	3R:2455872..2456907[+]	2:19863876..19864789[-]	3	1036	62	2	0	0
CG17603	Taf1	3R:2472611..2481775[+]	2:19837685..19847879[-]	16	9165	477	19	0	0
CG2358	CG2358	3R:2483604..2485165[+]	2:19834848..19836034[-]	4	1562	335	15	0	0
CG1264	lab	3R:2487140..2504312[-]	2:19816134..19834712[+]	3	17173	2739	123	0	0
CG2342	Ccp84Ag	3R:2512450..2513762[+]	2:19808746..19809547[-]	2	1313	138	6	0	0
CG1331	Ccp84Af	3R:2515395..2515908[-]	2:19805863..19806550[+]	2	514	46	2	0	0
CG1330	Ccp84Ae	3R:2516612..2517480[-]	2:19804319..19805012[+]	2	869	93	3	0	0
CG2341	Ccp84Ad	3R:2518520..2519180[+]	2:19802968..19803438[-]	2	661	260	10	0	0
CG1327	Ccp84Ac	3R:2521187..2521993[-]	2:19798650..19799423[+]	2	807	108	4	0	0
CG1252	Ccp84Ab	3R:2527689..2528599[-]	2:19794180..19794943[-]	2	911	260	11	0	0
CG31481	pb	3R:2533518..2567785[-]	2:19752175..19792397[+]	10	34268	5257	221	1	1
CG1046	zen	3R:2578586..2579921[-]	2:19742542..19743311[+]	2	1336	108	4	0	0
CG1034	bcd	3R:2581581..2585199[-]	2:19737685..19740136[+]	6	3619	231	9	0	0
CG2198	Ama	3R:2588315..2590983[+]	2:19732227..19734718[-]	4	2669	231	9	0	0
CG2189	Dfd	3R:2617558..2628153[+]	2:19698042..19710381[+]	5	10596	1610	66	0	0
CG1030	Scr	3R:2648842..2675886[-]	2:19637724..19667549[+]	5	27045	5205	227	0	0
CG2047	ftz	3R:2690046..2691950[+]	2:19624701..19625859[-]	2	1905	247	9	0	0
CG1105	CG1105	3R:2889908..2892854[-]	2:19371960..19374717[+]	4	2947	155	5	0	0
CG1965	CG1965	3R:2893146..2897349[+]	2:19367415..19372070[-]	9	4204	230	9	0	0
CG1104	CG1104	3R:2897343..2900172[-]	2:19364649..19367640[+]	7	2830	231	8	0	0
CG1943	CG1943	3R:2900559..2903509[+]	2:30146875..30149709[-]	4	2951	153	7	0	0
CG1913	alphaTub84B	3R:2912260..2914582[+]	2:26231138..26233468[+]	2	2323	896	46	0	0
CG1070	Alh	3R:2920322..2949907[-]	2:26233869..26269559[-]	16	29586	2256	92	0	0
CG1019	Mlp84B	3R:2939773..2943453[-]	2:26256339..26261234[-]	3	3681	767	33	0	0
CG31248	CG31248	3R:2955042..2956636[+]	2:26273024..26274550[+]	4	1595	107	5	0	0
CG33323	Fer1	3R:2961928..2967701[+]	2:26278734..26284004[+]	5	5774	735	31	0	0
CG2656	CG2656	3R:2970465..2977001[+]	2:26284434..26292013[+]	3	6537	340	12	0	0
CG33546	gfzf	3R:2971596..2976661[-]	2:26285515..26290185[-]	5	5066	278	10	0	0
CG2507	sas	3R:2988551..3009424[+]	2:26302004..26326619[+]	11	20874	2204	84	0	0
CG2520	lap	3R:3012719..3026631[+]	2:26327691..26342258[+]	11	13913	1739	80	0	0
CG14609	CG14609	3R:3026692..3029084[+]	2:26343554..26346009[+]	7	2393	155	5	0	0
CG14606	CG14606	3R:3040458..3042594[-]	2:26357118..26359338[-]	6	2137	170	6	0	0
CG14608	CG14608	3R:3062695..3066409[+]	2:26378154..26382384[+]	4	3715	216	8	0	0
CG14607	CG14607	3R:3068325..3069563[+]	2:26384511..26385508[+]	2	1239	138	6	0	0
CG1227	CG1227	3R:3073871..3075457[-]	2:26389987..26391460[-]	4	1587	93	3	0	0
CG1176	Pbprp4	3R:3076531..3077277[-]	2:26392634..26393400[-]	4	747	62	2	0	0
CG1152	Gld	3R:3077771..3091423[-]	2:26393591..26406768[-]	4	13653	1154	45	0	0
CG10047	SytIV	3R:3091783..3096533[+]	2:26405597..26409205[+]	5	4751	415	15	0	0
CG32466	rn	3R:3099460..3135119[-]	2:26410766..26450967[-]	10	35660	5217	217	0	0
CG2595	RacGAP84C	3R:3110655..3113354[+]	2:26423769..26426202[+]	5	2700	183	9	0	0
CG32467	CG32467	3R:3127439..3127894[-]	2:26440425..26440575[-]	1	456	46	2	0	0
CG32468	CG32468	3R:3138667..3140631[-]	2:26452609..26454000[-]	2	1965	321	15	0	0
CG17935	Mst84Dd	3R:3189017..3189495[-]	4_group1:4036853..4037129[-]	2	479	61	3	0	0
CG10101	CG10101	3R:3232504..3235106[+]	2:26530088..26532215[+]	4	2603	184	8	0	0
CG1131	alpha-Est10	3R:3312552..3314793[-]	2:26614134..26616419[-]	4	2242	124	4	0	0
CG1128	alpha-Est9	3R:3320793..3323086[-]	2:26621096..26623317[-]	5	2294	215	8	0	0
CG1121	alpha-Est8	3R:3335065..3341391[-]	2:26635345..26640953[-]	4	6327	354	14	0	0
CG1112	alpha-Est7	3R:3345284..3349476[-]	2:26643112..26647808[-]	8	4193	338	14	0	0
CG2512	alphaTub84D	3R:3356377..3358873[+]	2:26231713..26233482[+]	3	2497	641	28	0	0
CG32465	CG32465	3R:3397012..3406987[-]	2:26689449..26705341[-]	11	9976	1070	46	0	0
CG14597	CG14597	3R:3428822..3429463[-]	2:26730755..26731080[-]	1	642	138	6	0	0
CG31146	CG31146	3R:3483971..3520040[+]	2:26799061..26841673[+]	13	36070	2792	119	0	0
CG2616	CG2616	3R:3548139..3550140[+]	2:26849800..26861923[+]	2	2002	123	5	0	0
CG10086	CG10086	3R:3616363..3619221[+]	2:26930957..26933228[+]	3	2859	185	7	0	0
CG3014	CG3014	3R:3625328..3627751[-]	2:26938583..26940525[-]	4	2424	185	7	0	0
CG2993	CG2993	3R:3631717..3635710[-]	2:26944926..26947904[-]	4	3994	716	36	0	0
CG10928	CG10928	3R:3635092..3635603[+]	2:26947778..26948288[+]	2	512	46	2	0	0
CG31187	CG31187	3R:3667205..3679630[+]	2:26982598..26994810[+]	12	12426	1153	47	0	0
CG17816	CG17816	3R:3684485..3712454[-]	2:26997130..27028359[-]	20	27970	2653	111	0	0
CG2957	mRpS9	3R:3714997..3728384[-]	2:27028221..27043103[-]	7	13388	1239	53	0	0
CG31284	CG31284	3R:3717053..3726866[+]	2:27030767..27040696[+]	6	9814	890	37	0	0
CG2943	CG2943	3R:3728975..3733088[-]	2:27042488..27046813[-]	13	4114	431	17	0	0
CG2670	Taf7	3R:3733055..3735445[+]	2:27046195..27047503[+]	3	2391	139	5	0	0
CG2867	Prat	3R:3735310..3737501[-]	2:27048593..27050536[-]	2	2192	154	6	0	0
CG11094	dsx	3R:3750045..3793130[-]	2:16933449..16989536[+]	7	43086	4344	190	0	0
CG2781	CG2781	3R:3807539..3821568[-]	2:16905770..16921927[+]	6	14030	1565	65	0	0
CG31466	CG31466	3R:3821412..3821981[+]	2:16906976..16907161[-]	1	570	46	2	0	0
CG2698	CG2698	3R:3827306..3831432[+]	2:10027983..10032001[-]	8	4127	231	9	0	0
CG2767	CG2767	3R:3831646..3833841[-]	2:10025760..10027958[+]	5	2196	123	5	0	0
CG10903	CG10903	3R:3856551..3857871[+]	2:24131040..24132375[-]	4	1321	92	4	0	0
CG7918	CG7918	3R:3885006..3912767[+]	2:6335528..6366715[-]	4	27762	3928	166	0	1
CG7850	puc	3R:3931057..3948023[+]	2:13072977..13088229[-]	4	16967	1890	75	0	0
CG7891	CG7891	3R:3952336..3954568[+]	2:13065642..13067673[-]	4	2233	351	17	0	0
CG9656	grn	3R:3973072..4007164[-]	2:13006886..13047282[+]	9	34093	8784	387	0	0
CG9638	Ada2b	3R:4062838..4066234[-]	2:12948967..12951368[+]	7	3397	399	16	0	0
CG9636	CG9636	3R:4066466..4069514[-]	2:12944204..12946916[+]	11	3049	322	14	0	0
CG7538	Mcm2	3R:4090565..4093653[+]	2:14032525..14035764[+]	2	3089	402	14	0	0
CG7508	ato	3R:4103514..4104996[+]	2:14572258..14572797[+]	1	1483	108	4	0	0
CG11672	CG11672	3R:4115128..4116287[-]	2:14583115..14583529[-]	2	1160	61	3	0	0
CG9620	Gfr	3R:4128408..4129733[-]	2:14596020..14597313[-]	3	1326	77	3	0	0
CG9615	CG9615	3R:4133170..4134344[-]	2:14602679..14603937[-]	3	1175	62	2	0	0
CG11693	CG11693	3R:4134700..4135656[-]	2:14604638..14605263[-]	1	957	108	4	0	0
CG7483	eIF4AIII	3R:4138936..4140589[+]	2:14608960..14610719[+]	4	1654	337	14	0	0
CG9613	CG9613	3R:4140506..4142217[-]	2:14610352..14612036[-]	3	1712	138	6	0	0
CG9610	Poxm	3R:4145532..4147300[-]	2:14616638..14617884[-]	3	1769	230	10	0	0
CG9603	CG9603	3R:4165659..4166763[-]	2:14636284..14637316[-]	3	1105	168	7	0	0
CG7954	stck	3R:4182689..4185745[+]	2:13969851..13973028[-]	8	3057	371	13	0	0
CG11718	CG11718	3R:4190813..4195642[-]	2:23096643..23101895[-]	5	4830	598	26	0	0
CG31264	PQBP-1	3R:4204890..4223708[-]	2:23110878..23133775[-]	10	18819	3170	135	0	0
CG31462	CG31462	3R:4210766..4213924[-]	2:23119781..23120476[-]	1	3159	184	8	0	0
CG31369	CG31369	3R:4224231..4269547[-]	2:23128754..23176729[-]	5	45317	6826	292	1	0
CG8007	CG8007	3R:4445477..4452743[+]	2:17187682..17196880[-]	6	7267	566	24	0	0
CG9738	Mkk4	3R:4473287..4476516[-]	2:17163318..17165570[+]	5	3230	338	13	0	0
CG9748	bel	3R:4481292..4486483[-]	2:17153036..17157940[+]	4	5192	856	38	0	0
CG8036	CG8036	3R:4493726..4499453[+]	2:16994756..17001392[-]	6	5728	504	22	0	0
CG8039	mRpL19	3R:4499839..4500924[+]	2:27059809..27060909[+]	2	1086	77	3	0	0
CG9773	CG9773	3R:4501005..4502310[-]	2:27060869..27062110[-]	3	1306	231	9	0	0
CG9786	hb	3R:4517038..4523540[-]	2:27078646..27083942[-]	3	6503	631	24	0	0
CG8112	CG8112	3R:4526704..4540990[+]	2:27087781..27100823[+]	4	14287	1488	61	1	0
CG8116	CG8116	3R:4541956..4543783[+]	2:27101333..27103063[+]	3	1828	319	16	0	0
CG11760	CG11760	3R:4543944..4547051[+]	2:27102785..27104851[+]	3	3108	261	11	0	0
CG8223	CG8223	3R:4573528..4579832[+]	2:27131492..27138483[+]	5	6305	525	19	0	0
CG11768	CG11768	3R:4579831..4581391[-]	2:27138203..27139172[-]	2	1561	199	9	0	0
CG8236	CG8236	3R:4595116..4596878[+]	2:27158622..27160094[+]	4	1763	93	3	0	0
CG13318	CG13318	3R:4596969..4598408[-]	2:27159908..27161447[-]	4	1440	170	6	0	0
CG8351	CG8351	3R:4627275..4631958[+]	2:27197696..27202820[+]	5	4684	432	16	0	0
CG9821	CG9821	3R:4643363..4646386[-]	2:27214470..27216951[-]	3	3024	428	19	0	0
CG8369	CG8369	3R:4647741..4648563[+]	2:23077704..23078275[-]	3	823	62	2	0	0
CG9836	CG9836	3R:4648564..4649895[-]	2:23076575..23077810[+]	3	1332	123	5	0	0
CG8379	CG8379	3R:4650132..4653007[+]	2:23073037..23075926[-]	6	2876	308	12	0	0
CG31349	pyd	3R:4653200..4756978[-]	2:22945116..23080564[+]	20	103779	8026	320	0	0
CG10901	osk	3R:4760853..4764123[+]	2:22945774..22949466[-]	4	3271	169	6	0	0
CG11963	CG11963	3R:4764405..4768750[+]	2:22932651..22937744[-]	9	4346	309	11	0	0
CG11964	CG11964	3R:4768400..4770726[-]	2:22931087..22933182[+]	4	2327	261	11	0	0
CG11966	CG11966	3R:4777794..4779557[-]	2:21469915..21470564[-]	1	1764	153	6	0	0
CG11967	CG11967	3R:4806643..4808553[+]	2:21326053..21328374[+]	4	1911	168	7	0	0
CG11968	CG11968	3R:4808446..4810029[-]	2:21328248..21329721[-]	4	1584	122	5	0	0
CG11975	CG11975	3R:4818979..4820561[+]	2:27282195..27283741[-]	4	1583	169	6	0	0
CG11981	Prosbeta3	3R:4831035..4831948[-]	2:27266326..27267102[+]	1	914	139	5	0	0
CG11984	CG11984	3R:4836004..4840549[-]	2:27257721..27261818[+]	9	4546	826	35	0	0
CG11985	CG11985	3R:4840729..4840986[-]	4_group3:9230138..9230417[-]	1	258	93	3	0	0
CG11986	CG11986	3R:4841168..4842544[+]	2:27255768..27256981[-]	3	1377	124	4	0	0
CG11987	tgo	3R:4842492..4845739[-]	2:27252211..27254242[+]	2	3248	169	6	0	0
CG11988	neur	3R:4846068..4865189[-]	2:27230853..27251602[+]	5	19122	1218	46	0	0
CG11990	CG11990	3R:4865510..4868076[+]	2:27227553..27230271[-]	5	2567	277	11	0	0
CG11033	CG11033	3R:4878240..4888967[+]	2:23080467..23090029[+]	5	10728	692	26	0	0
CG18005	CG18005	3R:4888854..4890819[-]	2:23090020..23092105[-]	2	1966	247	9	0	0
CG9746	CG9746	3R:5066479..5071540[-]	2:39680..45117[-]	8	5062	693	27	0	0
CG8420	CG8420	3R:5073173..5077160[+]	2:46771..50018[+]	5	3988	583	23	0	0
CG9740	CG9740	3R:5083449..5084182[-]	2:57238..57685[-]	2	734	46	2	0	0
CG12952	sage	3R:5088383..5089464[-]	2:60989..61837[-]	3	1082	62	2	0	0
CG9735	Aats-trp	3R:5089539..5092670[-]	2:62590..65512[-]	6	3132	370	14	0	0
CG8861	CG8861	3R:5120655..5154227[-]	2:4159749..4191460[+]	4	33573	2287	95	1	0
CG8866	CG8866	3R:5157783..5160436[-]	2:4156798..4159031[+]	8	2654	247	9	0	0
CG8121	CG8121	3R:5160897..5162987[+]	2:3225518..3227399[-]	9	2091	154	6	0	0
CG33936	CG33936	3R:5167592..5184921[+]	2:3203089..3222867[-]	12	17330	1317	57	0	0
CG18473	CG18473	3R:5189032..5190560[+]	2:3197937..3199575[-]	5	1529	292	12	0	0
CG8129	CG8129	3R:5191142..5193488[+]	2:3194902..3197398[-]	6	2347	308	12	0	0
CG8874	Fps85D	3R:5193321..5220265[-]	2:3163244..3196679[+]	18	26945	4171	172	0	0
CG9354	RpL34b	3R:5226033..5226978[-]	2:3158148..3158801[+]	4	946	198	9	0	0
CG8132	CG8132	3R:5227242..5228340[+]	2:3156563..3157567[-]	2	1099	62	2	0	0
CG8135	CG8135	3R:5230097..5233579[+]	2:3152005..3154457[-]	3	3483	386	14	0	0
CG9359	betaTub85D	3R:5234075..5236004[-]	2:3149435..3151155[+]	2	1930	429	18	0	0
CG18802	alpha-Man-II	3R:5238271..5242986[+]	2:3142986..3147546[-]	5	4716	246	10	0	0
CG16765	l(3)10615	3R:5243664..5258261[+]	2:3123989..3142433[-]	6	14598	1721	68	0	0
CG8144	ps	3R:5258324..5274387[+]	2:3107191..3126473[-]	10	16064	2142	96	0	0
CG16777	CG16777	3R:5266646..5267401[+]	2:3115678..3115965[-]	1	756	76	4	0	0
CG9363	CG9363	3R:5283369..5286362[-]	2:3095228..3098329[+]	6	2994	915	44	0	0
CG16779	CG16779	3R:5292212..5301505[-]	2:1806522..1817348[+]	9	9294	1901	79	0	0
CG8147	CG8147	3R:5320525..5322452[+]	2:1785580..1786731[-]	2	1928	139	5	0	0
CG9366	RhoL	3R:5322917..5328299[-]	2:22196411..22202465[+]	4	5383	552	21	0	0
CG9373	CG9373	3R:5331575..5336057[-]	2:22187468..22192743[+]	5	4483	398	18	0	0
CG9375	Ras85D	3R:5336273..5338786[-]	2:22183963..22186183[+]	4	2514	428	19	0	0
CG8176	CG8176	3R:5341758..5352964[+]	2:22168630..22181353[-]	16	11207	969	39	0	0
CG9379	by	3R:5353959..5358734[-]	2:22164711..22167929[+]	2	4776	324	12	0	0
CG9381	mura	3R:5363655..5377528[-]	2:24103881..24120445[-]	12	13874	2153	96	0	0
CG16788	RnpS1	3R:5377765..5379469[+]	2:23936293..23937811[+]	3	1705	155	5	0	0
CG9388	AP-47	3R:5383437..5385245[-]	2:23941874..23943520[-]	2	1809	201	7	0	0
CG8208	MBD-like	3R:5385487..5387255[+]	2:23943576..23945494[+]	3	1769	170	6	0	0
CG9393	CG9393	3R:5387302..5389392[-]	2:23945789..23947809[-]	5	2091	154	6	0	0
CG16789	CG16789	3R:5391954..5394918[+]	2:23948589..23951788[-]	5	2965	415	16	0	0
CG9396	CG9396	3R:5396133..5397345[-]	2:23955123..23959718[-]	4	1213	62	2	0	0
CG9423	Kap-alpha3	3R:5400206..5403506[-]	2:23961550..23964982[-]	9	3301	354	14	0	0
CG8312	CG8312	3R:5417033..5450798[+]	2:21332882..21370743[-]	6	33766	2594	107	0	0
CG9427	CG9427	3R:5450875..5452187[-]	2:21333520..21334813[+]	4	1313	123	5	0	0
CG9495	Scm	3R:5459081..5463329[-]	2:25579491..25582911[-]	4	4249	413	19	0	0
CG9492	CG9492	3R:5477292..5499539[-]	2:25591286..25616256[-]	36	22248	4317	201	0	0
CG16817	CG16817	3R:5503653..5505383[+]	2:25379494..25381499[+]	4	1731	262	9	0	0
CG9444	CG9444	3R:5507244..5509745[-]	2:25384670..25387404[-]	7	2502	231	8	0	0
CG33104	eca	3R:5510188..5511253[-]	2:25387790..25388796[-]	2	1066	261	11	0	0
CG18542	CG18542	3R:5511484..5512867[+]	2:5507031..5508428[-]	3	1384	153	7	0	0
CG31332	unc-115	3R:5512782..5517563[-]	2:5501945..5506593[+]	12	4782	734	31	0	0
CG33105	CG33105	3R:5517625..5518516[-]	2:25387853..25388758[-]	2	892	168	8	0	0
CG32939	CG32939	3R:5518891..5519759[+]	2:5507400..5508383[-]	3	869	62	2	0	0
CG31352	CG31352	3R:5520448..5531165[-]	2:5496457..5507567[+]	11	10718	1208	52	0	0
CG9448	CG9448	3R:5531512..5536754[-]	2:5491070..5496501[+]	9	5243	707	29	0	0
CG9476	alphaTub85E	3R:5556938..5558970[-]	2:26231326..26233407[+]	3	2033	230	9	0	0
CG12948	CG12948	3R:5571889..5573254[-]	2:12460938..12461618[+]	2	1366	123	5	0	0
CG9474	Snap24	3R:5587688..5588636[-]	2:12445224..12446010[+]	1	949	108	4	0	0
CG9473	MED6	3R:5591753..5594706[-]	2:12438933..12442209[+]	6	2954	231	9	0	0
CG8481	CG8481	3R:5593573..5595752[+]	2:12438629..12440689[-]	3	2180	168	8	0	0
CG12946	CG12946	3R:5597517..5600141[-]	2:12433892..12436139[+]	4	2625	154	6	0	0
CG8495	RpS29	3R:5603818..5604800[+]	2:12429079..12430200[-]	4	983	185	7	0	0
CG12947	CG12947	3R:5607171..5608479[+]	2:12425721..12427160[-]	4	1309	92	4	0	0
CG8507	CG8507	3R:5617192..5618840[+]	2:12419630..12421206[-]	5	1649	93	3	0	0
CG8516	CG8516	3R:5619046..5622725[+]	2:12411971..12415840[-]	8	3680	263	9	0	0
CG9467	CG9467	3R:5623496..5626773[-]	2:12408040..12410211[+]	2	3278	231	9	0	0
CG9461	CG9461	3R:5630494..5635085[-]	2:12401252..12404214[+]	4	4592	414	17	0	0
CG16904	CG16904	3R:5641649..5642709[-]	2:12390353..12391267[+]	2	1061	139	5	0	0
CG12806	CG12806	3R:5653580..5693842[-]	2:12342565..12382384[+]	3	40263	3847	165	1	0
CG12418	CG12418	3R:5700863..5701072[+]	2:5236646..5236743[-]	1	210	61	3	0	0
CG32469	CG32469	3R:5754638..5769634[+]	2:5164963..5181806[-]	4	14997	2148	90	0	0
CG12419	CG12419	3R:5807503..5807898[+]	2:5126772..5126898[-]	1	396	46	2	0	0
CG5358	Art4	3R:5808902..5811777[-]	2:5122368..5125119[+]	4	2876	384	16	0	0
CG11676	CG11676	3R:5812359..5813521[+]	2:5120190..5121395[-]	2	1163	245	11	0	0
CG5359	CG5359	3R:5825491..5826997[-]	2:5099630..5100654[+]	3	1507	77	3	0	0
CG33208	MICAL	3R:5828033..5868543[-]	2:5049414..5101104[+]	29	40511	2844	110	0	1
CG11722	CG11722	3R:5870320..5871245[-]	2:5042575..5043462[+]	4	926	62	2	0	0
CG12813	CG12813	3R:5881213..5881801[-]	2:5031099..5031681[+]	2	589	62	2	0	0
CG3934	CG3934	3R:5886019..5886858[+]	2:5024976..5025598[-]	3	840	62	2	0	0
CG6217	knk	3R:5948081..5951383[-]	2:7496114..7502748[-]	6	3303	277	10	0	0
CG6235	tws	3R:5952523..5965492[-]	2:7505026..7522016[-]	14	12970	1361	58	0	0
CG3953	l(3)IX-14	3R:5970421..5984031[+]	2:7468060..7484547[-]	9	13611	967	41	0	0
CG6264	Best1	3R:5987186..5996207[-]	2:7454572..7463652[+]	7	9022	659	28	0	0
CG12814	CG12814	3R:5997989..6000544[-]	2:7450243..7452904[+]	7	2556	445	19	0	0
CG3985	Syn	3R:6016411..6047805[+]	2:7409496..7439176[-]	14	31395	3073	122	0	0
CG12420	CG12420	3R:6048480..6049395[+]	2:7408904..7409680[-]	3	916	46	2	0	0
CG12817	CG12817	3R:6049162..6050438[-]	2:7407928..7409186[+]	3	1277	77	3	0	0
CG3999	CG3999	3R:6077240..6081002[+]	2:7370244..7383062[-]	6	3763	216	8	0	0
CG4003	pont	3R:6087834..6089623[+]	2:7361833..7363630[-]	3	1790	262	10	0	0
CG11872	CG11872	3R:6128612..6133442[+]	2:7295019..7297679[-]	3	4831	246	10	0	0
CG6293	CG6293	3R:6133984..6137317[-]	2:7291351..7294627[+]	4	3334	324	12	0	0
CG6312	Rfx	3R:6188233..6203790[-]	2:7225892..7243259[+]	11	15558	1580	63	0	0
CG17100	CG17100	3R:6213985..6226072[+]	2:7207950..7218556[-]	4	12088	1102	46	0	0
CG6325	CG6325	3R:6228683..6233006[-]	2:7197742..7201788[+]	7	4324	308	12	0	0
CG6342	Irp-1B	3R:6234337..6238638[-]	2:7192337..7197177[+]	10	4302	634	22	0	0
CG31395	CG31395	3R:6298838..6299533[+]	2:7130838..7131037[-]	1	696	93	3	0	0
CG31397	CG31397	3R:6329461..6330129[+]	2:7101061..7101279[-]	1	669	77	3	0	0
CG17117	hth	3R:6335562..6464386[-]	2:6951146..7104880[+]	20	128825	31241	1391	0	0
CG4067	pug	3R:6522240..6529011[+]	2:29362024..29369680[-]	8	6772	417	14	0	0
CG14691	CG14691	3R:6579052..6581356[-]	2:29304772..29307075[+]	12	2305	139	5	0	0
CG31390	MED7	3R:6585917..6586655[-]	2:29299324..29299997[+]	2	739	93	3	0	0
CG6538	TfIIFbeta	3R:6592342..6593668[-]	2:29287968..29289060[+]	2	1327	139	5	0	0
CG6544	fau	3R:6593939..6603083[-]	2:17939266..17949815[+]	10	9145	491	21	0	0
CG6554	Art1	3R:6612203..6613930[-]	2:17929139..17930647[+]	4	1728	153	7	0	0
CG4565	CG4565	3R:6678464..6679135[+]	2:17864741..17864959[-]	1	672	46	2	0	0
CG6574	CG6574	3R:6686505..6688335[-]	2:28006294..28008129[-]	5	1831	93	3	0	0
CG4591	Tsp86D	3R:6694434..6695687[+]	2:28014797..28016007[+]	2	1254	154	6	0	0
CG6598	Fdh	3R:6696627..6698102[-]	2:28017411..28019061[-]	3	1476	200	8	0	0
CG4596	CG4596	3R:6698762..6701311[+]	2:28020009..28021734[+]	2	2550	231	8	0	0
CG6608	CG6608	3R:6705287..6707909[-]	2:28026878..28029121[-]	4	2623	262	9	0	0
CG14698	CG14698	3R:6860217..6860743[+]	2:28253735..28254261[+]	2	527	107	5	0	0
CG4695	CG4695	3R:6869694..6873922[+]	2:28265846..28271364[+]	4	4229	874	36	0	0
CG18578	Ugt86Da	3R:6982822..6985469[+]	2:28423616..28427915[+]	3	2648	185	7	0	0
CG31299	nocturnin	3R:7026138..7034357[+]	2:28475472..28484988[+]	7	8220	663	24	0	0
CG6666	CG6666	3R:7034856..7035571[-]	2:28484965..28485540[-]	2	716	62	2	0	0
CG4800	Tctp	3R:7035975..7037006[+]	2:28486323..28487017[+]	1	1032	274	13	0	0
CG6672	CG6672	3R:7037962..7040239[-]	2:28488850..28490872[-]	4	2278	231	9	0	0
CG6684	RpS25	3R:7040942..7042037[-]	2:28491392..28492417[-]	5	1096	396	19	0	0
CG4863	RpL3	3R:7047618..7050897[+]	2:28507940..28511196[+]	10	3280	1158	53	0	0
CG5106	scpr-C	3R:7051242..7052312[+]	2:28523193..28524144[+]	2	1071	139	5	0	0
CG17726	CG17726	3R:7052486..7053960[+]	2:28524304..28525203[+]	2	1475	122	6	0	0
CG10703	CG10703	3R:7053963..7056290[-]	2:28525500..28527104[-]	3	2328	185	7	0	0
CG14701	CG14701	3R:7057739..7058140[+]	2:28529267..28529751[+]	3	402	108	4	0	0
CG17184	CG17184	3R:7058151..7060907[-]	2:28530050..28531863[-]	6	2757	201	7	0	0
CG17210	scpr-B	3R:7065756..7066713[-]	2:28523157..28524134[+]	2	958	108	4	0	0
CG5207	scpr-A	3R:7066905..7067845[+]	2:28523198..28524133[+]	2	941	123	5	0	0
CG5214	CG5214	3R:7070006..7072586[+]	2:29236942..29239674[-]	7	2581	138	5	0	0
CG31386	CG31386	3R:7095125..7131330[-]	2:30667839..30708111[+]	5	36206	2407	103	0	0
CG6715	KP78a	3R:7174250..7176367[-]	2:29171885..29173006[+]	1	2118	108	4	0	0
CG17228	pros	3R:7198510..7219326[+]	2:29136659..29149355[-]	9	20817	2844	124	1	0
CG5242	mRpL40	3R:7233645..7234482[+]	2:29118790..29119682[-]	3	838	62	2	0	0
CG6719	CG6719	3R:7234513..7235599[-]	2:29117126..29118042[+]	3	1087	260	12	0	0
CG5247	Irbp	3R:7235771..7238170[+]	2:29114499..29116404[+]	2	2400	154	6	0	0
CG5252	Ranbp9	3R:7238244..7241864[+]	2:29111019..29114639[-]	6	3621	339	12	0	0
CG6723	CG6723	3R:7241940..7244389[-]	2:29108432..29111029[+]	8	2450	170	6	0	0
CG6764	CG6764	3R:7256462..7257397[-]	2:29103875..29104403[+]	2	936	77	3	0	0
CG5276	CG5276	3R:7257460..7259272[+]	2:25460027..25461255[+]	2	1813	154	6	0	0
CG5281	CG5281	3R:7261593..7263245[+]	2:25464429..25465319[+]	2	1653	139	5	0	0
CG31374	CG31374	3R:7263269..7276872[-]	2:25465210..25479944[-]	12	13604	2299	99	0	0
CG17230	CG17230	3R:7263507..7291573[+]	2:25463980..25492852[+]	3	28067	3666	154	0	0
CG14704	PGRP-LB	3R:7278563..7283742[-]	2:25480001..25485400[-]	5	5180	676	27	0	0
CG5308	dpr5	3R:7325706..7331677[+]	2:25526186..25532480[+]	7	5972	889	37	0	0
CG33512	dpr4	3R:7360222..7364969[-]	2:25544397..25549688[-]	4	4748	717	34	0	0
CG6783	CG6783	3R:7385612..7392771[-]	2:25568227..25576262[-]	2	7160	444	19	0	0
CG6782	CG6782	3R:7385612..7392771[-]	2:25569097..25576350[-]	7	7160	444	19	0	0
CG17309	Csk	3R:7459000..7476418[-]	2:20550696..20567799[-]	13	17419	1321	52	0	0
CG14714	CG14714	3R:7498040..7499184[+]	2:20585909..20587226[+]	3	1145	154	6	0	0
CG14715	CG14715	3R:7499941..7500654[+]	2:20588059..20588548[+]	2	714	62	2	0	0
CG18476	CG18476	3R:7500631..7503835[-]	2:25763176..25766756[+]	5	3205	186	6	0	0
CG17358	Taf12	3R:7504099..7505408[-]	2:25762336..25763162[+]	5	1310	123	5	0	0
CG6913	Fer3	3R:7519132..7519999[-]	2:25751252..25751935[+]	2	868	93	3	0	0
CG12594	CG12594	3R:7552945..7557725[+]	2:25702592..25707176[-]	7	4781	644	28	0	0
CG17342	Lk6	3R:7578506..7590179[-]	2:25673037..25683235[+]	7	11674	766	34	0	0
CG6930	CG6930	3R:7594335..7597272[-]	2:25666303..25669136[+]	5	2938	657	27	0	0
CG31364	l(3)neo38	3R:7603425..7604826[-]	2:25660053..25660911[+]	2	1402	229	10	0	0
CG14723	HisCl1	3R:7612898..7615117[+]	2:25649646..25652038[-]	11	2220	293	11	0	0
CG6939	Sbf	3R:7615013..7622157[-]	2:25641919..25649686[+]	12	7145	495	17	0	0
CG31116	CG31116	3R:7622966..7632283[-]	2:25631592..25641219[+]	17	9318	1259	52	0	0
CG6946	CG6946	3R:7640922..7645142[-]	2:25620394..25624868[+]	9	4221	289	15	0	0
CG14724	CoVa	3R:7645081..7646030[+]	2:25378278..25379100[-]	4	950	198	10	0	0
CG6950	CG6950	3R:7646103..7648210[-]	2:25375853..25378267[+]	7	2108	185	7	0	0
CG6959	CG6959	3R:7648417..7650629[-]	2:25373355..25374551[+]	2	2213	154	6	0	0
CG14728	sad	3R:7702957..7705476[+]	2:25318984..25321879[-]	6	2520	200	8	0	0
CG6965	mthl5	3R:7709660..7712887[-]	2:25311778..25314908[+]	6	3228	186	6	0	0
CG6971	CG6971	3R:7718031..7719019[-]	2:25305101..25306075[+]	2	989	92	4	0	0
CG6977	Cad87A	3R:7719225..7727915[-]	2:25294311..25304452[+]	13	8691	800	32	0	0
CG31211	CG31211	3R:7775402..7779880[+]	2:22476970..22480488[+]	11	4479	337	15	0	0
CG31366	Hsp70Aa	3R:7779885..7782514[-]	2:5485405..5487514[+]	1	2630	433	15	0	0
CG18743	Hsp70Ab	3R:7784275..7786673[+]	2:5485425..5487494[+]	1	2399	370	14	0	0
CG3068	aur	3R:7788852..7790550[+]	2:22483250..22485020[+]	3	1699	124	4	0	0
CG10005	CG10005	3R:7800877..7802912[-]	2:22498011..22500275[-]	4	2036	368	16	0	0
CG18547	CG18547	3R:7804343..7806066[-]	2:22501653..22503283[-]	4	1724	124	4	0	0
CG12224	CG12224	3R:7806554..7807743[-]	2:22502949..22505310[-]	3	1190	154	6	0	0
CG3397	CG3397	3R:7808808..7810263[-]	2:22503964..22505396[-]	3	1456	185	7	0	0
CG3359	mfas	3R:7810584..7819037[-]	2:22509595..22520452[-]	15	8454	802	29	0	0
CG3571	CG3571	3R:7833832..7836152[-]	2:22536234..22538593[-]	5	2321	293	11	0	0
CG3313	CG3313	3R:7840663..7842753[-]	2:22543185..22545135[-]	4	2091	355	13	0	0
CG3169	Spt3	3R:7842880..7844102[+]	2:22545399..22546445[+]	1	1223	108	4	0	0
CG14741	CG14741	3R:7895305..7903198[-]	2:22602887..22612003[-]	19	7894	903	40	0	0
CG31361	dpr17	3R:7920600..7937144[+]	2:22630864..22652025[+]	8	16545	2409	101	0	0
CG4702	CG4702	3R:7947299..7953919[-]	2:22661493..22669874[-]	5	6621	1029	43	0	0
CG10095	dpr15	3R:7964555..7984317[-]	2:22679450..22701788[-]	7	19763	3261	144	0	0
CG4848	CG4848	3R:8041377..8045412[-]	2:22762763..22768132[-]	5	4036	491	20	0	0
CG4860	CG4860	3R:8045599..8047185[-]	2:22768318..22769889[-]	3	1587	93	3	0	0
CG17404	CG17404	3R:8049785..8050727[-]	2:22773373..22774784[-]	2	943	62	2	0	0
CG12256	CG12256	3R:8051086..8051985[-]	2:22774484..22775511[-]	3	900	152	7	0	0
CG11502	svp	3R:8084471..8128509[+]	2:22810503..22862643[+]	8	44039	9294	404	0	0
CG4115	CG4115	3R:8185733..8188975[+]	2:22926161..22930514[+]	3	3243	356	12	0	0
CG18548	GstD10	3R:8190635..8191267[-]	2:5383950..5384596[-]	1	633	46	2	0	0
CG10045	GstD1	3R:8193532..8194987[-]	2:5386405..5387968[-]	2	1456	336	15	0	0
CG4181	GstD2	3R:8197720..8198367[+]	2:5390855..5391524[+]	1	648	93	3	0	0
CG12242	GstD5	3R:8201486..8202136[+]	2:5390822..5391296[+]	1	651	62	2	0	0
CG4423	GstD6	3R:8202894..8203541[+]	2:5384174..5384321[-]	1	648	46	2	0	0
CG17639	CG17639	3R:8209083..8211348[+]	2:5400502..5402262[+]	4	2266	185	7	0	0
CG17793	CG17793	3R:8211971..8212399[+]	2:5402723..5403179[+]	2	429	62	2	0	0
CG33098	CG33098	3R:8213287..8214519[+]	2:5403849..5404885[+]	6	1233	170	6	0	0
CG31218	CG31218	3R:8214521..8216356[+]	2:5405029..5406741[+]	4	1836	169	7	0	0
CG5196	CG5196	3R:8234044..8237380[+]	2:5421291..5424504[+]	6	3337	230	10	0	0
CG5650	Pp1-87B	3R:8249335..8251639[-]	2:5437236..5439696[-]	2	2305	291	13	0	0
CG5641	CG5641	3R:8253511..8255002[-]	2:5441752..5443320[-]	3	1492	108	4	0	0
CG5266	Pros25	3R:8257047..8258279[+]	2:5443773..5444951[+]	5	1233	230	10	0	0
CG5844	CG5844	3R:8259824..8261365[+]	2:5446134..5447581[+]	4	1542	200	8	0	0
CG5925	desat2	3R:8262143..8263481[+]	2:5449397..5450743[+]	4	1339	77	3	0	0
CG5887	desat1	3R:8265322..8273338[+]	2:5453720..5461847[+]	9	8017	415	16	0	0
CG5333	CG5333	3R:8282294..8283929[+]	2:5471928..5473804[+]	3	1636	123	5	0	0
CG31449	Hsp70Ba	3R:8291026..8293500[-]	2:5485419..5487438[+]	1	2475	277	11	0	0
CG5834	Hsp70Bbb	3R:8328232..8330822[+]	2:5485409..5487510[+]	1	2591	309	11	0	0
CG31359	Hsp70Bb	3R:8331515..8334105[+]	2:5485409..5487510[+]	1	2591	309	11	0	0
CG6489	Hsp70Bc	3R:8334798..8337008[+]	2:5485441..5487478[+]	1	2211	309	11	0	0
CG31350	CG31350	3R:8338535..8341334[-]	2:2441864..2444822[-]	3	2800	398	18	0	0
CG18554	CG18554	3R:8342164..8344041[-]	2:2446092..2447127[-]	1	1878	260	11	0	0
CG31351	CG31351	3R:8344596..8346757[-]	2:2447390..2449876[-]	4	2162	595	27	0	0
CG31348	CG31348	3R:8347516..8348381[-]	2:2451305..2452296[-]	2	866	122	6	0	0
CG6371	hug	3R:8351910..8354798[+]	2:2456530..2459123[+]	3	2889	169	7	0	0
CG6989	CG6989	3R:8378366..8380608[-]	2:2482641..2484883[-]	6	2243	700	36	0	0
CG18553	CG18553	3R:8385774..8386676[-]	2:2490671..2491328[-]	2	903	184	8	0	0
CG31355	CG31355	3R:8447336..8448492[+]	2:2553109..2553355[+]	1	1157	62	2	0	0
CG17369	Vha55	3R:8449481..8453551[-]	2:2555174..2558487[-]	5	4071	1515	78	0	0
CG6359	CG6359	3R:8453763..8455790[+]	2:2559723..2560955[+]	5	2028	198	9	0	0
CG6753	CG6753	3R:8466063..8468295[-]	2:5732051..5734531[+]	3	2233	277	11	0	0
CG6234	CG6234	3R:8473782..8478635[+]	2:5722157..5727507[-]	3	4854	370	14	0	0
CG6225	CG6225	3R:8480299..8486588[+]	2:5714068..5721189[-]	8	6290	785	31	0	0
CG14395	CG14395	3R:8489943..8499335[+]	2:5700531..5711350[-]	8	9393	1535	63	0	0
CG6188	CG6188	3R:8500331..8501798[+]	2:5698605..5700223[-]	4	1468	230	9	0	0
CG12286	kar	3R:8507903..8515089[-]	2:10639001..10647697[+]	6	7187	416	16	0	0
CG6174	Arp87C	3R:8517458..8519954[+]	2:10634644..10637307[-]	6	2497	459	20	0	0
CG14394	CG14394	3R:8521845..8522981[+]	2:10632345..10633529[-]	4	1137	62	2	0	0
CG6148	Past1	3R:8523044..8529871[+]	2:10624607..10632470[-]	5	6828	905	35	0	0
CG10120	Men	3R:8538819..8548267[-]	2:11592748..11603704[+]	5	9449	677	25	0	0
CG14390	beat-Vc	3R:8572337..8580423[-]	2:11556473..11567423[+]	5	8087	1814	86	0	0
CG31345	CG31345	3R:8637067..8642751[-]	2:11490532..11496937[+]	5	5685	735	32	0	0
CG10134	beat-Va	3R:8667940..8672746[-]	2:11459385..11465841[+]	6	4807	491	20	0	0
CG31298	beat-Vb	3R:8741844..8760535[+]	2:11372495..11389608[-]	7	18692	3008	141	1	0
CG7340	granny-smith	3R:8775764..8793434[-]	2:11332475..11354800[+]	8	17671	2030	95	0	0
CG7381	CG7381	3R:8793490..8803193[-]	2:11318701..11329639[+]	14	9704	889	38	0	0
CG31342	CG31342	3R:8811786..8817265[+]	2:11297961..11304748[-]	9	5480	338	14	0	0
CG7518	CG7518	3R:8824307..8834127[+]	2:11281884..11292683[-]	15	9821	1258	52	0	0
CG8031	CG8031	3R:8834106..8836977[-]	2:11279124..11282366[+]	6	2872	308	12	0	0
CG7583	CtBP	3R:8837388..8851905[+]	2:11262388..11279963[-]	12	14518	2416	107	0	0
CG7620	l(3)87Df	3R:8856664..8857317[+]	2:11248407..11249037[-]	3	654	62	2	0	0
CG11670	CG11670	3R:8867790..8870251[+]	2:11234355..11237494[-]	7	2462	155	5	0	0
CG7756	Hsc70-2	3R:8870481..8873106[+]	2:11231569..11233887[-]	2	2626	583	22	0	0
CG7769	DDB1	3R:8877978..8882454[+]	2:11184039..11188677[-]	7	4477	370	13	0	0
CG7771	sim	3R:8883481..8903950[+]	2:11159792..11183645[-]	9	20470	3784	164	0	0
CG7855	timeout	3R:8914373..8989598[+]	2:11073196..11154785[-]	18	75226	11744	521	2	0
CG11686	CG11686	3R:9086079..9087954[+]	2:10975461..10977481[-]	3	1876	106	6	0	0
CG8449	CG8449	3R:9094859..9097748[-]	2:10964879..10967183[+]	6	2890	247	9	0	0
CG8630	CG8630	3R:9105445..9110316[+]	2:9966398..9971833[-]	5	4872	808	38	0	0
CG15888	CG15888	3R:9110770..9112030[-]	2:9964803..9965850[+]	2	1261	123	4	0	0
CG15887	CG15887	3R:9113371..9114532[-]	2:9962501..9963176[+]	2	1162	138	6	0	0
CG8644	Osi22	3R:9116438..9117568[+]	2:9959262..9960415[-]	2	1131	231	9	0	0
CG8458	Wnt8	3R:9117774..9118920[-]	2:9957790..9958291[+]	1	1147	62	2	0	0
CG8773	CG8773	3R:9120472..9124010[+]	2:9951774..9954691[-]	7	3539	216	8	0	0
CG8795	CG8795	3R:9154787..9159885[-]	2:9916077..9921518[+]	11	5099	508	20	0	0
CG8784	CG8784	3R:9165892..9170508[+]	2:9906288..9910820[-]	6	4617	384	16	0	0
CG8823	Lip3	3R:9196033..9197474[-]	2:9881116..9883504[+]	3	1442	215	9	0	0
CG8863	CG8863	3R:9207799..9211013[+]	2:9870721..9874371[-]	8	3215	322	14	0	0
CG18290	Act87E	3R:9251707..9253810[+]	2:16646883..16648576[+]	3	2104	702	30	0	0
CG9764	yrt	3R:9254589..9260704[-]	2:16648955..16655015[-]	10	6116	1147	50	0	0
CG14372	CG14372	3R:9281637..9283626[+]	2:16678461..16679876[+]	4	1990	154	6	0	0
CG17025	CG17025	3R:9284057..9291828[-]	2:16679639..16687562[-]	2	7772	1285	58	0	0
CG12538	CG12538	3R:9348673..9349257[-]	2:16739207..16739402[-]	1	585	77	3	0	0
CG31337	CG31337	3R:9369694..9371106[-]	2:16761505..16762395[-]	3	1413	153	7	0	0
CG9759	CG9759	3R:9433101..9434968[-]	2:16816881..16818968[-]	3	1868	245	11	0	0
CG14368	CG14368	3R:9451016..9451351[-]	2:16838200..16838346[-]	1	336	61	3	0	0
CG10841	CG10841	3R:9457664..9460590[+]	2:16844993..16848303[+]	9	2927	201	7	0	0
CG16901	sqd	3R:9461214..9472026[-]	2:16848296..16860195[-]	12	10813	1840	78	0	0
CG9412	rin	3R:9472687..9478761[+]	2:16861548..16866945[+]	8	6075	430	17	0	0
CG12749	Hrb87F	3R:9483045..9486241[-]	2:16872059..16875866[-]	6	3197	230	9	0	0
CG10851	B52	3R:9487022..9492617[+]	2:16875844..16881862[+]	17	5596	629	27	0	0
CG9637	CG9637	3R:9494313..9497823[-]	2:16884078..16887605[-]	8	3511	778	36	0	0
CG9374	lkb1	3R:9502271..9505157[+]	2:16892398..16895243[+]	12	2887	154	6	0	0
CG9351	flfl	3R:9509680..9519629[+]	2:10032286..10044173[+]	14	9950	1104	46	0	0
CG14367	CG14367	3R:9519775..9521484[+]	2:10043547..10044686[+]	4	1710	108	4	0	0
CG9347	ninaB	3R:9526308..9528844[+]	2:10050016..10052806[+]	4	2537	215	9	0	0
CG9621	Adgf-D	3R:9528806..9531180[-]	2:10052455..10055158[-]	6	2375	232	8	0	0
CG33748	primo-1	3R:9535748..9537557[-]	2:10059408..10061374[-]	8	1810	108	4	0	0
CG9602	CG9602	3R:9543172..9543888[-]	2:10067077..10067672[-]	2	717	77	3	0	0
CG14366	CG14366	3R:9571397..9573727[+]	2:10095023..10096047[+]	1	2331	200	8	0	0
CG14365	CG14365	3R:9575118..9581360[+]	2:10097301..10102809[+]	2	6243	462	17	0	0
CG9322	CG9322	3R:9582098..9587375[+]	2:10104741..10110437[+]	9	5278	831	33	0	0
CG9307	CG9307	3R:9593273..9596454[+]	2:10115288..10118355[+]	7	3182	413	18	0	0
CG9297	CG9297	3R:9597320..9605037[+]	2:10118626..10126174[+]	15	7718	1590	70	0	0
CG9288	CG9288	3R:9605303..9606517[+]	2:15546413..15547125[-]	2	1215	77	3	0	0
CG14363	CG14363	3R:9613724..9616701[-]	2:15557661..15558281[-]	1	2978	215	9	0	0
CG33101	Nsf2	3R:9660195..9663708[-]	2:15600138..15603001[-]	4	3514	309	11	0	0
CG9930	E5	3R:9693220..9699901[-]	2:13653588..13661228[+]	3	6682	1579	67	0	0
CG2988	ems	3R:9727581..9730346[+]	2:13624041..13625751[-]	2	2766	230	10	0	0
CG31517	CG31517	3R:9774157..9775054[+]	2:13577773..13578376[-]	2	898	62	2	0	0
CG3028	Ipp	3R:9784473..9786196[+]	2:13565153..13566409[-]	2	1724	93	3	0	0
CG3041	Orc2	3R:9790639..9792803[+]	2:13558471..13560619[-]	4	2165	169	7	0	0
CG9924	CG9924	3R:9793674..9857777[-]	2:13482154..13561620[+]	13	64104	6445	282	0	1
CG12537	CG12537	3R:9807352..9809083[-]	2:13544906..13545289[+]	1	1732	91	5	0	0
CG3061	CG3061	3R:9858089..9860764[+]	2:13483609..13485519[-]	6	2676	200	8	0	0
CG9922	CG9922	3R:9860738..9861887[-]	2:13481946..13483038[+]	4	1150	77	3	0	0
CG3143	foxo	3R:9882690..9913698[+]	2:13418240..13461303[-]	21	31009	3986	172	0	0
CG3153	CG3153	3R:9915245..9918149[+]	2:13415563..13418698[-]	4	2905	323	13	0	0
CG9920	CG9920	3R:9923008..9923802[-]	2:13410024..13410638[+]	2	795	77	3	0	0
CG9913	Kif19A	3R:9938345..9940949[-]	2:13393736..13396567[+]	7	2605	139	5	0	0
CG9749	Abi	3R:9944976..9948142[-]	2:13386054..13388630[+]	6	3167	522	22	0	0
CG3172	twf	3R:9948380..9950199[+]	2:13384668..13386322[-]	4	1820	186	6	0	0
CG9852	140up	3R:9949940..9951252[-]	2:13383460..13384842[+]	4	1313	124	4	0	0
CG3180	RpII140	3R:9951515..9955548[+]	2:13379210..13383830[-]	4	4034	967	41	0	0
CG9652	DopR	3R:10003005..10040409[-]	2:13303397..13330985[+]	6	37405	3349	148	1	0
CG31322	Aats-met	3R:10077212..10085708[-]	2:13269811..13277509[+]	6	8497	818	29	0	0
CG8651	trx	3R:10089080..10112623[-]	2:13242797..13268290[+]	10	23544	1321	54	0	0
CG8573	su(Hw)	3R:10130177..10134309[-]	2:12933615..12937214[-]	8	4133	231	9	0	0
CG3284	RpII15	3R:10134816..10135566[+]	2:12937762..12938256[+]	2	751	123	5	0	0
CG31321	CG31321	3R:10136089..10140134[+]	2:12938507..12942386[+]	8	4046	245	10	0	0
CG3307	pr-set7	3R:10141710..10145597[+]	2:16135790..16139084[+]	5	3888	277	10	0	0
CG8538	CG8538	3R:10147101..10152404[-]	2:16141736..16146399[-]	4	5304	291	13	0	0
CG3321	CG3321	3R:10152746..10153473[+]	2:16146262..16146858[+]	3	728	106	6	0	0
CG8524	NK7.1	3R:10155846..10198673[-]	2:16145576..16201050[-]	5	42828	4784	203	0	0
CG31319	RhoGAP88C	3R:10217096..10231164[-]	2:16217628..16233224[-]	8	14069	2087	87	0	0
CG14846	CG14846	3R:10233868..10236128[-]	2:16234928..16236734[-]	3	2261	260	11	0	0
CG14847	CG14847	3R:10242123..10243190[-]	2:16242687..16243392[-]	2	1068	245	10	0	0
CG14842	CG14842	3R:10244514..10245047[+]	2:16244997..16245153[+]	1	534	61	3	0	0
CG14843	CG14843	3R:10246280..10247449[+]	2:16247309..16248138[+]	2	1170	137	5	0	0
CG31330	CG31330	3R:10252687..10258902[-]	2:16253825..16260939[-]	2	6216	1206	55	0	0
CG8464	CG8464	3R:10335616..10337414[-]	2:16344030..16345280[-]	3	1799	93	3	0	0
CG3351	mRpL11	3R:10337590..10338415[+]	2:7807566..7808430[+]	3	826	46	2	0	0
CG8279	Pde6	3R:10339613..10355552[-]	2:14087163..14100827[-]	12	15940	1226	53	0	0
CG8050	Cys	3R:10394753..10395363[-]	2:14144474..14144991[-]	2	611	61	3	0	0
CG31317	stumps	3R:10418185..10433804[+]	2:14171792..14188331[+]	6	15620	1985	78	0	0
CG14853	CG14853	3R:10435371..10444709[+]	2:10841089..10850915[-]	8	9339	860	34	0	0
CG7904	put	3R:10446046..10451421[-]	2:10834065..10839329[+]	6	5376	630	26	0	0
CG3379	His4r	3R:10451461..10452337[+]	2:10833399..10834203[-]	5	877	77	3	0	0
CG7832	CG7832	3R:10470391..10481423[-]	2:10804946..10816723[+]	6	11033	691	28	0	0
CG12600	CG12600	3R:10524606..10529231[-]	2:7530770..7535950[-]	10	4626	1120	46	0	0
CG7552	CG7552	3R:10549029..10549978[-]	2:7559795..7560074[-]	1	950	76	3	0	0
CG7530	CG7530	3R:10550472..10557231[-]	2:7561850..7571416[-]	8	6760	538	21	0	0
CG7425	eff	3R:10558412..10566933[-]	2:7572918..7582820[-]	6	8522	885	43	0	0
CG3563	CG3563	3R:10567309..10619350[+]	2:7606814..7666504[+]	7	52042	4859	207	0	0
CG7390	smp-30	3R:10571623..10573043[-]	2:7589715..7600962[-]	4	1421	92	4	0	0
CG33330	CG33330	3R:10620098..10620784[+]	2:7663637..7664100[+]	2	687	46	2	0	0
CG14855	CG14855	3R:10622029..10624193[+]	2:7666300..7668530[+]	4	2165	169	7	0	0
CG14857	CG14857	3R:10627527..10629708[+]	2:7673524..7676857[+]	5	2182	305	12	0	0
CG33555	btsz	3R:10629811..10679626[-]	2:7675939..7728797[-]	20	49816	5215	217	0	0
CG7292	Rrp6	3R:10708583..10711918[-]	2:7761184..7764864[-]	4	3336	200	8	0	0
CG7281	CycC	3R:10714726..10715915[-]	2:7767376..7768450[-]	2	1190	62	2	0	0
CG3731	CG3731	3R:10715800..10718109[+]	2:7768453..7770772[+]	8	2310	520	23	0	0
CG7014	RpS5b	3R:10726154..10727310[-]	2:20607089..20607930[-]	2	1157	62	2	0	0
CG7007	VhaPPA1-1	3R:10728048..10729796[-]	2:20608670..20610415[-]	3	1749	154	6	0	0
CG33485	dpr9	3R:10882195..10902927[-]	2:20797383..20826222[-]	8	20733	2914	122	0	0
CG6974	CG6974	3R:10904252..10905007[-]	2:20826452..20827128[-]	1	756	62	2	0	0
CG6966	CG6966	3R:10906175..10910029[-]	2:20829374..20833008[-]	5	3855	321	14	0	0
CG31304	CG31304	3R:10922776..10927922[-]	2:20850566..20856908[-]	8	5147	751	32	0	0
CG6934	CG6934	3R:10937311..10957645[-]	2:20857434..20880693[-]	2	20335	2133	89	0	0
CG6904	CG6904	3R:10967562..10973329[-]	2:20893617..20899365[-]	7	5768	569	22	0	0
CG6803	Zeelin1	3R:10996347..11005992[-]	2:20923852..20934966[-]	13	9646	1777	78	0	0
CG4154	Gyc88E	3R:11009908..11015325[+]	2:20938706..20944235[+]	13	5418	402	14	0	0
CG4196	CG4196	3R:11022334..11028699[+]	2:20951867..20958445[+]	7	6366	672	32	0	0
CG31303	CG31303	3R:11026286..11026959[+]	2:20956263..20956492[+]	1	674	46	2	0	0
CG4203	CG4203	3R:11034928..11037071[+]	2:20963334..20965232[+]	2	2144	139	5	0	0
CG6654	CG6654	3R:11036999..11039322[-]	2:20965259..20967475[-]	3	2324	124	4	0	0
CG6623	CG6623	3R:11040482..11044596[-]	U:10057121..10061848[-]	6	4115	355	13	0	0
CG4236	Caf1	3R:11051289..11053291[+]	2:27888012..27890086[+]	3	2003	246	10	0	0
CG4264	Hsc70-4	3R:11068367..11072339[+]	2:27908498..27912586[+]	7	3973	1368	71	0	0
CG6499	CG6499	3R:11072969..11076264[-]	2:27913049..27916491[-]	5	3296	200	8	0	0
CG4285	CG4285	3R:11077823..11082789[+]	2:27917765..27922470[+]	4	4967	826	38	0	0
CG6476	Su(var)3-9	3R:11083656..11089196[-]	2:27924560..27930443[-]	7	5541	615	25	0	0
CG4299	Set	3R:11089257..11090975[+]	2:27930668..27932534[+]	4	1719	92	4	0	0
CG4307	Oscp	3R:11091298..11092412[+]	2:27934253..27935444[+]	4	1115	62	2	0	0
CG6384	Cp190	3R:11096146..11100927[-]	2:27939691..27944656[-]	6	4782	492	20	0	0
CG4338	CG4338	3R:11101258..11102196[+]	2:27945080..27945813[+]	1	939	154	6	0	0
CG6363	MRG15	3R:11102162..11103831[-]	2:27945839..27947695[-]	4	1670	108	4	0	0
CG4898	Tm1	3R:11107254..11133715[+]	2:27949984..27984183[+]	29	26462	3256	150	0	0
CG4843	Tm2	3R:11135915..11140834[+]	2:27983894..27989802[+]	6	4920	1278	63	0	0
CG14866	CG14866	3R:11142195..11144012[+]	2:27991959..27993213[+]	2	1818	137	6	0	0
CG6276	CG6276	3R:11143924..11145768[-]	2:27994437..27995354[-]	2	1845	154	6	0	0
CG4913	ear	3R:11146484..11150197[+]	2:27995161..27999362[+]	3	3714	291	12	0	0
CG6236	CG6236	3R:11151039..11154000[-]	2:28000136..28003297[-]	9	2962	232	8	0	0
CG31478	mRpL9	3R:11156462..11157314[+]	2:12467953..12468621[+]	2	853	62	2	0	0
CG4931	Sra-1	3R:11159001..11164103[+]	2:12470952..12476234[+]	9	5103	939	36	0	0
CG6202	Surf4	3R:11169389..11171905[-]	2:4068200..4071258[-]	6	2517	627	28	0	0
CG31392	CG31392	3R:11173832..11176060[+]	2:4075895..4078164[+]	3	2229	169	7	0	0
CG6196	CG6196	3R:11176061..11176741[-]	2:4078384..4079009[-]	2	681	46	2	0	0
CG6194	CG6194	3R:11179433..11182641[-]	2:4082057..4084483[-]	6	3209	185	7	0	0
CG5044	CG5044	3R:11182967..11184982[+]	2:4085227..4086911[+]	4	2016	215	9	0	0
CG5063	CG5063	3R:11187446..11188551[+]	2:4089801..4090849[+]	3	1106	62	2	0	0
CG14867	CG14867	3R:11206907..11207621[+]	2:9838805..9839524[-]	3	715	214	9	0	0
CG6130	CG6130	3R:11207129..11208673[-]	2:9838735..9839103[+]	1	1545	91	4	0	0
CG6125	CG6125	3R:11228526..11232789[-]	2:9807794..9812821[+]	7	4264	417	15	0	0
CG5166	Atx2	3R:11234158..11243020[+]	2:9799033..9806663[-]	7	8863	877	35	0	0
CG6118	CG6118	3R:11247877..11251314[-]	2:9787837..9791054[+]	4	3438	870	40	0	0
CG5178	Act88F	3R:11265710..11267895[+]	2:6321117..6323312[-]	3	2186	789	40	0	0
CG14869	CG14869	3R:11267965..11301915[-]	2:6285081..6322485[+]	19	33951	2983	117	0	0
CG14870	CG14870	3R:11307729..11308572[+]	2:6280876..6281582[-]	2	844	92	4	0	0
CG5192	Rh6	3R:11308880..11310421[+]	2:6278991..6280470[-]	2	1542	399	17	0	0
CG5205	CG5205	3R:11311865..11319033[+]	2:6269457..6276426[-]	6	7169	479	16	0	0
CG18522	CG18522	3R:11357859..11363010[-]	2:30285625..30291291[-]	6	5152	462	17	0	0
CG5302	CG5302	3R:11458605..11464977[+]	2:30384395..30391626[+]	9	6373	432	16	0	0
[truncated: 74,735 more chars]
