# Supplementary material for: Fine scale structural variants distinguish the genomes of Drosophila melanogaster and D. pseudoobscura
Source: Genome Biol. 2006 Jul 27;7(7):R67. doi: 10.1186/gb-2006-7-7-r67 (PMC1779558; doi:10.1186/gb-2006-7-7-r67)
Supplement: Additional data file 2 — Tabulated data on all 95 large insertion/deletion (indel) events detected. Each row of the table represents an indel. The columns of the table are as follows. Column 1 ('CG') holds the CG identifier for the gene. Column 2 ('Dmel.chr') gives the D. melanogaster chromosome on which the gene resides. Columns 3, 4, and 5 ('Dmel.geneSTART', 'Dmel.geneSTOP', and 'Dmel.geneORIENT') give the gene start position, stop position, and orientation, respectively, in release 4.2.1 of the D. melanogaster genome assembly. Column 6 ('Dpse.chr') gives the D. pseudoobscura chromosome on which the gene resides. Columns 7, 8, and 9 ('Dpse.geneSTART', 'Dpse.geneSTOP', and 'Dpse.geneORIENT') give the gene start position, stop position, and orientation, respectively, in release 1.04 of the D. pseudoobscura genome assembly. Columns 10 and 11 ('Dmel.insSTARTREL' and 'Dmel.insSTOPREL') give the position of the indel relative to the start of the host D. melanogaster gene. Columns 12 and 13 ('Dmel.insSTART.genome' and 'Dmel.insSTOP.genome') give the position of the indel in release 4.2.1 of the D. melanogaster genome assembly. Columns 14 and 15 ('Dpse.insSTARTREL' and 'Dpse.insSTOPREL') give the position of the indel relative to the start of the host D. pseudoobscura gene. Columns 16 and 17 ('Dmel.LEN' and 'Dpse.LEN') provide the lengths of the insertion/deletion in each genome. Column 18 ('insert.species') notes the species harboring the insert. Column 19 ('insert.amount') notes the amount of DNA inserted in base pairs. For those indels showing the insertion in D. melanogaster column 20 ('Dmel.insert.annot.TE') notes if the insertion overlaps the position of a known transposable element in the D. melanogaster genome. Column 21 ('insert.BLAST') shows the type of transposable element, if any, the inserted sequence BLASTs to. [file gb-2006-7-7-r67-S2.txt]

CG	Dmel.chr	Dmel.geneSTART	Dmel.geneSTOP	Dmel.geneORIENT	Dpse.chr	Dpse.geneSTART	Dpse.geneSTOP	Dpse.geneORIENT	Dmel.insSTARTREL	Dmel.insSTOPREL	Dmel.insSTART.genome	Dmel.insSTOP.genome	Dpse.insSTARTREL	Dpse.insSTOPREL	Dmel.LEN	Dpse.LEN	insert.species	insert.amount	Dmel.insert.annot.TE	insert.BLAST
CG12467	X	666352	679112	-	XL_group3a	2490179	2498194	-	3886	10066	669046	675226	4389	4992	6181	604	Dmel	5578	yes	TE:297
CG32809	X	1531236	1548703	-	XL_group1a	4312245	4335852	+	9841	10141	1538562	1538862	12028	15212.5	301	3185.5	Dpse	2885.5	NA	TE:Dpse\mini-me
CG14271	X	3347165	3361007	-	XL_group1e	8791845	8807409	+	2371	11821	3349186	3358636	12778.5	13000	9451	222.5	Dmel	9229.5	yes	TE:roo
CG2872	X	3430694	3510945	+	XL_group1e	8615870	8712258	-	22741	35056	3453434	3465749	33308	34416	12316	1109	Dmel	11208	yes	TE:roo
CG3665	X	3979609	4051327	-	XL_group3a	2374055	2465558	+	41011	48211	4003116	4010316	53967.5	54153	7201	186.5	Dmel	7015.5	yes	TE:297
CG16752	X	5291898	5338794	+	XL_group1a	8511479	8567937	-	34291	38506	5326188	5330403	44619.5	44793.5	4216	175	Dmel	4042	yes	TE:I-element
CG33691	X	6713744	6725755	+	XL_group1a	15087	29566	-	9901	10051	6723644	6723794	11753	13274	151	1522	Dpse	1372	NA	TE:Dpse\mini-me
CG32698	X	9633703	9694451	+	XL_group3a	908401	978898	+	9211	17176	9642913	9650878	23225	23956	7966	732	Dmel	7235	yes	TE:297
CG32600	X	14156163	14296308	+	XL_group1e	4894895	5042632	-	25306	30931	14181468	14187093	41032	41297	5626	266	Dmel	5361	no	no BLAST
CG32600	X	14156163	14296308	+	XL_group1e	4894895	5042632	-	30931	31051	14187093	14187213	41297	43189	121	1893	Dpse	1773	NA	no BLAST
CG32600	X	14156163	14296308	+	XL_group1e	4894895	5042632	-	50446	54736	14206608	14210898	65425	65614.5	4291	190.5	Dmel	4101.5	no	no BLAST
CG9907	X	16297542	16361352	-	XL_group1e	2984299	3056943	+	1786	5116	16356236	16359566	10270	10518.5	3331	249.5	Dmel	3082.5	yes	no BLAST
CG9907	X	16297542	16361352	-	XL_group1e	2984299	3056943	+	29116	34921	16326431	16332236	35724	35871	5806	148	Dmel	5659	yes	TE:MDG3
CG9774	X	16459046	16471356	-	XL_group1a	5643819	5654500	+	4876	6886	16464470	16466480	5092	5279	2011	188	Dmel	1824	no	no BLAST
CG6352	X	17624987	17647925	+	XL_group1e	12053577	12080589	+	1921	5416	17626907	17630402	3828	4058.5	3496	231.5	Dmel	3265.5	yes	TE:flea
CG14351	2L	1555159	1607617	+	4_group3	10088217	10159538	+	15361	18541	1570519	1573699	25746.5	25974.5	3181	229	Dmel	2953	yes	TE:F-element
CG33516	2L	2061793	2109836	-	4_group3	8802317	8871622	-	211	9691	2100145	2109625	10661	11132	9481	472	Dmel	9010	yes	TE:roo
CG12676	2L	4031379	4115059	+	4_group3	1802645	1915900	-	34651	37651	4066029	4069029	40867	41127	3001	261	Dmel	2741	yes	TE:Juan
CG12787	2L	4908745	4932296	-	4_group3	5479102	5506672	+	8866	14491	4917805	4923430	15078.5	15441	5626	363.5	Dmel	5263.5	yes	TE:Jockey
CG18405	2L	8543333	8667428	+	4_group5	882550	1045388	-	76456	76711	8619788	8620043	94911.5	137663	256	42752.5	Dpse	42497.5	NA	TE:Dpse\mini-me
CG13109	2L	9166802	9246386	+	4_group5	1369917	1466433	+	50866	56056	9217667	9222857	62862	63253.5	5191	392.5	Dmel	4799.5	yes	TE:Doc
CG7438	2L	10491682	10506780	-	4_group3	6280903	6301378	+	11821	11896	10494884	10494959	16338.5	20510.5	76	4173	Dpse	4098	NA	no BLAST
CG31721	2L	10544881	10627374	+	4_group4	2747106	2832717	+	47716	55921	10592596	10600801	53343	53792	8206	450	Dmel	7757	yes	TE:Opus
CG6214	2L	12719071	12744809	+	4_group4	348511	367334	+	11971	16981	12731041	12736051	13266	13567	5011	302	Dmel	4710	yes	TE:F-element
CG6214	2L	12719071	12744809	+	4_group4	348511	367334	+	20101	25021	12739171	12744091	16369	16555	4921	187	Dmel	4735	yes	TE:Doc
CG7147	2L	13550141	13638263	+	4_group1	1853923	2009188	-	1516	2791	13551656	13552931	8548	30696	1276	22149	Dpse	20874	NA	no BLAST
CG31811	2L	13835567	13898715	+	4_group4	5819839	5892881	-	17476	27316	13853042	13862882	24795	25449	9841	655	Dmel	9187	yes	TE:roo
CG4551	2L	14184470	14234108	-	4_group4	5392295	5447888	+	34156	34306	14199802	14199952	36856	38384	151	1529	Dpse	1379	NA	no BLAST
CG15288	2L	14263522	14328265	+	4_group4	5269022	5354474	-	16591	16951	14280112	14280472	22116.5	26718	361	4602.5	Dpse	4242.5	NA	no BLAST
CG4220	2L	14387122	14409547	-	4_group1	3526930	3564453	+	18916	19261	14390286	14390631	27951	32582.5	346	4632.5	Dpse	4287.5	NA	no BLAST
CG3479	2L	14599776	14689311	-	4_group1	3140666	3263046	+	37426	46771	14642540	14651885	57637.5	57738.5	9346	102	Dmel	9245	yes	TE:roo
CG4846	2L	16045924	16077617	+	4_group4	4913424	5003169	+	23566	24196	16069489	16070119	30865.5	78383	631	47518.5	Dpse	46888.5	NA	TE:Dpse\mini-me
CG7100	2L	17645795	17735450	-	4_group3	10615585	10720975	+	10141	11686	17723764	17725309	19781.5	19903	1546	122.5	Dmel	1424.5	yes	TE:Hobo
CG15151	2L	18008336	18066178	+	4_group3	10263985	10319245	-	39466	48676	18047801	18057011	42369	42553	9211	185	Dmel	9027	yes	TE:roo
CG10443	2L	19607339	19727491	+	4_group5	1596045	1722634	+	40996	62851	19648334	19670189	55197	55607.5	21856	411.5	Dmel	21445.5	yes	TE:Doc
CG15236	2R	2340171	2350173	+	3	976610	983907	+	2131	4336	2342301	2344506	2950	3146	2206	197	Dmel	2010	no	no BLAST
CG11084	2R	2662515	2735193	+	3	1308486	1371609	+	24871	34846	2687385	2697360	31698	32454.5	9976	757.5	Dmel	9219.5	no	no BLAST
CG11084	2R	2662515	2735193	+	3	1308486	1371609	+	45541	50971	2708055	2713485	44110	44530	5431	421	Dmel	5011	yes	TE:F-element
CG11084	2R	2662515	2735193	+	3	1308486	1371609	+	58831	67261	2721345	2729775	53280.5	53546	8431	266.5	Dmel	8165.5	yes	TE:roo
CG1776	2R	5230452	5257086	-	3	14205362	14227907	-	10771	18751	5238335	5246315	13605	14037	7981	433	Dmel	7549	yes	TE:17.6
CG17579	2R	8296451	8317917	+	3	14680673	14695890	+	8566	17146	8305016	8313596	9969	10228	8581	260	Dmel	8322	yes	TE:roo
CG17716	2R	9138995	9265284	+	3	14428250	14550600	-	104656	113131	9243650	9252125	101678	102240.5	8476	563.5	Dmel	7913.5	yes	TE:Opus
CG30483	2R	9577386	9656805	-	3	2638285	2715491	-	31081	47656	9609149	9625724	39106	39657	16576	552	Dmel	16025	yes	TE:HMS-Beagle
CG7449	2R	10526261	10556259	+	3	8769199	8794637	+	3706	11551	10529966	10537811	5171	5592	7846	422	Dmel	7425	yes	TE:MDG1
CG11798	2R	10630120	10659646	+	3	8849932	8871630	+	4096	12601	10634215	10642720	6099.5	6169.5	8506	71	Dmel	8436	yes	TE:transib4
CG30116	2R	13971825	14012874	-	3	11568150	11612998	-	2026	10336	14002538	14010848	16300	16749.5	8311	450.5	Dmel	7861.5	yes	TE:blood
CG33147	2R	14232992	14269389	+	3	3397041	3441080	-	13021	13486	14246012	14246477	16252.5	21057	466	4805.5	Dpse	4340.5	NA	TE:Damb\P-element_T
CG13439	2R	16213713	16263514	+	3	8482540	8536090	-	40636	45511	16254348	16259223	44625.5	44882.5	4876	258	Dmel	4619	yes	TE:F-element
CG17632	2R	19035405	19046093	-	3	8949520	8953691	+	1291	8881	19037212	19044802	1892.5	1962	7591	70.5	Dmel	7521.5	yes	TE:transib4
CG5594	2R	19415728	19432696	+	3	1729084	1741539	+	6136	13861	19421863	19429588	7414	7576	7726	163	Dmel	7564	yes	TE:transib4
CG3411	2R	19851313	19884075	+	3	18360208	18391844	-	9106	18211	19860418	19869523	11681	12488	9106	808	Dmel	8299	yes	TE:roo
CG18506	2R	20422881	20427880	+	3	1877687	1892693	+	3856	4501	20426736	20427381	7198	14284	646	7087	Dpse	6442	NA	no BLAST
CG15015	3L	4307066	4346719	-	XR_group6	5806965	5844821	+	26911	34756	4311963	4319808	29280	29568	7846	289	Dmel	7558	yes	TE:transib4
CG7503	3L	4919262	4957019	-	XR_group8	3074060	3118906	-	11836	18526	4938493	4945183	19428.5	19896	6691	468.5	Dmel	6223.5	no	no BLAST
CG8339	3L	6469677	6523193	+	XR_group3a	534052	588370	+	26836	45931	6496512	6515607	40549	42021	19096	1473	Dmel	17624	no	no BLAST
CG32030	3L	8740391	8772672	+	XR_group8	8768506	8803003	-	24826	30661	8765216	8771051	30407	30611	5836	205	Dmel	5632	yes	TE:I-element
CG32048	3L	9521167	9568461	+	XR_group8	9097984	9147968	+	28486	33841	9549652	9555007	33089	33458	5356	370	Dmel	4987	yes	TE:Jockey
CG11282	3L	13202636	13251707	+	XR_group6	5470724	5526408	+	17836	26986	13220471	13229621	28544	28876	9151	333	Dmel	8819	no	no BLAST
CG12478	3L	13511865	13640696	-	XR_group8	6735659	6896046	+	86521	92116	13548580	13554175	107938	108081	5596	144	Dmel	5453	yes	TE:RT1B
CG17697	3L	14239606	14333907	+	XR_group9	312394	415414	+	37696	42826	14277301	14282431	44747	45170.5	5131	424.5	Dmel	4707.5	yes	TE:X-element
CG17839	3L	14770511	14846993	+	XR_group6	857157	943519	-	19636	27811	14790146	14798321	27198.5	27995	8176	797.5	Dmel	7379.5	yes	TE:Stalker2
CG6117	3L	15891063	15920056	-	XR_group6	3673436	3696569	-	16186	25771	15894285	15903870	17220	17433.5	9586	214.5	Dmel	9372.5	yes	TE:roo
CG4609	3L	16368546	16377098	-	XR_group8	2063642	2074405	-	7531	7666	16369432	16369567	8037.5	9847	136	1810.5	Dpse	1675.5	NA	TE:transib4
CG3849	3L	16641665	16676911	-	XR_group8	4893057	4926796	+	22111	27766	16649145	16654800	23756.5	24302	5656	546.5	Dmel	5110.5	yes	TE:copia
CG32183	3L	17655272	17714100	+	XR_group6	3770792	3826546	-	33826	39571	17689097	17694842	39188	39502.5	5746	315.5	Dmel	5431.5	no	no BLAST
CG4059	3L	18717173	18763990	-	XR_group6	4167261	4214833	+	17341	26506	18737484	18746649	22855.5	23409	9166	554.5	Dmel	8612.5	yes	TE:roo
CG32206	3L	19305580	19378151	-	XR_group8	7395576	7487126	-	9151	14851	19363300	19369000	23822	24240.5	5701	419.5	Dmel	5282.5	yes	TE:F-element
CG32206	3L	19305580	19378151	-	XR_group8	7395576	7487126	-	22336	25681	19352470	19355815	31633	31869.5	3346	237.5	Dmel	3109.5	yes	TE:INE-1
CG32206	3L	19305580	19378151	-	XR_group8	7395576	7487126	-	51001	51886	19326265	19327150	55715	67645	886	11931	Dpse	11046	NA	no BLAST
CG8742	3L	19684785	19727406	-	XR_group8	7764248	7812679	-	17416	22381	19705025	19709990	26653.5	26915	4966	262.5	Dmel	4704.5	yes	TE:Doc
CG8567	3L	19752029	19763366	+	XR_group6	5928268	5932825	+	1831	10231	19753859	19762259	2357	2755	8401	399	Dmel	8003	yes	TE:transib4
CG9936	3L	20927969	20961265	-	XR_group6	1126719	1153330	+	3931	12676	20948589	20957334	5466	5995.5	8746	530.5	Dmel	8216.5	yes	TE:transib4
CG10564	3L	21070294	21105732	-	XR_group5	603172	636563	-	14506	20026	21085706	21091226	17687.5	17775	5521	88.5	Dmel	5433.5	yes	TE:flea
CG18023	3L	21160760	21198462	+	XR_group9	5893305	5930802	+	16156	24496	21176915	21185255	20042	20602	8341	561	Dmel	7781	yes	TE:transib4
CG7152	3L	21680345	21695040	-	XR_group6	4445947	4458466	+	6556	11926	21683114	21688484	8382.5	8693	5371	311.5	Dmel	5060.5	yes	TE:Doc
CG11352	3L	22729817	22767229	-	XR_group6	3070421	3096703	+	12976	31141	22736088	22754253	15785	16572	18166	788	Dmel	17379	yes	TE:Quasimodo
CG2244	3R	1464832	1474459	-	2	11199807	11222420	+	4561	4981	1469478	1469898	6978	18789	421	11812	Dpse	11392	NA	no BLAST
CG31481	3R	2533518	2567785	-	2	19752175	19792397	+	2761	4531	2563254	2565024	5168	5196	1771	29	Dmel	1743	yes	TE:Doc
CG31369	3R	4224231	4269547	-	2	23128754	23176729	-	31516	40996	4228551	4238031	38692	39000	9481	309	Dmel	9173	yes	TE:roo
CG8112	3R	4526704	4540990	+	2	27087781	27100823	+	6421	8821	4533124	4535524	7736	7751	2401	16	Dmel	2386	yes	TE:Jockey
CG8861	3R	5120655	5154227	-	2	4159749	4191460	+	16546	23971	5130256	5137681	18966	19163.5	7426	198.5	Dmel	7228.5	yes	TE:Stalker
CG12806	3R	5653580	5693842	-	2	12342565	12382384	+	17116	30256	5663586	5676726	25701	26355	13141	655	Dmel	12487	yes	TE:flea
CG17228	3R	7198510	7219326	+	2	29136659	29149355	-	6286	16036	7204795	7214545	6487.5	6990.5	9751	504	Dmel	9248	yes	TE:roo
CG31298	3R	8741844	8760535	+	2	11372495	11389608	-	3991	9241	8745834	8751084	5517	5652.5	5251	136.5	Dmel	5115.5	yes	TE:copia
CG7855	3R	8914373	8989598	+	2	11073196	11154785	-	46966	49516	8961338	8963888	55205.5	55391.5	2551	187	Dmel	2365	yes	TE:Pogo
CG7855	3R	8914373	8989598	+	2	11073196	11154785	-	54376	59986	8968748	8974358	60217.5	60319	5611	102.5	Dmel	5509.5	yes	TE:MDG3
CG9652	3R	10003005	10040409	-	2	13303397	13330985	+	10711	20341	10020068	10029698	13278	13703	9631	426	Dmel	9206	yes	TE:roo
CG31475	3R	15006383	15026820	+	2	29388704	29407800	+	12361	16696	15018743	15023078	12855.5	12943.5	4336	89	Dmel	4248	yes	TE:F-element
CG31163	3R	17959580	18123793	+	2	12070739	12239852	+	95026	132241	18054605	18091820	124475	124688	37216	214	Dmel	37003	yes	TE:roo
CG12870	3R	23873296	23911498	+	2	8142297	8184616	-	20956	26476	23894251	23899771	26517	26688	5521	172	Dmel	5350	yes	TE:I-element
CG7951	3R	25884036	25947113	+	2	984457	1059233	+	26446	28021	25910481	25912056	32867.5	33009	1576	142.5	Dmel	1434.5	yes	TE:Hobo
CG15532	3R	26103656	26187891	+	2	1313691	1407567	-	39151	46996	26142806	26150651	50259	50583	7846	325	Dmel	7522	yes	TE:roo
CG15552	3R	26891079	26909129	+	2	233085	249083	-	8731	16606	26899809	26907684	12858	13144	7876	287	Dmel	7590	yes	TE:SPRINGER
CG1470	3R	26960191	26997242	+	2	130023	180605	-	14146	14476	26974336	26974666	16248.5	23965.5	331	7718	Dpse	7388	NA	no BLAST
CG31000	3R	27676731	27819000	-	2	14922050	15124822	-	96061	105871	27713129	27722939	149438	149622.5	9811	185.5	Dmel	9626.5	yes	TE:roo
