# Supplementary material for: Fine scale structural variants distinguish the genomes of Drosophila melanogaster and D. pseudoobscura
Source: Genome Biol. 2006 Jul 27;7(7):R67. doi: 10.1186/gb-2006-7-7-r67 (PMC1779558; doi:10.1186/gb-2006-7-7-r67)
Supplement: Additional data file 3 — Tabulated data on all 121 microinversions detected by scanning regions within genes. Each row of the table represents a microinversion. The columns of the table are as follows. Column 1 ('CG') holds the CG identifier for the gene. Column 2 ('Dmel.chr') gives the Drosophila melanogaster chromosome on which the gene resides. Columns 3, 4, and 5 ('Dmel.geneSTART', 'Dmel.geneSTOP', and 'Dmel.geneORIENT') give the gene start position, stop position, and orientation, respectively, in release 4.2.1 of the D. melanogaster genome assembly. Column 6 ('Dpse.chr') gives the D. pseudoobscura chromosome on which the gene resides. Columns 7, 8, and 9 ('Dpse.geneSTART', 'Dpse.geneSTOP', and 'Dpse.geneORIENT') give the gene start position, stop position, and orientation, respectively, in release 1.04 of the D. pseudoobscura genome assembly. Column 10 ('inv.num') applies an arbitrary number to each microinversion so independent events within a single gene can be distinguished. Columns 11 and 12 ('Dmel.invSTARTREL' and 'Dmel.invSTOPREL') give the positions of the microinversion breakpoints relative to the start of the host D. melanogaster gene. Columns 13 and 14 ('Dmel.invSTART.genome' and 'Dmel.invSTOP.genome') give the positions of the microinversion breakpoints in release 4.2.1 of the D. melanogaster genome assembly. Column 15 ('Dmel.exon.overlap') is a 0/1 vector indicating whether the microinversion overlaps with an annotated D. melanogaster exon. Column 16 ('Dmel.gene.overlap') gives the identifier of the nested gene an inversion overlaps. Column 17 ('Dmel.invLEN') is the length of the microinversion in D. melanogaster. Columns 18 and 19 ('Dpse.invSTARTREL' and 'Dpse.invSTOPREL') give the positions of the microinversion breakpoints relative to the start of the host D. pseudoobscura gene. Column 20 ('Dpse.invLEN') is the size of the microinversion in D. pseudoobscura. Column 21 ('num.Dmel.introns') is the number of introns in the D. melanogaster host gene. Column 22 ('Dmel.invINT [file gb-2006-7-7-r67-S3.txt]

CG	Dmel.chr	Dmel.geneSTART	Dmel.geneSTOP	Dmel.geneORIENT	Dpse.chr	Dpse.geneSTART	Dpse.geneSTOP	Dpse.geneORIENT	inv.num	Dmel.invSTARTREL	Dmel.invSTOPREL	Dmel.invSTART.genome	Dmel.invSTOP.genome	Dmel.exon.overlap	Dmel.gene.overlap	Dmel.invLEN	Dpse.invSTARTREL	Dpse.invSTOPREL	Dpse.invLEN	num.Dmel.introns	Dmel.invINTRON	Dmel.invINTRON.size	Dmel.invINTRON.sizerank	Dmel.invINTRON.leftdist	Dmel.invINTRON.rightdist
CG3653	X	2956234	2988959	+	XL_group1e	2477073	2515603	+	1	10441	10846	2966674	2967079	0	NA	406	7855	8190	336	6	1	28320	6	10199	17715
CG3653	X	2956234	2988959	+	XL_group1e	2477073	2515603	+	2	18871	19786	2975104	2976019	0	NA	916	20141	21276	1136	6	1	28320	6	18629	8775
CG3653	X	2956234	2988959	+	XL_group1e	2477073	2515603	+	3	22951	23191	2979184	2979424	0	NA	241	24482	24694	213	6	1	28320	6	22709	5370
CG3653	X	2956234	2988959	+	XL_group1e	2477073	2515603	+	4	23956	24046	2980189	2980279	0	NA	91	25500	25584	85	6	1	28320	6	23714	4515
CG3936	X	2991028	3028418	+	XL_group1e	2514546	2559816	+	1	8761	8836	2999788	2999863	0	NA	76	10445	10546	102	8	1	12147	8	7804	4267
CG3936	X	2991028	3028418	+	XL_group1e	2514546	2559816	+	2	10621	10996	3001648	3002023	0	NA	376	12754	13140	387	8	1	12147	8	9664	2107
CG3936	X	2991028	3028418	+	XL_group1e	2514546	2559816	+	3	13831	13996	3004858	3005023	0	NA	166	16062	16238	177	8	2	7861	7	636	7059
CG3936	X	2991028	3028418	+	XL_group1e	2514546	2559816	+	4	25831	26431	3016858	3017458	0	NA	601	30982	31433	452	8	5	4245	6	1468	2176
CG2872	X	3430694	3510945	+	XL_group1e	8615870	8712258	-	1	37741	37906	3468434	3468599	0	NA	166	35832	36020	189	10	1	46654	10	37357	9131
CG2872	X	3430694	3510945	+	XL_group1e	8615870	8712258	-	2	55771	55936	3486464	3486629	0	NA	166	61421	61620	200	10	2	13248	9	8684	4398
CG2872	X	3430694	3510945	+	XL_group1e	8615870	8712258	-	3	64876	67636	3495569	3498329	0	NA	2761	72690	75504	2815	10	3	9818	8	4082	2975
CG3665	X	3979609	4051327	-	XL_group3a	2374055	2465558	+	1	21256	21301	4030026	4030071	0	NA	46	30294	30333	40	10	2	48434	10	18355	30033
CG3665	X	3979609	4051327	-	XL_group3a	2374055	2465558	+	2	27331	28111	4023216	4023996	0	NA	781	37676	38289	614	10	2	48434	10	24430	23223
CG3665	X	3979609	4051327	-	XL_group3a	2374055	2465558	+	3	36046	36301	4015026	4015281	0	NA	256	45112	45303	192	10	2	48434	10	33145	15033
CG3578	X	4258093	4329701	+	XL_group1a	3579226	3668438	-	1	42841	43306	4300933	4301398	0	NA	466	53246	53751	506	7	4	27108	7	4656	21986
CG6824	X	4893534	4914941	+	XL_group1e	6689509	6715709	+	1	7111	7186	4900644	4900719	0	NA	76	8314	8392	79	6	1	14301	6	5864	8361
CG16752	X	5291898	5338794	+	XL_group1a	8511479	8567937	-	1	10351	10396	5302248	5302293	0	NA	46	17026	17067	42	5	1	14720	4	10035	4639
CG2302	X	8128193	8174914	-	XL_group1e	1885797	1943007	+	1	17956	18046	8156868	8156958	0	NA	91	22210	22296	87	9	1	22048	9	17625	4332
CG2302	X	8128193	8174914	-	XL_group1e	1885797	1943007	+	2	20701	21841	8153073	8154213	0	NA	1141	25173	26364	1192	9	1	22048	9	20370	537
CG12154	X	8476576	8495886	-	XL_group1e	7746296	7767666	-	1	14956	16426	8479460	8480930	0	NA	1471	16502	18244	1743	3	3	6397	2	4664	262
CG11354	X	8602471	8651011	-	XL_group1e	7885828	7942435	-	1	31291	32101	8618910	8619720	0	NA	811	35954	36642	689	6	3	18667	6	13124	4732
CG11354	X	8602471	8651011	-	XL_group1e	7885828	7942435	-	2	44581	44941	8606070	8606430	0	NA	361	48842	49265	424	6	5	9099	4	6860	1878
CG12650	X	9256913	9264208	+	XL_group1a	7591151	7599115	-	1	6991	7051	9263903	9263963	0	NA	61	7039	7095	57	4	4	278	1	185	32
CG32666	X	11338388	11400264	+	XL_group1e	1689783	1760694	+	1	33211	33556	11371598	11371943	0	NA	346	45683	46131	449	6	2	56477	6	32380	23751
CG32613	X	13784259	13801268	-	XL_group1e	6346099	6370164	+	1	751	931	13800337	13800517	0	NA	181	2406	2620	215	1	1	14043	1	688	13174
CG32600	X	14156163	14296308	+	XL_group1e	4894895	5042632	-	1	117421	118636	14273583	14274798	0	NA	1216	116692	117708	1017	9	6	18960	7	14289	3455
CG32600	X	14156163	14296308	+	XL_group1e	4894895	5042632	-	2	126391	128341	14282553	14284503	0	NA	1951	121582	124032	2451	9	7	8441	4	4088	2402
CG9533	X	14623188	14659842	-	XL_group1e	4534096	4577632	+	1	11821	11866	14647976	14648021	0	NA	46	4634	4679	46	17	2	23366	17	10703	12617
CG9623	X	16586126	16617371	-	XL_group1a	6566604	6605524	+	1	15526	16306	16601065	16601845	0	NA	781	19618	20174	557	11	4	5241	10	1943	2517
CG6352	X	17624987	17647925	+	XL_group1e	12053577	12080589	+	1	571	916	17625557	17625902	0	NA	346	2498	2914	417	3	1	20232	3	171	19715
CG15455	X	20351557	20364559	+	XL_group1e	8999218	9016340	+	1	4231	8236	20355787	20359792	0	NA	4006	6843	10522	3680	2	2	11525	2	3066	4453
CG1379	X	20409219	20416158	-	XL_group1e	9065058	9074727	-	1	3391	4021	20412137	20412767	0	NA	631	4284	5029	746	3	3	5337	3	2005	2701
CG2762	2L	523467	540541	+	4_group3	1041502	1068564	-	1	5176	5551	528642	529017	0	NA	376	9632	10107	476	7	2	10586	7	3205	7005
CG14351	2L	1555159	1607617	+	4_group3	10088217	10159538	+	1	20071	20941	1575229	1576099	0	NA	871	29092	29758	667	10	2	43700	10	18313	24516
CG8817	2L	2885952	2953077	+	4_group4	4201826	4309448	-	1	22126	22171	2908077	2908122	0	NA	46	36556	36597	42	13	3	39067	13	17160	21861
CG8817	2L	2885952	2953077	+	4_group4	4201826	4309448	-	2	27961	28261	2913912	2914212	0	NA	301	47413	47818	406	13	3	39067	13	22995	15771
CG8817	2L	2885952	2953077	+	4_group4	4201826	4309448	-	3	34651	35161	2920602	2921112	0	NA	511	59411	59978	568	13	3	39067	13	29685	8871
CG3327	2L	3334871	3355000	-	4_group3	6195656	6231701	+	1	4081	4366	3350634	3350919	0	NA	286	8848	9508	661	8	2	14028	8	1555	12187
CG31774	2L	3905513	3947160	-	4_group3	2056684	2125337	+	1	4666	5371	3941789	3942494	0	NA	706	10503	11809	1307	8	2	16460	8	4000	11754
CG12676	2L	4031379	4115059	+	4_group3	1802645	1915900	-	1	29266	29866	4060644	4061244	0	NA	601	32858	33456	599	8	2	41744	8	27874	13269
CG14026	2L	5218996	5271353	-	4_group3	6942881	7011165	-	1	46306	46546	5224807	5225047	0	NA	241	58003	58296	294	6	5	14685	5	11287	3157
CG7235	2L	5662849	5670842	+	4_group4	3143093	3151550	-	1	5266	5671	5668114	5668519	0	NA	406	5701	6088	388	2	1	5767	2	5132	229
CG9019	2L	5925937	5938767	+	4_group1	360197	378098	-	1	7246	8236	5933182	5934172	0	NA	991	11346	12520	1175	4	3	7768	4	4810	1967
CG33531	2L	6272817	6322251	+	4_group5	2010364	2136655	-	1	13861	14146	6286677	6286962	0	NA	286	27142	27462	321	15	2	10647	14	7892	2469
CG33531	2L	6272817	6322251	+	4_group5	2010364	2136655	-	2	31681	32131	6304497	6304947	0	NA	451	61848	62331	484	15	13	16377	15	646	15280
CG33531	2L	6272817	6322251	+	4_group5	2010364	2136655	-	3	32506	32911	6305322	6305727	0	NA	406	65972	66363	392	15	13	16377	15	1471	14500
CG11326	2L	6686819	6709085	-	4_group1	3798030	3829901	-	1	10396	10861	6698224	6698689	0	NA	466	15209	15523	315	14	7	2307	12	1074	767
CG31629	2L	7100093	7133683	-	4_group2	718702	762614	-	1	11326	11416	7122267	7122357	0	NA	91	16941	17042	102	5	1	13468	5	10033	3344
CG13784	2L	7205250	7220029	-	4_group3	881098	898309	+	1	6211	6841	7213188	7213818	0	NA	631	7615	8505	891	6	2	8989	6	4823	3535
CG33529	2L	7497805	7544423	-	4_group3	1344562	1409678	-	1	32806	34036	7510387	7511617	0	NA	1231	44626	45809	1184	5	3	27676	5	17583	8862
CG8049	2L	8259504	8301072	-	4_group3	3845319	3906426	+	1	33136	33436	8267636	8267936	0	NA	301	45160	45466	307	14	7	9255	13	3998	4956
CG13109	2L	9166802	9246386	+	4_group5	1369917	1466433	+	1	25501	25921	9192302	9192722	0	NA	421	32407	32824	418	12	2	42174	12	488	41265
CG6464	2L	11434311	11445603	-	4_group3	6832445	6844406	-	1	1261	1351	11444252	11444342	0	NA	91	1586	1671	86	3	1	4776	3	684	4001
CG31757	2L	11830126	11928570	-	4_group3	9088560	9200653	-	1	59071	59671	11868899	11869499	0	NA	601	63243	63990	748	6	3	72912	6	42185	30126
CG31762	2L	12205843	12312801	+	4_group3	5772215	5923456	-	1	55381	56191	12261223	12262033	0	NA	811	71176	72946	1771	15	2	29155	14	19442	8902
CG31762	2L	12205843	12312801	+	4_group3	5772215	5923456	-	2	64516	64576	12270358	12270418	0	NA	61	84797	84852	56	15	2	29155	14	28577	517
CG12287	2L	12657829	12686313	+	4_group3	3387700	3425267	+	1	17281	17971	12675109	12675799	0	NA	691	22394	23116	723	5	3	4958	4	1461	2806
CG7147	2L	13550141	13638263	+	4_group1	1853923	2009188	-	1	26716	27601	13576856	13577741	0	NA	886	65514	67042	1529	12	3	50958	12	18023	32049
CG31811	2L	13835567	13898715	+	4_group4	5819839	5892881	-	1	31576	31966	13867142	13867532	0	NA	391	33694	34190	497	9	1	42532	9	30709	11432
CG4220	2L	14387122	14409547	-	4_group1	3526930	3564453	+	1	5296	6001	14403546	14404251	0	NA	706	9853	10719	867	7	2	13045	7	3342	8997
CG4838	2L	15996466	16036976	+	4_group4	4847167	4901553	+	1	37366	37726	16033831	16034191	0	NA	361	49219	49617	399	7	7	1348	3	375	612
CG31784	2L	17098361	17121804	-	4_group3	11332699	11360538	+	1	10951	11476	17110328	17110853	0	NA	526	13034	13704	671	8	5	4376	6	3400	450
CG12621	2L	17154491	17166044	+	4_group4	49366	65104	+	1	6466	7351	17160956	17161841	0	NA	886	8288	9028	741	2	2	7817	2	3030	3901
CG15138	2L	17185739	17256661	-	4_group4	78488	161392	-	1	27721	29356	17227305	17228940	0	NA	1636	27741	28882	1142	5	2	54422	5	18496	34290
CG15138	2L	17185739	17256661	-	4_group4	78488	161392	-	2	32446	32761	17223900	17224215	0	NA	316	33544	34956	1413	5	2	54422	5	23221	30885
CG15138	2L	17185739	17256661	-	4_group4	78488	161392	-	3	36151	37216	17219445	17220510	0	NA	1066	38331	40092	1762	5	2	54422	5	26926	26430
CG18397	2L	18912454	18939877	-	4_group3	2266651	2303177	-	1	20026	22756	18917121	18919851	0	NA	2731	25753	28893	3141	10	6	15808	10	12501	576
CG10443	2L	19607339	19727491	+	4_group5	1596045	1722634	+	1	2686	3391	19610024	19610729	0	NA	706	4974	5716	743	16	1	32641	15	2468	29467
CG1864	2L	20671053	20702182	-	4_group3	7520265	7557198	+	1	14776	16441	20685741	20687406	0	NA	1666	19388	21100	1713	4	1	22580	4	13222	7692
CG31612	2L	21749882	21783038	-	4_group1	1130259	1166725	-	1	16921	17386	21765652	21766117	0	NA	466	17610	18086	477	3	1	19947	3	16868	2613
CG31612	2L	21749882	21783038	-	4_group1	1130259	1166725	-	2	17941	18271	21764767	21765097	0	NA	331	18932	19817	886	3	1	19947	3	17888	1728
CG1794	2R	5123504	5198478	-	3	14091152	14178321	-	1	25366	25441	5173037	5173112	0	NA	76	31021	31094	74	14	6	3631	9	71	3484
CG1429	2R	5425308	5470621	-	3	10890518	10946185	+	1	18511	19561	5451060	5452110	0	NA	1051	24578	25554	977	12	2	11147	11	446	9650
CG17835	2R	6990372	7023090	+	3	4524640	4563632	+	1	20806	21346	7011177	7011717	0	NA	541	24642	25175	534	4	2	27659	4	18000	9118
CG30482	2R	9513179	9522197	-	3	11212128	11221793	+	1	2911	3106	9519091	9519286	0	NA	196	3416	3647	232	3	2	3966	3	1430	2340
CG9847	2R	16994753	17005508	-	3	15628575	15641255	-	1	8011	8506	16997002	16997497	1	CG30282	496	9806	10321	516	5	3	6769	5	5214	1059
CG13499	2R	17512487	17547140	-	3	15423434	15464842	-	1	14446	14836	17532304	17532694	0	NA	391	17609	17996	388	2	2	32110	2	12272	19447
CG6883	3L	350055	360848	-	XR_group3a	1065471	1077196	+	1	1276	1846	359002	359572	0	NA	571	2501	3050	550	9	1	2523	9	377	1575
CG6883	3L	350055	360848	-	XR_group3a	1065471	1077196	+	2	3826	4216	356632	357022	0	NA	391	5044	5483	440	9	2	2152	8	168	1593
CG17046	3L	417790	524121	-	XR_group3a	861380	1002250	+	1	29686	29731	494390	494435	0	NA	46	37900	37940	41	18	2	5913	14	3707	2160
CG17046	3L	417790	524121	-	XR_group3a	861380	1002250	+	2	68746	69316	454805	455375	0	NA	571	86952	87735	784	18	5	43328	18	34042	8715
CG1921	3L	3384669	3408467	-	XR_group8	5474681	5504585	-	1	9946	10006	3398461	3398521	0	NA	61	11026	11082	57	2	2	11882	2	1813	10008
CG10840	3L	3412186	3444134	-	XR_group8	5510036	5551805	-	1	6766	7021	3437113	3437368	0	NA	256	10613	10884	272	8	4	9490	7	3377	5857
CG10579	3L	3499217	3592083	+	XR_group8	5620619	5734169	+	1	16741	16891	3515957	3516107	0	NA	151	19494	19689	196	14	1	26753	14	15596	11006
CG32264	3L	3700729	3784820	-	XR_group9	122446	237067	-	1	71551	72196	3712624	3713269	0	NA	646	94346	95186	841	15	9	18123	14	12257	5220
CG32239	3L	4673645	4777101	+	XR_group8	2787732	2930610	+	1	23971	24991	4697615	4698635	0	NA	1021	34142	35174	1033	10	2	25221	10	9117	15083
CG32406	3L	5971161	6000157	+	XR_group9	3010466	3043831	-	1	18991	19036	5990151	5990196	0	NA	46	19786	19828	43	6	1	20406	6	18550	1810
CG33275	3L	7567053	7613528	+	XR_group6	1590594	1647808	+	1	4906	6136	7571958	7573188	0	NA	1231	6902	8219	1318	17	1	9342	16	4565	3546
CG4974	3L	8801453	8864116	+	XR_group8	8653914	8727698	-	1	37501	39121	8838953	8840573	0	NA	1621	32292	34065	1774	8	1	48654	8	36502	10531
CG32062	3L	10489952	10567368	+	XR_group9	2264802	2364944	+	1	4096	4441	10494047	10494392	0	NA	346	10341	10972	632	13	2	49822	13	1793	47683
CG32082	3L	11109996	11136988	+	XR_group9	3927149	3958512	-	1	11446	11926	11121441	11121921	0	NA	481	13795	14418	624	11	1	14584	11	11205	2898
CG32139	3L	14077642	14096583	-	XR_group6	4779959	4804349	-	1	4036	4816	14091767	14092547	0	NA	781	7660	8482	823	6	1	4939	5	3848	310
CG7867	3L	14156131	14198510	+	XR_group9	239936	287258	+	1	25246	25531	14181376	14181661	0	NA	286	27454	27815	362	12	7	15648	12	2913	12449
CG17697	3L	14239606	14333907	+	XR_group9	312394	415414	+	1	3346	3901	14242951	14243506	0	NA	556	10180	10647	468	5	1	29170	4	1965	26649
CG17697	3L	14239606	14333907	+	XR_group9	312394	415414	+	2	35761	36391	14275366	14275996	0	NA	631	43476	43811	336	5	2	6844	2	5090	1123
CG17697	3L	14239606	14333907	+	XR_group9	312394	415414	+	3	52741	53041	14292346	14292646	0	NA	301	55196	55505	310	5	4	14636	3	9749	4586
CG13475	3L	14548474	14564827	-	XR_group9	629173	646509	-	1	4966	5641	14559186	14559861	0	NA	676	4834	5602	769	3	2	5692	2	1286	3730
CG32180	3L	17525417	17584566	-	XR_group6	2214316	2283625	-	1	48976	49021	17535545	17535590	0	NA	46	55270	55315	46	8	6	9067	6	4460	4561
CG7383	3L	21742544	21751822	+	XR_group6	4388947	4398029	-	1	2956	3196	21745499	21745739	0	NA	241	5367	5621	255	3	2	5541	3	2420	2880
CG7437	3L	21813470	21860542	+	XR_group6	5171924	5230600	-	1	20896	21571	21834365	21835040	0	NA	676	22945	23698	754	8	1	27404	8	20582	6146
CG1133	3R	678567	695709	+	2	22040135	22061162	-	1	2761	3556	681327	682122	0	NA	796	2538	3404	867	2	1	14088	2	1550	11742
CG1133	3R	678567	695709	+	2	22040135	22061162	-	2	9376	9556	687942	688122	0	NA	181	11164	11416	253	2	1	14088	2	8165	5742
CG31481	3R	2533518	2567785	-	2	19752175	19792397	+	1	13741	14311	2553474	2554044	0	NA	571	15808	16350	543	8	2	12317	7	11226	520
CG7918	3R	3885006	3912767	+	2	6335528	6366715	-	1	17971	18871	3902976	3903876	0	NA	901	21184	21765	582	3	1	22663	3	17726	4036
CG33208	3R	5828033	5868543	-	2	5049414	5101104	+	1	9931	10396	5858147	5858612	0	NA	466	9902	11066	1165	26	3	10434	26	4924	5044
CG9924	3R	9793674	9857777	-	2	13482154	13561620	+	1	29056	30076	9827701	9828721	0	NA	1021	37569	38187	619	11	4	51847	11	20645	30181
CG6963	3R	12098176	12128095	+	2	22427730	22466212	-	1	4501	7036	12102676	12105211	0	NA	2536	7506	10575	3070	17	3	5738	16	1784	1418
CG14880	3R	12186051	12194026	-	2	22357492	22365721	+	1	5326	5521	12188505	12188700	0	NA	196	4850	5072	223	4	2	3071	4	2537	338
CG6993	3R	12200150	12229405	-	2	22313655	22352537	+	1	3286	3361	12226044	12226119	0	NA	76	5718	5792	75	7	2	10935	7	1441	9418
CG6993	3R	12200150	12229405	-	2	22313655	22352537	+	2	7651	8671	12220734	12221754	0	NA	1021	12227	13119	893	7	2	10935	7	5806	4108
CG31175	3R	15289255	15421117	+	2	29676222	29870665	+	1	5386	6496	15294640	15295750	0	NA	1111	12671	14830	2160	35	2	12276	33	4071	7094
CG31175	3R	15289255	15421117	+	2	29676222	29870665	+	2	83221	83686	15372475	15372940	0	NA	466	118202	118719	518	35	23	47738	35	39673	7599
CG4451	3R	15755436	15834244	-	2	27746829	27864708	+	1	11446	13966	15820278	15822798	0	NA	2521	22513	26920	4408	5	2	67778	5	9157	56100
CG6376	3R	17446026	17486127	-	2	23792914	23843054	-	1	25141	25516	17460611	17460986	0	NA	376	30669	31365	697	8	3	4730	5	2487	1867
CG31176	3R	17498018	17545380	-	2	23852279	23917794	-	1	36871	38116	17507264	17508509	0	NA	1246	50610	51915	1306	2	1	44598	2	35530	7822
CG18389	3R	17801348	17837910	+	2	6620126	6657437	+	1	8221	8866	17809568	17810213	0	NA	646	9348	9996	649	4	1	19465	4	7791	11028
CG31163	3R	17959580	18123793	+	2	12070739	12239852	+	1	73456	74431	18033035	18034010	0	NA	976	98268	99188	921	20	4	103220	20	32585	69659
CG17077	3R	19116826	19171884	-	2	9418604	9498629	+	1	2071	2506	19169378	19169813	0	NA	436	6350	6741	392	10	1	4870	8	1305	3129
CG5405	3R	19824159	19857532	-	2	14285112	14325961	-	1	4471	7681	19849851	19853061	0	NA	3211	5804	8710	2907	11	2	16865	11	3153	10501
CG33100	3R	19889511	19934671	-	2	14356536	14414426	-	1	16876	17686	19916985	19917795	0	NA	811	20758	21982	1225	3	2	42494	3	14750	26933
CG15552	3R	26891079	26909129	+	2	233085	249083	-	1	8701	8746	26899779	26899824	0	NA	46	12829	12873	45	2	2	8529	2	694	7789
