# Supplementary material for: Fine scale structural variants distinguish the genomes of Drosophila melanogaster and D. pseudoobscura
Source: Genome Biol. 2006 Jul 27;7(7):R67. doi: 10.1186/gb-2006-7-7-r67 (PMC1779558; doi:10.1186/gb-2006-7-7-r67)
Supplement: Additional data file 4 — Tabulated data on all 22 microinversions detected by scanning 2 kb regions upstream and downstream of each conserved orthologous gene pair. Each row of the table represents a microinversion. The columns of the table are as follows. Column 1 ('CG') holds the CG identifier for the gene. Column 2 ('Dmel.chr') gives the D. melanogaster chromosome on which the gene resides. Columns 3, 4, and 5 ('Dmel.geneSTART', 'Dmel.geneSTOP', and 'Dmel.geneORIENT') give the gene start position, stop position, and orientation, respectively, in release 4.2.1 of the D. melanogaster genome assembly. Column 6 ('Dpse.chr') gives the D. pseudoobscura chromosome on which the gene resides. Columns 7, 8, and 9 ('Dpse.geneSTART', 'Dpse.geneSTOP', and 'Dpse.geneORIENT') give the gene start position, stop position, and orientation, respectively, in release 1.04 of the D. pseudoobscura genome assembly. Column 10 ('inv.num') gives an arbitrary number to each microinversion so independent events within a single gene can be distinguished. Columns 11 and 12 ('Dmel.invSTARTREL' and 'Dmel.invSTOPREL') give the positions of the microinversion breakpoints relative to the start of the host D. melanogaster gene. Columns 13 and 14 ('Dmel.invSTART.genome' and 'Dmel.invSTOP.genome') give the positions of the microinversion breakpoints in release 4.2.1 of the D. melanogaster genome assembly. Column 15 ('Dmel.invPOS.relgene') indicates whether the microinversion is 5' or 3' of the test gene. Column 16 ('Dmel.exon.overlap') is a 0/1 vector indicating whether the microinversion overlaps with an annotated exon in D. melanogaster. Column 17 ('Dmel.gene.overlap') gives the identifier of the nested gene an inversion overlaps. Column 18 ('Dmel.invLEN') is the length of the microinversion in D. melanogaster. Columns 19 and 20 ('Dpse.invSTARTREL' and 'Dpse.invSTOPREL') give the positions of the microinversion breakpoints relative to the start of the host D. pseudoobscura gene. Column 21 ('Dpse.invLEN') is the size of the [file gb-2006-7-7-r67-S4.txt]

CG	Dmel.Chr	Dmel.geneSTART	Dmel.geneSTOP	Dmel.geneORIENT	Dpse.Chr	Dpse.geneSTART	Dpse.geneSTOP	Dpse.geneORIENT	inv.num	Dmel.invSTARTREL	Dmel.invSTOPREL	Dmel.invSTART.genome	Dmel.invSTOP.genome	Dmel.invPOS.relgene	Dmel.exon.overlap	Dmel.gene.overlap	Dmel.invLEN	Dpse.invSTARTREL	Dpse.invSTOPREL	Dpse.invLEN
CG32815	X	789287	791580	+	XL_group3a	2672724	2674815	+	1	-949	-364	788337	788922	5	1	CG3706	586	-1591	-1016	576
CG11380	X	1048232	1053493	+	XL_group1a	4925589	4930029	-	1	6071	6146	1054302	1054377	3	0	NA	76	6290	6362	73
CG32613	X	13784259	13801268	-	XL_group1e	6346099	6370164	+	2	17321	17666	13783602	13783947	3	0	NA	346	23779	24163	385
CG9774	X	16459046	16471356	-	XL_group1a	5643819	5654500	+	1	-1354	-454	16471810	16472710	5	1	CG4464	901	-1986	-1116	871
CG5529	X	17231438	17237216	+	XL_group1e	1602415	1607747	+	1	-1294	-1234	17230143	17230203	5	0	NA	61	-1602	-1550	53
CG8611	X	17247734	17256092	-	XL_group1e	1625134	1636172	-	1	9341	9626	17246466	17246751	3	0	NA	286	11517	11877	361
CG11326	2L	6686819	6709085	-	4_group1	3798030	3829901	-	2	-1609	-829	6709914	6710694	5	0	NA	781	-892	82	975
CG4389	2L	9573563	9576768	-	4_group3	599248	602623	+	1	-1714	-1459	9578227	9578482	5	0	NA	256	-1797	-1493	305
CG4220	2L	14387122	14409547	-	4_group1	3526930	3564453	+	2	24206	24401	14385146	14385341	3	0	NA	196	38292	38504	213
CG31834	2L	14990779	14996104	+	4_group1	2655368	2661828	-	1	5471	6026	14996249	14996804	3	0	NA	556	6848	7416	569
CG7644	2L	15901062	15958361	-	4_group4	4719801	4794832	-	1	-1894	-1699	15960060	15960255	5	0	NA	196	1972	2196	225
CG9079	2R	6768034	6768798	-	3	10997748	10998319	-	1	-829	-769	6769567	6769627	5	0	NA	61	-784	-730	55
CG13678	3L	8196090	8196898	+	XR_group3a	97252	97869	+	1	-1624	-1144	8194465	8194945	5	0	NA	481	-1988	-1406	583
CG5842	3L	14151503	14154907	-	XR_group6	4860888	4864499	-	1	4256	5171	14149736	14150651	3	0	NA	916	4450	5498	1049
CG10295	3R	2176620	2185974	+	2	20153924	20163843	-	1	-1624	-1579	2174995	2175040	5	1	CG10296	46	-272	-227	46
CG1030	3R	2648842	2675886	-	2	19637724	19667549	+	1	27416	27671	2648215	2648470	3	1	CR32864	256	30465	30717	253
CG14597	3R	3428822	3429463	-	2	26730755	26731080	-	1	1211	1991	3427472	3428252	3	0	NA	781	1195	1775	581
CG5252	3R	7238244	7241864	+	2	29111019	29114639	-	1	-1819	-1774	7236424	7236469	5	1	CG5247	46	-672	-628	45
CG31216	3R	15497183	15524272	+	2	29936316	29971830	+	1	27866	28856	15525048	15526038	3	0	NA	991	34787	35487	701
CG31209	3R	16050937	16070401	+	2	27533069	27557349	-	1	-1204	86	16049732	16051022	5	0	NA	1291	658	1984	1327
CG6015	3R	17857865	17860116	-	2	16408185	16410228	+	1	3536	4241	17855875	17856580	3	1	CG13409	706	2910	3632	723
CG1470	3R	26960191	26997242	+	2	130023	180605	-	1	38471	38786	26998661	26998976	3	0	NA	316	50593	50974	382
