# Supplementary material for: Fine scale structural variants distinguish the genomes of Drosophila melanogaster and D. pseudoobscura
Source: Genome Biol. 2006 Jul 27;7(7):R67. doi: 10.1186/gb-2006-7-7-r67 (PMC1779558; doi:10.1186/gb-2006-7-7-r67)
Supplement: Additional data file 6 — This file is a zipped archive of the sliding-window BLAST profiles (as PDFs) for all 5,738 orthologous gene pairs tested. The file is available at [50]. The name of the plot is the CG identifier for the gene. We stepped through D. melanogaster gene in 15 bp increments, and at each position BLASTed a 31 bp segment against the D. pseudoobscura ortholog. Each line represents a BLAST hit with a score above 45, the endpoints show the position of the hit in each genome, and the color of line represents the orientation of the hit (black = same sequence orientation in each genome, red = different orientations in each genome). [file gb-2006-7-7-r67-S6.txt]

CG3578_inv1_Dmel.F	5Õ-TCACGTAATCGCATTGAGGA-3'
CG3578_inv1_Dmel.R	5Õ-CGAACAAGCGCAGATGTAGA-3'
CG3578_inv1_Dpse.F	5Õ-AATTGCCGACAGTCCGTTAC-3'
CG3578_inv1_Dpse.R	5Õ-CGCTCAAGAATGTGA CCTGA-3'
CG3936_inv4_Dmel.F	5Õ-TGTTCGTTGTTTGGCTGTTC-3'
CG3936_inv4_Dmel.R	5Õ-GGGATGGCGCATAACATAAC-3'
CG3936_inv4_Dpse.F	5Õ-TTGTCGCCCATTCAATGTTA-3'
CG3936_inv4_Dpse.R	5Õ-TCTATCCGAAACCCCAACAA-3'
CG32139_inv1_Dmel.F	5Õ-AACAACTCGCAGTCGTTTCC-3'
CG32139_inv1_Dmel.R	5Õ-TGCATCAAAGCGAAATGTTTT-3'
CG32139_inv1_Dpse.F	5Õ-GAAATATCGCTGCCGAAATG-3'
CG32139_inv1_Dpse.R	5Õ-GTAACTGGATGGAGGCCAAA-3'
